# Supplementary material for: Impact of preexisting digestive problems on the gastrointestinal symptoms of patients with omicron variant of SARS-CoV-2 infection
Source: PLoS One. 2024 Oct 30;19(10):e0312545. doi: 10.1371/journal.pone.0312545 (PMC11524456; doi:10.1371/journal.pone.0312545)
Supplement: S1 Data — (XLSX) [file pone.0312545.s005.xlsx]

## Sheet: 总数据
random number sequence														comorbidity (1=yes;0=no)						Basic GI problems based on ROME IV quesionnaire
ID	Number of vaccinations of SARS-CoV-2	Number of new coronavirus infections (including this one)	How this infection was diagnosed?	Course of infection (day)	Treatment measures	Medication for COVID-19 this time	NSAIDs use during infection	Age	Gender	Height in cm	Weight in kg	Smoking or not	Alcohol consumption	17. Do you have any of the following basic conditions?	Hypertension	Heart disease	Diabetes	Rheumatic immunity	Other chronic comorbidities	What kind of abdominal disease do you have?	Have you undergone gastrointestinal endoscopy in the past 3 years?	Have you had any of the following positive results of gastrointestinal endoscopy in the past 3 years?	In the 3 months before you were infected with COVID-19, did you have any of the following symptoms?	Three months before 25, infection, whether you feel throat choked or something adhesion	6 months before infection, did you already have a lump in your throat or something stuck?	How often did you feel a lump in your throat or something sticking when you were not eating between meals? (do you have this kind of feeling the percentage of the time)	in the process of swallowing, feel the SOB or something attached how frequent? (do you have this kind of feeling the percentage of the time)	have this kind of throat choked or feel something adhesion effect swallowing how frequently? (Percentage of time you feel this way)	3 months before 35, infection, how frequently do you think of retrosternal pain (has nothing to do with heart problems)?	infection, six months before your retrosternal pain has been?	When you have chest pain, how often do you feel the pain like burning? (Percentage of the number of chest pain episodes)	when you have chest pain, accompanied by swallowing food adhesion after feeling how frequently? (Percentage of the number of chest pain episodes)	How often did you have heartburn (burning discomfort or pain in the chest) in the 3 months before infection?	Did you have heartburn (burning discomfort or pain in the chest) 6 months before the infection?	Given your answer, do you continue to have this heartburn (burning discomfort or pain in the chest) when you take your antireflux medication at the recommended standard dose twice a day?	During the 3 months before the infection, did you feel that food or drink adhered to or passed slowly through your chest after swallowing?	Did this slow attachment or passage of food to the chest occur six months before infection?	During the 3 months before infection, how often did you feel fullness and discomfort after eating your usual amount of food (the amount you normally eat) that interfered with your activities of daily living?	6 months before infection, did fullness affect your daily activities already appear?	During the 3 months before infection, how often did you feel so full that you were unable to eat your usual amount of food?	Six months before infection, did you feel so full that you could not eat your usual amount of food already appear?	You answered that you had abdominal pain 3 months before infection. Where was your abdominal pain located?	How often did you have pain or burning in the upper and middle abdomen (above the navel but not the chest, as shown in the green box) during the 3 months before infection that affected your daily activities?	What is the pain or burning sensation in your upper abdomen? Multiple choices	how often does this mid-upper abdominal pain or burning get better after bowel movements or exhaust? (as a percentage of the number of painful or burning sensations)	Is this mid-upper abdominal pain or burning already present 6 months before infection?	How often did you have abdominal pain (in any area of the abdomen) during the 3 months before infection?	How often did you have this abdominal pain before and after bowel movements? (Percentage of abdominal pain)	Does this abdominal pain, which appears before and after defecation, appear more specifically before or after defecation? Multiple choices
6	three times	Once	Antigen test positive	8	Self medication	Antipyretic [ibuprofen] ┋ Other [cough syrup]	1	28	female	158	37	0	0	In good previous physical condition	0	0	0	0	0	(Skip)	no	(Skip)	None	(Skip)	(Skip)	(Skip)	(Skip)	(Skip)	(Skip)	(Skip)	(Skip)	(Skip)	(Skip)	(Skip)	(Skip)	(Skip)	(Skip)	(Skip)	(Skip)	(Skip)	(Skip)	(Skip)	(Skip)	(Skip)	(Skip)	(Skip)	(Skip)	(Skip)	(Skip)
8	twice	Once	Antigen test positive	7	Self medication	Antipyretic 〖 ibuprofen 〗┋ Antiviral drugs 〖 oseltamivir dry suspension 〗┋ Other drugs 〖 Lianhua Qingwen, small bupleurum granules 〗	1	25	female	156	40	0	1	In good previous physical condition	0	0	0	0	0	(Skip)	no	(Skip)	None	(Skip)	(Skip)	(Skip)	(Skip)	(Skip)	(Skip)	(Skip)	(Skip)	(Skip)	(Skip)	(Skip)	(Skip)	(Skip)	(Skip)	(Skip)	(Skip)	(Skip)	(Skip)	(Skip)	(Skip)	(Skip)	(Skip)	(Skip)	(Skip)	(Skip)	(Skip)
9	three times	Once	Antigen test positive	18	Self medication ┋ no special measures	Antiviral drugs [oseltamivir] ┋ Other drugs [Xuesaitong]	0	53	female	165	61	0	0	In good previous physical condition	0	0	0	0	0	(Skip)	is	Polyp/adenoma	Retrosternal pain ┋ burning chest discomfort or pain ┋ nausea ┋ vomiting ┋ gas ┋ diarrhea	(Skip)	(Skip)	(Skip)	(Skip)	(Skip)	Daily	no	50%	0% never	Daily	no	Don't know because no such treatment has been tried	(Skip)	(Skip)	(Skip)	(Skip)	(Skip)	(Skip)	(Skip)	(Skip)	(Skip)	(Skip)	(Skip)	(Skip)	(Skip)	(Skip)
12	three times	Once	Antigen test positive	10	Self medication	Antipyretics ┋ basic diseases and medical treatment	1	40	female	162	58	0	0	In good previous physical condition	0	0	0	0	0	(Skip)	no	(Skip)	None	(Skip)	(Skip)	(Skip)	(Skip)	(Skip)	(Skip)	(Skip)	(Skip)	(Skip)	(Skip)	(Skip)	(Skip)	(Skip)	(Skip)	(Skip)	(Skip)	(Skip)	(Skip)	(Skip)	(Skip)	(Skip)	(Skip)	(Skip)	(Skip)	(Skip)	(Skip)
14	three times	Once	Antigen test positive	8	Self medication	febrifuge	1	31	male	170	67	1	1	Hypertension ┋ Gastrointestinal disease ┋ Esophageal disease	1	0	0	0	0	Chronic gastritis ┋ Helicobacter pylori infection	is	Chronic gastritis	A feeling of choking or something sticking (in the throat) ┋ pain behind the sternum ┋ Vomiting ┋ belching	2 to 3 days a week	is	30%	20%	20%	Never	(Skip)	(Skip)	(Skip)	(Skip)	(Skip)	(Skip)	(Skip)	(Skip)	(Skip)	(Skip)	(Skip)	(Skip)	(Skip)	(Skip)	(Skip)	(Skip)	(Skip)	(Skip)	(Skip)	(Skip)
16	twice	Once	Antigen test positive	10	No special measures	No previous medications	0	24	male	178	76	0	1	In good previous physical condition	0	0	0	0	0	(Skip)	no	(Skip)	None	(Skip)	(Skip)	(Skip)	(Skip)	(Skip)	(Skip)	(Skip)	(Skip)	(Skip)	(Skip)	(Skip)	(Skip)	(Skip)	(Skip)	(Skip)	(Skip)	(Skip)	(Skip)	(Skip)	(Skip)	(Skip)	(Skip)	(Skip)	(Skip)	(Skip)	(Skip)
19	twice	Once	Antigen test positive	6	No special measures	No previous medications	0	33	male	170	87.5	0	1	In good previous physical condition	0	0	0	0	0	(Skip)	no	(Skip)	None	(Skip)	(Skip)	(Skip)	(Skip)	(Skip)	(Skip)	(Skip)	(Skip)	(Skip)	(Skip)	(Skip)	(Skip)	(Skip)	(Skip)	(Skip)	(Skip)	(Skip)	(Skip)	(Skip)	(Skip)	(Skip)	(Skip)	(Skip)	(Skip)	(Skip)	(Skip)
20	three times	Once	Positive nucleic acid test	9	Self medication	febrifuge	1	42	male	165	70	0	1	In good previous physical condition	0	0	0	0	0	(Skip)	is	Basically no abnormality	None	(Skip)	(Skip)	(Skip)	(Skip)	(Skip)	(Skip)	(Skip)	(Skip)	(Skip)	(Skip)	(Skip)	(Skip)	(Skip)	(Skip)	(Skip)	(Skip)	(Skip)	(Skip)	(Skip)	(Skip)	(Skip)	(Skip)	(Skip)	(Skip)	(Skip)	(Skip)
21	three times	Once	Antigen test positive	10	Self medication	Fever-reducing drugs	1	48	male	170	74	0	1	In good previous physical condition	0	0	0	0	0	(Skip)	is	Chronic gastritis ┋ polyp/adenoma	None	(Skip)	(Skip)	(Skip)	(Skip)	(Skip)	(Skip)	(Skip)	(Skip)	(Skip)	(Skip)	(Skip)	(Skip)	(Skip)	(Skip)	(Skip)	(Skip)	(Skip)	(Skip)	(Skip)	(Skip)	(Skip)	(Skip)	(Skip)	(Skip)	(Skip)	(Skip)
22	twice	Once	Antigen test positive	23	Self medication	Fevers [ibuprofen] ┋ Antibiotics [azithromycin]	1	51	male	181	104	0	1	In good previous physical condition	0	0	0	0	0	(Skip)	no	(Skip)	None	(Skip)	(Skip)	(Skip)	(Skip)	(Skip)	(Skip)	(Skip)	(Skip)	(Skip)	(Skip)	(Skip)	(Skip)	(Skip)	(Skip)	(Skip)	(Skip)	(Skip)	(Skip)	(Skip)	(Skip)	(Skip)	(Skip)	(Skip)	(Skip)	(Skip)	(Skip)
23	three times	Once	Nucleic acid test positive ┋ symptoms diagnosis	4	Self medication ┋ no special measures	Antipyretic [ibuprofen]	1	36	male	171	75	1	1	hypertension	1	0	0	0	0	(Skip)	no	(Skip)	A lump in the throat or a feeling of something sticking ┋ Vomiting	1 day a week	is	30%	30%	30%	(Skip)	(Skip)	(Skip)	(Skip)	(Skip)	(Skip)	(Skip)	(Skip)	(Skip)	(Skip)	(Skip)	(Skip)	(Skip)	(Skip)	(Skip)	(Skip)	(Skip)	(Skip)	(Skip)	(Skip)	(Skip)
24	twice	Once	Positive nucleic acid test	8	Self medication	Antipyretic [ibuprofen] ┋ Antiviral drug [oral liquid] ┋ Antibiotic [azithromycin]	1	39	male	170	75	0	1	Gastrointestinal diseases	0	0	0	0	0	None of them had Helicobacter pylori infection ┋	no	(Skip)	Burning discomfort or pain in the chest	(Skip)	(Skip)	(Skip)	(Skip)	(Skip)	(Skip)	(Skip)	(Skip)	(Skip)	Never	(Skip)	(Skip)	(Skip)	(Skip)	(Skip)	(Skip)	(Skip)	(Skip)	(Skip)	(Skip)	(Skip)	(Skip)	(Skip)	(Skip)	(Skip)	(Skip)
28	three times	Once	Antigen test positive	7	Self medication	febrifuge	1	38	male	184	70	0	1	In good previous physical condition	0	0	0	0	0	(Skip)	no	(Skip)	None	(Skip)	(Skip)	(Skip)	(Skip)	(Skip)	(Skip)	(Skip)	(Skip)	(Skip)	(Skip)	(Skip)	(Skip)	(Skip)	(Skip)	(Skip)	(Skip)	(Skip)	(Skip)	(Skip)	(Skip)	(Skip)	(Skip)	(Skip)	(Skip)	(Skip)	(Skip)
29	three times	Once	Antigen test positive	10	No special measures	No previous medications	0	31	male	170	75	1	1	In good previous physical condition	0	0	0	0	0	(Skip)	no	(Skip)	None	(Skip)	(Skip)	(Skip)	(Skip)	(Skip)	(Skip)	(Skip)	(Skip)	(Skip)	(Skip)	(Skip)	(Skip)	(Skip)	(Skip)	(Skip)	(Skip)	(Skip)	(Skip)	(Skip)	(Skip)	(Skip)	(Skip)	(Skip)	(Skip)	(Skip)	(Skip)
30	three times	Once	Antigen test positive	8	No special measures	No previous medications	0	30	male	170	80	0	1	Gastrointestinal disorders ┋ Esophageal disorders	0	0	0	0	0	Esophagitis ┋ Helicobacter pylori infection ┋ none	no	(Skip)	None	(Skip)	(Skip)	(Skip)	(Skip)	(Skip)	(Skip)	(Skip)	(Skip)	(Skip)	(Skip)	(Skip)	(Skip)	(Skip)	(Skip)	(Skip)	(Skip)	(Skip)	(Skip)	(Skip)	(Skip)	(Skip)	(Skip)	(Skip)	(Skip)	(Skip)	(Skip)
32	three times	Once	A positive antigen test ┋ diagnosis of symptoms	11	No special measures	No previous medications	0	36	female	169	57.5	0	1	In good previous physical condition	0	0	0	0	0	(Skip)	no	(Skip)	None	(Skip)	(Skip)	(Skip)	(Skip)	(Skip)	(Skip)	(Skip)	(Skip)	(Skip)	(Skip)	(Skip)	(Skip)	(Skip)	(Skip)	(Skip)	(Skip)	(Skip)	(Skip)	(Skip)	(Skip)	(Skip)	(Skip)	(Skip)	(Skip)	(Skip)	(Skip)
33	three times	Once	Antigen test positive	6	Self medication ┋ no special measures	Antipyretic [ibuprofen]	1	27	female	160	49	0	1	In good previous physical condition	0	0	0	0	0	(Skip)	no	(Skip)	(throat) feel choked or something adhesion ┋ diarrhea	2 to 3 days a week	no	10%	10%	10%	(Skip)	(Skip)	(Skip)	(Skip)	(Skip)	(Skip)	(Skip)	(Skip)	(Skip)	(Skip)	(Skip)	(Skip)	(Skip)	(Skip)	(Skip)	(Skip)	(Skip)	(Skip)	(Skip)	(Skip)	(Skip)
35	more than three times	Once	Antigen test positive	6	Self medication ┋ no special measures	Antipyretic [ibuprofen] ┋ Antiviral drug [oral solution]	1	39	female	160	65	0	1	In good previous physical condition	0	0	0	0	0	(Skip)	is	Polyps/adenomas ┋ were basically normal	diarrhea	(Skip)	(Skip)	(Skip)	(Skip)	(Skip)	(Skip)	(Skip)	(Skip)	(Skip)	(Skip)	(Skip)	(Skip)	(Skip)	(Skip)	(Skip)	(Skip)	(Skip)	(Skip)	(Skip)	(Skip)	(Skip)	(Skip)	(Skip)	(Skip)	(Skip)	(Skip)
36	none	Once	Antigen test positive	12	Self medication	febrifuge	1	35	male	167	63	1	1	In good previous physical condition	0	0	0	0	0	(Skip)	no	(Skip)	Vomiting ┋ diarrhea	(Skip)	(Skip)	(Skip)	(Skip)	(Skip)	(Skip)	(Skip)	(Skip)	(Skip)	(Skip)	(Skip)	(Skip)	(Skip)	(Skip)	(Skip)	(Skip)	(Skip)	(Skip)	(Skip)	(Skip)	(Skip)	(Skip)	(Skip)	(Skip)	(Skip)	(Skip)
40	twice	Once	Antigen test positive	9	Self medication	Fever-reducing medicine 〖vc Yinqiao 〗	1	38	male	176	80	1	1	Gastrointestinal diseases	0	0	0	0	0	Chronic gastritis	is	Erosive gastritis	A lump in the throat or a feeling of sticking to something ┋ Abdominal pain ┋ Constipation ┋ Diarrhea	Multiple times a day or continuously present	is	30%	30%	30%	(Skip)	(Skip)	(Skip)	(Skip)	(Skip)	(Skip)	(Skip)	(Skip)	(Skip)	(Skip)	(Skip)	(Skip)	(Skip)	Lower abdomen	(Skip)	(Skip)	(Skip)	(Skip)	2-3 days per month	100% always	Symptoms are present both before and after bowel movements
42	three times	Once	Nucleic acid test was positive ┋ antigen test was positive	16	Self medication ┋ no special measures	febrifuge	1	42	male	175	80	0	1	Hypertension ┋ was in good physical condition previously	1	0	0	0	0	(Skip)	no	(Skip)	A lump in the throat or a feeling of something sticking	1 day a week	no	0% never	0% never	0% never	(Skip)	(Skip)	(Skip)	(Skip)	(Skip)	(Skip)	(Skip)	(Skip)	(Skip)	(Skip)	(Skip)	(Skip)	(Skip)	(Skip)	(Skip)	(Skip)	(Skip)	(Skip)	(Skip)	(Skip)	(Skip)
44	three times	Once	Antigen test positive	17	Self medication	Antipyretic [ibuprofen]	1	55	female	157	59	0	0	In good previous physical condition	0	0	0	0	0	(Skip)	no	(Skip)	A lump in the throat or a feeling of something sticking	Never	(Skip)	(Skip)	(Skip)	(Skip)	(Skip)	(Skip)	(Skip)	(Skip)	(Skip)	(Skip)	(Skip)	(Skip)	(Skip)	(Skip)	(Skip)	(Skip)	(Skip)	(Skip)	(Skip)	(Skip)	(Skip)	(Skip)	(Skip)	(Skip)	(Skip)
46	three times	Once	A positive antigen test ┋ diagnosis of symptoms	15	Self medication ┋ no special measures	Antipyretic [ibuprofen]	1	26	female	164	55	0	1	In good previous physical condition	0	0	0	0	0	(Skip)	no	(Skip)	Constipation	(Skip)	(Skip)	(Skip)	(Skip)	(Skip)	(Skip)	(Skip)	(Skip)	(Skip)	(Skip)	(Skip)	(Skip)	(Skip)	(Skip)	(Skip)	(Skip)	(Skip)	(Skip)	(Skip)	(Skip)	(Skip)	(Skip)	(Skip)	(Skip)	(Skip)	(Skip)
48	three times	Once	A positive antigen test ┋ diagnosis of symptoms	5	Self medication	Antipyretic [ibuprofen]	1	42	male	165	68	1	1	In good previous physical condition	0	0	0	0	0	(Skip)	no	(Skip)	None	(Skip)	(Skip)	(Skip)	(Skip)	(Skip)	(Skip)	(Skip)	(Skip)	(Skip)	(Skip)	(Skip)	(Skip)	(Skip)	(Skip)	(Skip)	(Skip)	(Skip)	(Skip)	(Skip)	(Skip)	(Skip)	(Skip)	(Skip)	(Skip)	(Skip)	(Skip)
50	three times	Once	Antigen test positive	3	Self medication	febrifuge	1	38	male	173	86	0	1	hypertension	1	0	0	0	0	(Skip)	is	Basically no abnormality	None	(Skip)	(Skip)	(Skip)	(Skip)	(Skip)	(Skip)	(Skip)	(Skip)	(Skip)	(Skip)	(Skip)	(Skip)	(Skip)	(Skip)	(Skip)	(Skip)	(Skip)	(Skip)	(Skip)	(Skip)	(Skip)	(Skip)	(Skip)	(Skip)	(Skip)	(Skip)
52	three times	Once	Positive nucleic acid test	8	Self medication	Antiviral drugs 〖 Zukamu particle 〗	0	43	male	178	74	1	1	In good previous physical condition	0	0	0	0	0	(Skip)	is	Digestive tract ulcers	None	(Skip)	(Skip)	(Skip)	(Skip)	(Skip)	(Skip)	(Skip)	(Skip)	(Skip)	(Skip)	(Skip)	(Skip)	(Skip)	(Skip)	(Skip)	(Skip)	(Skip)	(Skip)	(Skip)	(Skip)	(Skip)	(Skip)	(Skip)	(Skip)	(Skip)	(Skip)
53	three times	Once	Antigen test positive	8	Self medication	Fever-reducing drugs [ibuprofen] ┋ Antiviral drugs [ribavirin] ┋ Other drugs [Senkang]	1	45	male	174	73	1	1	In good previous physical condition	0	0	0	0	0	(Skip)	no	(Skip)	None	(Skip)	(Skip)	(Skip)	(Skip)	(Skip)	(Skip)	(Skip)	(Skip)	(Skip)	(Skip)	(Skip)	(Skip)	(Skip)	(Skip)	(Skip)	(Skip)	(Skip)	(Skip)	(Skip)	(Skip)	(Skip)	(Skip)	(Skip)	(Skip)	(Skip)	(Skip)
55	three times	Once	Positive nucleic acid test	8	Self medication	febrifuge	1	34	male	165	70	0	1	Gastrointestinal disease ┋ History of abdominal surgery	0	0	0	0	0	Functional gastrointestinal disorders	no	(Skip)	None	(Skip)	(Skip)	(Skip)	(Skip)	(Skip)	(Skip)	(Skip)	(Skip)	(Skip)	(Skip)	(Skip)	(Skip)	(Skip)	(Skip)	(Skip)	(Skip)	(Skip)	(Skip)	(Skip)	(Skip)	(Skip)	(Skip)	(Skip)	(Skip)	(Skip)	(Skip)
56	twice	Once	Positive nucleic acid test	7	No special measures	No previous medications	0	45	male	172	70	0	0	In good previous physical condition	0	0	0	0	0	(Skip)	no	(Skip)	None	(Skip)	(Skip)	(Skip)	(Skip)	(Skip)	(Skip)	(Skip)	(Skip)	(Skip)	(Skip)	(Skip)	(Skip)	(Skip)	(Skip)	(Skip)	(Skip)	(Skip)	(Skip)	(Skip)	(Skip)	(Skip)	(Skip)	(Skip)	(Skip)	(Skip)	(Skip)
60	three times	Once	Antigen test positive	8	Self medication ┋ no special measures	Antipyretics [paracetamol]	1	47	male	172	70	1	1	In good previous physical condition	0	0	0	0	0	(Skip)	no	(Skip)	None	(Skip)	(Skip)	(Skip)	(Skip)	(Skip)	(Skip)	(Skip)	(Skip)	(Skip)	(Skip)	(Skip)	(Skip)	(Skip)	(Skip)	(Skip)	(Skip)	(Skip)	(Skip)	(Skip)	(Skip)	(Skip)	(Skip)	(Skip)	(Skip)	(Skip)	(Skip)
61	three times	Once	Antigen test positive	16	Self medication	Antipyretic [ibuprofen]	1	35	male	175	60	1	1	In good previous physical condition	0	0	0	0	0	(Skip)	no	(Skip)	Constipation ┋ Diarrhea	(Skip)	(Skip)	(Skip)	(Skip)	(Skip)	(Skip)	(Skip)	(Skip)	(Skip)	(Skip)	(Skip)	(Skip)	(Skip)	(Skip)	(Skip)	(Skip)	(Skip)	(Skip)	(Skip)	(Skip)	(Skip)	(Skip)	(Skip)	(Skip)	(Skip)	(Skip)
62	twice	Once	A positive antigen test ┋ diagnosis of symptoms	12	Self medication	Fevers [Tylenol]	1	23	female	155	45	0	0	In good previous physical condition	0	0	0	0	0	(Skip)	no	(Skip)	None	(Skip)	(Skip)	(Skip)	(Skip)	(Skip)	(Skip)	(Skip)	(Skip)	(Skip)	(Skip)	(Skip)	(Skip)	(Skip)	(Skip)	(Skip)	(Skip)	(Skip)	(Skip)	(Skip)	(Skip)	(Skip)	(Skip)	(Skip)	(Skip)	(Skip)	(Skip)
63	three times	Once	Positive nucleic acid test	5	Self medication ┋ no special measures	Antipyretic 〖 ibuprofen sustained-release capsule 〗┋ Other drugs 〖 Lianhua Qingwen, gall wood extract 〗	1	36	male	183	77	0	1	In good previous physical condition	0	0	0	0	0	(Skip)	no	(Skip)	None	(Skip)	(Skip)	(Skip)	(Skip)	(Skip)	(Skip)	(Skip)	(Skip)	(Skip)	(Skip)	(Skip)	(Skip)	(Skip)	(Skip)	(Skip)	(Skip)	(Skip)	(Skip)	(Skip)	(Skip)	(Skip)	(Skip)	(Skip)	(Skip)	(Skip)	(Skip)
64	three times	Once	Antigen test positive	17	Self medication	Antipyretic [ibuprofen]	1	35	female	160	60	0	1	In good previous physical condition	0	0	0	0	0	(Skip)	no	(Skip)	None	(Skip)	(Skip)	(Skip)	(Skip)	(Skip)	(Skip)	(Skip)	(Skip)	(Skip)	(Skip)	(Skip)	(Skip)	(Skip)	(Skip)	(Skip)	(Skip)	(Skip)	(Skip)	(Skip)	(Skip)	(Skip)	(Skip)	(Skip)	(Skip)	(Skip)	(Skip)
66	twice	Once	Antigen test positive	19	Self medication	Antipyretic [ibuprofen]	1	35	male	175	65	0	1	Gastrointestinal diseases	0	0	0	0	0	Chronic gastritis ┋ Functional gastrointestinal disease	no	(Skip)	A lump in the throat or a feeling of something sticking	2-3 days per month	is	90%	90%	90%	(Skip)	(Skip)	(Skip)	(Skip)	(Skip)	(Skip)	(Skip)	(Skip)	(Skip)	(Skip)	(Skip)	(Skip)	(Skip)	(Skip)	(Skip)	(Skip)	(Skip)	(Skip)	(Skip)	(Skip)	(Skip)
67	three times	Once	Antigen test positive	7	Self medication	Have taken medicine, but not clear what it is	1	31	female	162	60	0	0	In good previous physical condition	0	0	0	0	0	(Skip)	no	(Skip)	None	(Skip)	(Skip)	(Skip)	(Skip)	(Skip)	(Skip)	(Skip)	(Skip)	(Skip)	(Skip)	(Skip)	(Skip)	(Skip)	(Skip)	(Skip)	(Skip)	(Skip)	(Skip)	(Skip)	(Skip)	(Skip)	(Skip)	(Skip)	(Skip)	(Skip)	(Skip)
70	three times	Once	A positive antigen test ┋ diagnosis of symptoms	9	Self medication	Antipyretic [acetaminophen] ┋ Other drugs [wind-cold-cold granules, Yinhuang granules, etc.]	1	37	male	173	77	1	1	In good previous physical condition	0	0	0	0	0	(Skip)	no	(Skip)	None	(Skip)	(Skip)	(Skip)	(Skip)	(Skip)	(Skip)	(Skip)	(Skip)	(Skip)	(Skip)	(Skip)	(Skip)	(Skip)	(Skip)	(Skip)	(Skip)	(Skip)	(Skip)	(Skip)	(Skip)	(Skip)	(Skip)	(Skip)	(Skip)	(Skip)	(Skip)
71	three times	Once	Positive nucleic acid test	19	Outpatient visits	Antipyretic [paracetamol tablets]	1	42	female	160	52	0	0	Gastrointestinal diseases	0	0	0	0	0	Chronic gastritis ┋ Helicobacter pylori infection	is	Chronic gastritis	Belching	(Skip)	(Skip)	(Skip)	(Skip)	(Skip)	(Skip)	(Skip)	(Skip)	(Skip)	(Skip)	(Skip)	(Skip)	(Skip)	(Skip)	(Skip)	(Skip)	(Skip)	(Skip)	(Skip)	(Skip)	(Skip)	(Skip)	(Skip)	(Skip)	(Skip)	(Skip)
72	twice	Once	A positive antigen test ┋ diagnosis of symptoms	7	Self medication ┋ no special measures	febrifuge	1	34	male	174	95	1	1	In good previous physical condition	0	0	0	0	0	(Skip)	no	(Skip)	None	(Skip)	(Skip)	(Skip)	(Skip)	(Skip)	(Skip)	(Skip)	(Skip)	(Skip)	(Skip)	(Skip)	(Skip)	(Skip)	(Skip)	(Skip)	(Skip)	(Skip)	(Skip)	(Skip)	(Skip)	(Skip)	(Skip)	(Skip)	(Skip)	(Skip)	(Skip)
73	three times	Once	Antigen test positive	9	No special measures	No previous medications	0	37	female	165	57.5	0	0	In good previous physical condition	0	0	0	0	0	(Skip)	no	(Skip)	None	(Skip)	(Skip)	(Skip)	(Skip)	(Skip)	(Skip)	(Skip)	(Skip)	(Skip)	(Skip)	(Skip)	(Skip)	(Skip)	(Skip)	(Skip)	(Skip)	(Skip)	(Skip)	(Skip)	(Skip)	(Skip)	(Skip)	(Skip)	(Skip)	(Skip)	(Skip)
74	three times	Once	Antigen test positive	7	Self medication	Other drugs 〖 Amoxicillin, Chuanbei Pei Pa Koa, Pudilan Oral liquid 〗	0	23	female	163	52.5	0	0	In good previous physical condition	0	0	0	0	0	(Skip)	no	(Skip)	None	(Skip)	(Skip)	(Skip)	(Skip)	(Skip)	(Skip)	(Skip)	(Skip)	(Skip)	(Skip)	(Skip)	(Skip)	(Skip)	(Skip)	(Skip)	(Skip)	(Skip)	(Skip)	(Skip)	(Skip)	(Skip)	(Skip)	(Skip)	(Skip)	(Skip)	(Skip)
76	once	Once	Positive nucleic acid test	7	Self medication	Antipyretic [ibuprofen]	1	36	female	160	47	0	1	In good previous physical condition	0	0	0	0	0	(Skip)	no	(Skip)	None	(Skip)	(Skip)	(Skip)	(Skip)	(Skip)	(Skip)	(Skip)	(Skip)	(Skip)	(Skip)	(Skip)	(Skip)	(Skip)	(Skip)	(Skip)	(Skip)	(Skip)	(Skip)	(Skip)	(Skip)	(Skip)	(Skip)	(Skip)	(Skip)	(Skip)	(Skip)
77	none	Once	Nucleic acid test positive ┋ symptoms diagnosis	12	Self medication	febrifuge	1	31	female	165	47	0	1	In good previous physical condition	0	0	0	0	0	(Skip)	no	(Skip)	None	(Skip)	(Skip)	(Skip)	(Skip)	(Skip)	(Skip)	(Skip)	(Skip)	(Skip)	(Skip)	(Skip)	(Skip)	(Skip)	(Skip)	(Skip)	(Skip)	(Skip)	(Skip)	(Skip)	(Skip)	(Skip)	(Skip)	(Skip)	(Skip)	(Skip)	(Skip)
78	three times	Once	Positive nucleic acid test	5	Self medication	febrifuge	1	35	male	171	85	0	1	In good previous physical condition	0	0	0	0	0	(Skip)	no	(Skip)	None	(Skip)	(Skip)	(Skip)	(Skip)	(Skip)	(Skip)	(Skip)	(Skip)	(Skip)	(Skip)	(Skip)	(Skip)	(Skip)	(Skip)	(Skip)	(Skip)	(Skip)	(Skip)	(Skip)	(Skip)	(Skip)	(Skip)	(Skip)	(Skip)	(Skip)	(Skip)
82	twice	Once	Nucleic acid test was positive ┋ antigen test was positive	8	No special measures	No previous medications	0	38	male	168	78	0	0	In good previous physical condition	0	0	0	0	0	(Skip)	no	(Skip)	None	(Skip)	(Skip)	(Skip)	(Skip)	(Skip)	(Skip)	(Skip)	(Skip)	(Skip)	(Skip)	(Skip)	(Skip)	(Skip)	(Skip)	(Skip)	(Skip)	(Skip)	(Skip)	(Skip)	(Skip)	(Skip)	(Skip)	(Skip)	(Skip)	(Skip)	(Skip)
85	three times	Once	Antigen test positive	7	Self medication	Antiviral drugs [Arbidol hydrochloride]	0	41	male	170	60	0	0	In good previous physical condition	0	0	0	0	0	(Skip)	no	(Skip)	None	(Skip)	(Skip)	(Skip)	(Skip)	(Skip)	(Skip)	(Skip)	(Skip)	(Skip)	(Skip)	(Skip)	(Skip)	(Skip)	(Skip)	(Skip)	(Skip)	(Skip)	(Skip)	(Skip)	(Skip)	(Skip)	(Skip)	(Skip)	(Skip)	(Skip)	(Skip)
86	none	Once	Nucleic acid test was positive ┋ antigen test was positive	7	Self medication	Antipyretic [ibuprofen]	1	35	male	172	75	1	1	In good previous physical condition	0	0	0	0	0	(Skip)	no	(Skip)	None	(Skip)	(Skip)	(Skip)	(Skip)	(Skip)	(Skip)	(Skip)	(Skip)	(Skip)	(Skip)	(Skip)	(Skip)	(Skip)	(Skip)	(Skip)	(Skip)	(Skip)	(Skip)	(Skip)	(Skip)	(Skip)	(Skip)	(Skip)	(Skip)	(Skip)	(Skip)
88	twice	Once	Antigen test positive	8	No special measures	No previous medications	0	36	male	168	75	0	1	In good previous physical condition	0	0	0	0	0	(Skip)	no	(Skip)	None	(Skip)	(Skip)	(Skip)	(Skip)	(Skip)	(Skip)	(Skip)	(Skip)	(Skip)	(Skip)	(Skip)	(Skip)	(Skip)	(Skip)	(Skip)	(Skip)	(Skip)	(Skip)	(Skip)	(Skip)	(Skip)	(Skip)	(Skip)	(Skip)	(Skip)	(Skip)
89	three times	Once	Positive nucleic acid test	15	Self medication	Fevers [Tylenol]	1	48	male	170	62	0	1	In good previous physical condition	0	0	0	0	0	(Skip)	no	(Skip)	None	(Skip)	(Skip)	(Skip)	(Skip)	(Skip)	(Skip)	(Skip)	(Skip)	(Skip)	(Skip)	(Skip)	(Skip)	(Skip)	(Skip)	(Skip)	(Skip)	(Skip)	(Skip)	(Skip)	(Skip)	(Skip)	(Skip)	(Skip)	(Skip)	(Skip)	(Skip)
90	three times	Once	Antigen test positive	6	No special measures	No previous medications	0	46	male	170	80	1	1	In good previous physical condition	0	0	0	0	0	(Skip)	is	Chronic gastritis ┋ polyp/adenoma	None	(Skip)	(Skip)	(Skip)	(Skip)	(Skip)	(Skip)	(Skip)	(Skip)	(Skip)	(Skip)	(Skip)	(Skip)	(Skip)	(Skip)	(Skip)	(Skip)	(Skip)	(Skip)	(Skip)	(Skip)	(Skip)	(Skip)	(Skip)	(Skip)	(Skip)	(Skip)
91	three times	Once	Antigen test positive	7	Self medication	Antipyretic [ibuprofen]	1	35	male	188	96	0	0	In good previous physical condition	0	0	0	0	0	(Skip)	no	(Skip)	None	(Skip)	(Skip)	(Skip)	(Skip)	(Skip)	(Skip)	(Skip)	(Skip)	(Skip)	(Skip)	(Skip)	(Skip)	(Skip)	(Skip)	(Skip)	(Skip)	(Skip)	(Skip)	(Skip)	(Skip)	(Skip)	(Skip)	(Skip)	(Skip)	(Skip)	(Skip)
93	twice	Once	Antigen test positive	6	Self medication	Antipyretic drug [SAN Li tong]	1	50	female	168	70	0	1	In good previous physical condition	0	0	0	0	0	(Skip)	no	(Skip)	None	(Skip)	(Skip)	(Skip)	(Skip)	(Skip)	(Skip)	(Skip)	(Skip)	(Skip)	(Skip)	(Skip)	(Skip)	(Skip)	(Skip)	(Skip)	(Skip)	(Skip)	(Skip)	(Skip)	(Skip)	(Skip)	(Skip)	(Skip)	(Skip)	(Skip)	(Skip)
95	twice	Once	Antigen test positive	9	Self medication	Antipyretic 〖 bloxol 〗┋ Antibiotic 〖 Roxithromycin 〗	1	43	female	159	60	0	0	In good previous physical condition	0	0	0	0	0	(Skip)	no	(Skip)	None	(Skip)	(Skip)	(Skip)	(Skip)	(Skip)	(Skip)	(Skip)	(Skip)	(Skip)	(Skip)	(Skip)	(Skip)	(Skip)	(Skip)	(Skip)	(Skip)	(Skip)	(Skip)	(Skip)	(Skip)	(Skip)	(Skip)	(Skip)	(Skip)	(Skip)	(Skip)
98	more than three times	Once	Antigen test positive	10	No special measures	No previous medications	0	49	male	156	75	0	1	In good previous physical condition	0	0	0	0	0	(Skip)	no	(Skip)	None	(Skip)	(Skip)	(Skip)	(Skip)	(Skip)	(Skip)	(Skip)	(Skip)	(Skip)	(Skip)	(Skip)	(Skip)	(Skip)	(Skip)	(Skip)	(Skip)	(Skip)	(Skip)	(Skip)	(Skip)	(Skip)	(Skip)	(Skip)	(Skip)	(Skip)	(Skip)
103	three times	Once	Antigen test positive	18	No special measures	No previous medications	0	43	female	155	47	0	0	In good previous physical condition	0	0	0	0	0	(Skip)	no	(Skip)	None	(Skip)	(Skip)	(Skip)	(Skip)	(Skip)	(Skip)	(Skip)	(Skip)	(Skip)	(Skip)	(Skip)	(Skip)	(Skip)	(Skip)	(Skip)	(Skip)	(Skip)	(Skip)	(Skip)	(Skip)	(Skip)	(Skip)	(Skip)	(Skip)	(Skip)	(Skip)
104	three times	Once	Antigen test positive	6	Self medication	Fever-reducing ┋ Other drugs 〖 oseltamivir 〗	1	41	female	156	65	0	1	hypertension	1	0	0	0	0	(Skip)	no	(Skip)	None	(Skip)	(Skip)	(Skip)	(Skip)	(Skip)	(Skip)	(Skip)	(Skip)	(Skip)	(Skip)	(Skip)	(Skip)	(Skip)	(Skip)	(Skip)	(Skip)	(Skip)	(Skip)	(Skip)	(Skip)	(Skip)	(Skip)	(Skip)	(Skip)	(Skip)	(Skip)
105	twice	Once	Antigen test positive	4	No special measures	No previous medications	0	48	male	155	65	1	1	In good previous physical condition	0	0	0	0	0	(Skip)	no	(Skip)	None	(Skip)	(Skip)	(Skip)	(Skip)	(Skip)	(Skip)	(Skip)	(Skip)	(Skip)	(Skip)	(Skip)	(Skip)	(Skip)	(Skip)	(Skip)	(Skip)	(Skip)	(Skip)	(Skip)	(Skip)	(Skip)	(Skip)	(Skip)	(Skip)	(Skip)	(Skip)
106	three times	Once	Nucleic acid test was positive ┋ antigen test was positive	10	Self medication	Fever-reducing agents [acetaminophen]	1	40	female	165	77	1	0	hypertension	1	0	0	0	0	(Skip)	no	(Skip)	None	(Skip)	(Skip)	(Skip)	(Skip)	(Skip)	(Skip)	(Skip)	(Skip)	(Skip)	(Skip)	(Skip)	(Skip)	(Skip)	(Skip)	(Skip)	(Skip)	(Skip)	(Skip)	(Skip)	(Skip)	(Skip)	(Skip)	(Skip)	(Skip)	(Skip)	(Skip)
107	more than three times	Once	Antigen test positive	8	No special measures	No previous medications	0	35	male	160	73	0	1	In good previous physical condition	0	0	0	0	0	(Skip)	no	(Skip)	None	(Skip)	(Skip)	(Skip)	(Skip)	(Skip)	(Skip)	(Skip)	(Skip)	(Skip)	(Skip)	(Skip)	(Skip)	(Skip)	(Skip)	(Skip)	(Skip)	(Skip)	(Skip)	(Skip)	(Skip)	(Skip)	(Skip)	(Skip)	(Skip)	(Skip)	(Skip)
109	twice	Once	Antigen test positive	10	Self medication	febrifuge	1	35	male	165	85	1	1	In good previous physical condition	0	0	0	0	0	(Skip)	no	(Skip)	None	(Skip)	(Skip)	(Skip)	(Skip)	(Skip)	(Skip)	(Skip)	(Skip)	(Skip)	(Skip)	(Skip)	(Skip)	(Skip)	(Skip)	(Skip)	(Skip)	(Skip)	(Skip)	(Skip)	(Skip)	(Skip)	(Skip)	(Skip)	(Skip)	(Skip)	(Skip)
110	three times	Once	Nucleic acid test was positive ┋ antigen test was positive	7	Self medication	Fever reducers ┋ Antiviral drugs	1	45	female	158	60	0	1	Hepatobiliary and pancreatic disease ┋ had been in good physical condition	0	0	0	0	0	Cholecystitis/gallstones	is	Basically no abnormality	diarrhea	(Skip)	(Skip)	(Skip)	(Skip)	(Skip)	(Skip)	(Skip)	(Skip)	(Skip)	(Skip)	(Skip)	(Skip)	(Skip)	(Skip)	(Skip)	(Skip)	(Skip)	(Skip)	(Skip)	(Skip)	(Skip)	(Skip)	(Skip)	(Skip)	(Skip)	(Skip)
111	three times	Once	Antigen test positive	2	Self medication	febrifuge	1	35	female	165	56	0	0	In good previous physical condition	0	0	0	0	0	(Skip)	no	(Skip)	Pain behind the sternum	(Skip)	(Skip)	(Skip)	(Skip)	(Skip)	2 to 3 days a week	is	0% never	0% never	(Skip)	(Skip)	(Skip)	(Skip)	(Skip)	(Skip)	(Skip)	(Skip)	(Skip)	(Skip)	(Skip)	(Skip)	(Skip)	(Skip)	(Skip)	(Skip)	(Skip)
112	twice	Once	Antigen test positive	8	Self medication	Other medications are mainly painkillers, such as celecoxib.	0	25	male	165	52.5	1	0	Other conditions [knee, ankle surgery]	0	0	0	0	0	(Skip)	no	(Skip)	None	(Skip)	(Skip)	(Skip)	(Skip)	(Skip)	(Skip)	(Skip)	(Skip)	(Skip)	(Skip)	(Skip)	(Skip)	(Skip)	(Skip)	(Skip)	(Skip)	(Skip)	(Skip)	(Skip)	(Skip)	(Skip)	(Skip)	(Skip)	(Skip)	(Skip)	(Skip)
120	three times	Once	Positive nucleic acid test	7	Self medication ┋ no special measures	No previous medications	0	30	male	163	67	1	1	In good previous physical condition	0	0	0	0	0	(Skip)	no	(Skip)	A lump in the throat or a feeling of something sticking	Never	(Skip)	(Skip)	(Skip)	(Skip)	(Skip)	(Skip)	(Skip)	(Skip)	(Skip)	(Skip)	(Skip)	(Skip)	(Skip)	(Skip)	(Skip)	(Skip)	(Skip)	(Skip)	(Skip)	(Skip)	(Skip)	(Skip)	(Skip)	(Skip)	(Skip)
124	three times	Once	Positive nucleic acid test	7	Self medication	febrifuge	1	24	male	175	69.5	1	1	In good previous physical condition	0	0	0	0	0	(Skip)	no	(Skip)	diarrhea	(Skip)	(Skip)	(Skip)	(Skip)	(Skip)	(Skip)	(Skip)	(Skip)	(Skip)	(Skip)	(Skip)	(Skip)	(Skip)	(Skip)	(Skip)	(Skip)	(Skip)	(Skip)	(Skip)	(Skip)	(Skip)	(Skip)	(Skip)	(Skip)	(Skip)	(Skip)
128	once	Once	Antigen test positive	6	Outpatient visits	Have taken medicine, but not clear what it is	0	32	female	160	51	0	0	In good previous physical condition	0	0	0	0	0	(Skip)	no	(Skip)	I have a lump in my throat or a feeling of something sticking ┋ Nausea	2-3 days per month	no	10%	10%	10%	(Skip)	(Skip)	(Skip)	(Skip)	(Skip)	(Skip)	(Skip)	(Skip)	(Skip)	(Skip)	(Skip)	(Skip)	(Skip)	(Skip)	(Skip)	(Skip)	(Skip)	(Skip)	(Skip)	(Skip)	(Skip)
129	three times	Once	Antigen test positive	8	Self medication	Antipyretic medicine 〖 Annaijin 〗	1	36	female	154	67	0	1	In good previous physical condition	0	0	0	0	0	(Skip)	no	(Skip)	None	(Skip)	(Skip)	(Skip)	(Skip)	(Skip)	(Skip)	(Skip)	(Skip)	(Skip)	(Skip)	(Skip)	(Skip)	(Skip)	(Skip)	(Skip)	(Skip)	(Skip)	(Skip)	(Skip)	(Skip)	(Skip)	(Skip)	(Skip)	(Skip)	(Skip)	(Skip)
130	three times	Once	Antigen test positive	11	Self medication	Have taken medicine, but not clear what it is	1	32	female		55	0	0	In good previous physical condition	0	0	0	0	0	(Skip)	no	(Skip)	A lump in the throat or a feeling of something sticking	Less than 1 day per month	no	0% never	0% never	10%	(Skip)	(Skip)	(Skip)	(Skip)	(Skip)	(Skip)	(Skip)	(Skip)	(Skip)	(Skip)	(Skip)	(Skip)	(Skip)	(Skip)	(Skip)	(Skip)	(Skip)	(Skip)	(Skip)	(Skip)	(Skip)
134	three times	Once	Antigen test positive	7	Outpatient visit ┋ self-medicate	Medication for underlying diseases	0	37	female	160	60	0	0	In good previous physical condition	0	0	0	0	0	(Skip)	no	(Skip)	None	(Skip)	(Skip)	(Skip)	(Skip)	(Skip)	(Skip)	(Skip)	(Skip)	(Skip)	(Skip)	(Skip)	(Skip)	(Skip)	(Skip)	(Skip)	(Skip)	(Skip)	(Skip)	(Skip)	(Skip)	(Skip)	(Skip)	(Skip)	(Skip)	(Skip)	(Skip)
136	three times	Once	Positive nucleic acid test	3	Self medication ┋ no special measures	febrifuge	1	37	male	155	95	1	1	In good previous physical condition	0	0	0	0	0	(Skip)	no	(Skip)	None	(Skip)	(Skip)	(Skip)	(Skip)	(Skip)	(Skip)	(Skip)	(Skip)	(Skip)	(Skip)	(Skip)	(Skip)	(Skip)	(Skip)	(Skip)	(Skip)	(Skip)	(Skip)	(Skip)	(Skip)	(Skip)	(Skip)	(Skip)	(Skip)	(Skip)	(Skip)
141	three times	Once	Nucleic acid test positive ┋ symptoms diagnosis	6	Self medication	Antipyretic [ibuprofen]	1	24	female	164	40	0	0	In good previous physical condition	0	0	0	0	0	(Skip)	no	(Skip)	A feeling of choking or sticking (in the throat) ┋ fullness and discomfort ┋ Diarrhea	Multiple times a day or continuously present	is	30%	40%	0% never	(Skip)	(Skip)	(Skip)	(Skip)	(Skip)	(Skip)	(Skip)	(Skip)	(Skip)	Less than 1 month	no	1 day of each month	is	(Skip)	(Skip)	(Skip)	(Skip)	(Skip)	(Skip)	(Skip)	(Skip)
142	twice	Once	Antigen test positive	12	No special measures	No previous medications	0	43	female	185	90	0	0	Gastrointestinal diseases	0	0	0	0	0	Chronic gastritis	is	Digestive tract ulcer ┋ Erosive gastritis ┋ Polyp/adenoma	Fullness and discomfort ┋ Constipation	(Skip)	(Skip)	(Skip)	(Skip)	(Skip)	(Skip)	(Skip)	(Skip)	(Skip)	(Skip)	(Skip)	(Skip)	(Skip)	(Skip)	2-3 days a week	is	2-3 days a week	is	(Skip)	(Skip)	(Skip)	(Skip)	(Skip)	(Skip)	(Skip)	(Skip)
148	three times	Once	Positive nucleic acid test	9	Outpatient visit ┋ self-medicate	Fever reducers ┋ Antiviral drugs	1	36	male	165	75	1	1	In good previous physical condition	0	0	0	0	0	(Skip)	no	(Skip)	None	(Skip)	(Skip)	(Skip)	(Skip)	(Skip)	(Skip)	(Skip)	(Skip)	(Skip)	(Skip)	(Skip)	(Skip)	(Skip)	(Skip)	(Skip)	(Skip)	(Skip)	(Skip)	(Skip)	(Skip)	(Skip)	(Skip)	(Skip)	(Skip)	(Skip)	(Skip)
149	three times	Once	A positive antigen test ┋ diagnosis of symptoms	5	Self medication	Antipyretic [ibuprofen], [┋] Antiviral [999 Ganmaolin]	1	29	female	163	65	0	1	In good previous physical condition	0	0	0	0	0	(Skip)	no	(Skip)	None	(Skip)	(Skip)	(Skip)	(Skip)	(Skip)	(Skip)	(Skip)	(Skip)	(Skip)	(Skip)	(Skip)	(Skip)	(Skip)	(Skip)	(Skip)	(Skip)	(Skip)	(Skip)	(Skip)	(Skip)	(Skip)	(Skip)	(Skip)	(Skip)	(Skip)	(Skip)
154	three times	Once	Antigen test positive	10	Self medication ┋ no special measures	Antipyretic 〖 ibuprofen 〗┋ Other drugs 〖 vitamins 〗	1	26	male	170	78	0	1	Other diseases 〖 Fatty liver 〗	0	0	0	0	0	(Skip)	no	(Skip)	A lump in the throat or a feeling of something sticking	2 to 3 days a week	is	50%	20%	0% never	(Skip)	(Skip)	(Skip)	(Skip)	(Skip)	(Skip)	(Skip)	(Skip)	(Skip)	(Skip)	(Skip)	(Skip)	(Skip)	(Skip)	(Skip)	(Skip)	(Skip)	(Skip)	(Skip)	(Skip)	(Skip)
156	three times	Once	Nucleic acid test positive ┋ symptoms diagnosis	3	Self medication ┋ no special measures	Antipyretic ┋ Have taken medicine, but not clear what it is	1	45	male	165	71	0	1	In good previous physical condition	0	0	0	0	0	(Skip)	no	(Skip)	A lump in the throat or a feeling of something sticking	2-3 days per month	no	10%	10%	10%	(Skip)	(Skip)	(Skip)	(Skip)	(Skip)	(Skip)	(Skip)	(Skip)	(Skip)	(Skip)	(Skip)	(Skip)	(Skip)	(Skip)	(Skip)	(Skip)	(Skip)	(Skip)	(Skip)	(Skip)	(Skip)
157	three times	Once	Antigen test positive	7	Self medication	febrifuge	1	38	male	168	75	1	1	In good previous physical condition	0	0	0	0	0	(Skip)	no	(Skip)	None	(Skip)	(Skip)	(Skip)	(Skip)	(Skip)	(Skip)	(Skip)	(Skip)	(Skip)	(Skip)	(Skip)	(Skip)	(Skip)	(Skip)	(Skip)	(Skip)	(Skip)	(Skip)	(Skip)	(Skip)	(Skip)	(Skip)	(Skip)	(Skip)	(Skip)	(Skip)
158	three times	Once	Positive nucleic acid test	18	Self medication	febrifuge	1	29	male	171	70	0	1	In good previous physical condition	0	0	0	0	0	(Skip)	no	(Skip)	None	(Skip)	(Skip)	(Skip)	(Skip)	(Skip)	(Skip)	(Skip)	(Skip)	(Skip)	(Skip)	(Skip)	(Skip)	(Skip)	(Skip)	(Skip)	(Skip)	(Skip)	(Skip)	(Skip)	(Skip)	(Skip)	(Skip)	(Skip)	(Skip)	(Skip)	(Skip)
160	three times	Once	Antigen test positive	4	Self medication	Antipyretic [Four seasons antipyretic tablets]	1	25	male	176	62.5	1	1	hypertension	1	0	0	0	0	(Skip)	no	(Skip)	None	(Skip)	(Skip)	(Skip)	(Skip)	(Skip)	(Skip)	(Skip)	(Skip)	(Skip)	(Skip)	(Skip)	(Skip)	(Skip)	(Skip)	(Skip)	(Skip)	(Skip)	(Skip)	(Skip)	(Skip)	(Skip)	(Skip)	(Skip)	(Skip)	(Skip)	(Skip)
161	three times	Once	Antigen test positive	12	Self medication	Other medications	1	25	male	158	85	0	1	In good previous physical condition	0	0	0	0	0	(Skip)	no	(Skip)	A lump in the throat or a feeling of something sticking	Never	(Skip)	(Skip)	(Skip)	(Skip)	(Skip)	(Skip)	(Skip)	(Skip)	(Skip)	(Skip)	(Skip)	(Skip)	(Skip)	(Skip)	(Skip)	(Skip)	(Skip)	(Skip)	(Skip)	(Skip)	(Skip)	(Skip)	(Skip)	(Skip)	(Skip)
164	three times	Once	Positive nucleic acid test	41	Outpatient visit ┋ self-medication ┋ no special measures	Antipyretics ┋ basic diseases and medical treatment	1	50	female	160	56	0	0	In good previous physical condition	0	0	0	0	0	(Skip)	no	(Skip)	None	(Skip)	(Skip)	(Skip)	(Skip)	(Skip)	(Skip)	(Skip)	(Skip)	(Skip)	(Skip)	(Skip)	(Skip)	(Skip)	(Skip)	(Skip)	(Skip)	(Skip)	(Skip)	(Skip)	(Skip)	(Skip)	(Skip)	(Skip)	(Skip)	(Skip)	(Skip)
165	three times	Once	Nucleic acid test positive ┋CT showed pneumonia ┋ symptoms diagnosis	24	Outpatient visit ┋ self-medicate	Fever-reducing drugs ┋ Antiviral drugs ┋ antibiotics ┋ Glucocorticoids	1	52	male	170	75	1	1	Gastrointestinal disorders ┋ Esophageal disorders	0	0	0	0	0	Chronic gastritis ┋ cholecystitis/gallstones	no	(Skip)	diarrhea	(Skip)	(Skip)	(Skip)	(Skip)	(Skip)	(Skip)	(Skip)	(Skip)	(Skip)	(Skip)	(Skip)	(Skip)	(Skip)	(Skip)	(Skip)	(Skip)	(Skip)	(Skip)	(Skip)	(Skip)	(Skip)	(Skip)	(Skip)	(Skip)	(Skip)	(Skip)
168	three times	Once	Positive nucleic acid test	7	Outpatient visit ┋ self-medicate	Have taken medicine, but not clear what it is	1	36	male	158	85	0	0	hypertension	1	0	0	0	0	(Skip)	no	(Skip)	A lump in the throat or a feeling of something sticking	Less than 1 day per month	no	0% never	0% never	0% never	(Skip)	(Skip)	(Skip)	(Skip)	(Skip)	(Skip)	(Skip)	(Skip)	(Skip)	(Skip)	(Skip)	(Skip)	(Skip)	(Skip)	(Skip)	(Skip)	(Skip)	(Skip)	(Skip)	(Skip)	(Skip)
170	three times	Once	A positive antigen test ┋ diagnosis of symptoms	10	Self medication	Antipyretics [ibuprofen] ┋ eat any medicine, but it is not clear is what	1	23	female	158	45	0	1	Gastrointestinal diseases	0	0	0	0	0	Other gastrointestinal [gastroenteritis]	no	(Skip)	A lump in the throat or a feeling of something sticking	Less than 1 day per month	no	10%	10%	10%	(Skip)	(Skip)	(Skip)	(Skip)	(Skip)	(Skip)	(Skip)	(Skip)	(Skip)	(Skip)	(Skip)	(Skip)	(Skip)	(Skip)	(Skip)	(Skip)	(Skip)	(Skip)	(Skip)	(Skip)	(Skip)
173	three times	Once	Antigen test positive	6	No special measures	No previous medications	0	27	male	155	65	1	1	In good previous physical condition	0	0	0	0	0	(Skip)	no	(Skip)	None	(Skip)	(Skip)	(Skip)	(Skip)	(Skip)	(Skip)	(Skip)	(Skip)	(Skip)	(Skip)	(Skip)	(Skip)	(Skip)	(Skip)	(Skip)	(Skip)	(Skip)	(Skip)	(Skip)	(Skip)	(Skip)	(Skip)	(Skip)	(Skip)	(Skip)	(Skip)
175	three times	Once	Positive nucleic acid test	12	Self medication	Fever reducers ┋ Antiviral drugs	1	24	female	163	55	0	1	In good previous physical condition	0	0	0	0	0	(Skip)	no	(Skip)	None	(Skip)	(Skip)	(Skip)	(Skip)	(Skip)	(Skip)	(Skip)	(Skip)	(Skip)	(Skip)	(Skip)	(Skip)	(Skip)	(Skip)	(Skip)	(Skip)	(Skip)	(Skip)	(Skip)	(Skip)	(Skip)	(Skip)	(Skip)	(Skip)	(Skip)	(Skip)
177	three times	Once	Antigen test positive	5	Self medication	Other medications	1	33	male	156	65	1	1	In good previous physical condition	0	0	0	0	0	(Skip)	no	(Skip)	None	(Skip)	(Skip)	(Skip)	(Skip)	(Skip)	(Skip)	(Skip)	(Skip)	(Skip)	(Skip)	(Skip)	(Skip)	(Skip)	(Skip)	(Skip)	(Skip)	(Skip)	(Skip)	(Skip)	(Skip)	(Skip)	(Skip)	(Skip)	(Skip)	(Skip)	(Skip)
179	three times	Once	Positive nucleic acid test	11	Self medication	Antipyretics [ibuprofen] ┋ antibiotics	1	28	male	160	60	1	1	In good previous physical condition	0	0	0	0	0	(Skip)	no	(Skip)	None	(Skip)	(Skip)	(Skip)	(Skip)	(Skip)	(Skip)	(Skip)	(Skip)	(Skip)	(Skip)	(Skip)	(Skip)	(Skip)	(Skip)	(Skip)	(Skip)	(Skip)	(Skip)	(Skip)	(Skip)	(Skip)	(Skip)	(Skip)	(Skip)	(Skip)	(Skip)
182	three times	Once	Positive nucleic acid test	7	Self medication	febrifuge	1	33	male	175	80	0	1	In good previous physical condition	0	0	0	0	0	(Skip)	no	(Skip)	Retrosternal pain ┋ Burning discomfort or pain in the chest	(Skip)	(Skip)	(Skip)	(Skip)	(Skip)	Never	(Skip)	(Skip)	(Skip)	Never	(Skip)	(Skip)	(Skip)	(Skip)	(Skip)	(Skip)	(Skip)	(Skip)	(Skip)	(Skip)	(Skip)	(Skip)	(Skip)	(Skip)	(Skip)	(Skip)
185	three times	Once	Antigen test positive	7	Self medication	febrifuge	1	36	female	173	75	0	0	In good previous physical condition	0	0	0	0	0	(Skip)	no	(Skip)	None	(Skip)	(Skip)	(Skip)	(Skip)	(Skip)	(Skip)	(Skip)	(Skip)	(Skip)	(Skip)	(Skip)	(Skip)	(Skip)	(Skip)	(Skip)	(Skip)	(Skip)	(Skip)	(Skip)	(Skip)	(Skip)	(Skip)	(Skip)	(Skip)	(Skip)	(Skip)
187	three times	Once	Positive nucleic acid test	10	Self medication	febrifuge	1	22	male	161	50	1	1	The history of abdominal surgery	0	0	0	0	0	(Skip)	no	(Skip)	None	(Skip)	(Skip)	(Skip)	(Skip)	(Skip)	(Skip)	(Skip)	(Skip)	(Skip)	(Skip)	(Skip)	(Skip)	(Skip)	(Skip)	(Skip)	(Skip)	(Skip)	(Skip)	(Skip)	(Skip)	(Skip)	(Skip)	(Skip)	(Skip)	(Skip)	(Skip)
189	three times	Once	Positive nucleic acid test	9	Outpatient visit ┋ self-medicate	Fever reducers ┋ Antiviral drugs	1	37	male	155	70	0	1	In good previous physical condition	0	0	0	0	0	(Skip)	no	(Skip)	None	(Skip)	(Skip)	(Skip)	(Skip)	(Skip)	(Skip)	(Skip)	(Skip)	(Skip)	(Skip)	(Skip)	(Skip)	(Skip)	(Skip)	(Skip)	(Skip)	(Skip)	(Skip)	(Skip)	(Skip)	(Skip)	(Skip)	(Skip)	(Skip)	(Skip)	(Skip)
190	three times	Once	Positive nucleic acid test	36	Outpatient visits	Other medications 〖 cold medicine 〗	1	37	male	170	67.5	0	1	In good previous physical condition	0	0	0	0	0	(Skip)	no	(Skip)	None	(Skip)	(Skip)	(Skip)	(Skip)	(Skip)	(Skip)	(Skip)	(Skip)	(Skip)	(Skip)	(Skip)	(Skip)	(Skip)	(Skip)	(Skip)	(Skip)	(Skip)	(Skip)	(Skip)	(Skip)	(Skip)	(Skip)	(Skip)	(Skip)	(Skip)	(Skip)
191	three times	Once	Positive nucleic acid test	37	Self medication	Antipyretic [acetaminophen] ┋ Antiviral drug [oral solution]	1	20	male	153	70	0	1	In good previous physical condition	0	0	0	0	0	(Skip)	no	(Skip)	None	(Skip)	(Skip)	(Skip)	(Skip)	(Skip)	(Skip)	(Skip)	(Skip)	(Skip)	(Skip)	(Skip)	(Skip)	(Skip)	(Skip)	(Skip)	(Skip)	(Skip)	(Skip)	(Skip)	(Skip)	(Skip)	(Skip)	(Skip)	(Skip)	(Skip)	(Skip)
194	three times	Once	Nucleic acid test positive ┋ symptoms diagnosis	9	Self medication	Antipyretic ┋ Have taken medicine, but not clear what it is	1	24	male	160	60	0	1	In good previous physical condition	0	0	0	0	0	(Skip)	no	(Skip)	None	(Skip)	(Skip)	(Skip)	(Skip)	(Skip)	(Skip)	(Skip)	(Skip)	(Skip)	(Skip)	(Skip)	(Skip)	(Skip)	(Skip)	(Skip)	(Skip)	(Skip)	(Skip)	(Skip)	(Skip)	(Skip)	(Skip)	(Skip)	(Skip)	(Skip)	(Skip)
196	three times	Once	Antigen test positive	7	Self medication ┋ no special measures	Antibiotics ┋ Medication for underlying diseases 〖 Pudilan 〗	0	50	female	163	50	0	0	In good previous physical condition	0	0	0	0	0	(Skip)	no	(Skip)	None	(Skip)	(Skip)	(Skip)	(Skip)	(Skip)	(Skip)	(Skip)	(Skip)	(Skip)	(Skip)	(Skip)	(Skip)	(Skip)	(Skip)	(Skip)	(Skip)	(Skip)	(Skip)	(Skip)	(Skip)	(Skip)	(Skip)	(Skip)	(Skip)	(Skip)	(Skip)
199	three times	Once	Nucleic acid testing positive ┋ antigen positive ┋ symptom diagnosis	11	Self medication	Antiviral drugs	0	48	male	160	80	1	1	In good previous physical condition	0	0	0	0	0	(Skip)	no	(Skip)	A feeling of choking or something sticking (in the throat) ┋ pain behind the sternum ┋ fullness and discomfort ┋ belching	2 to 3 days a week	is	20%	20%	20%	Never	(Skip)	(Skip)	(Skip)	(Skip)	(Skip)	(Skip)	(Skip)	(Skip)	Never	(Skip)	Never	(Skip)	(Skip)	(Skip)	(Skip)	(Skip)	(Skip)	(Skip)	(Skip)	(Skip)
203	three times	Once	Positive nucleic acid test	7	Self medication	Antiviral drugs	0	38	male	156	75	0	1	In good previous physical condition	0	0	0	0	0	(Skip)	no	(Skip)	None	(Skip)	(Skip)	(Skip)	(Skip)	(Skip)	(Skip)	(Skip)	(Skip)	(Skip)	(Skip)	(Skip)	(Skip)	(Skip)	(Skip)	(Skip)	(Skip)	(Skip)	(Skip)	(Skip)	(Skip)	(Skip)	(Skip)	(Skip)	(Skip)	(Skip)	(Skip)
204	three times	Once	A positive antigen test ┋ diagnosis of symptoms	6	Self medication	Antipyretic [ibuprofen]	1	30	female	155	63	0	0	In good previous physical condition	0	0	0	0	0	(Skip)	no	(Skip)	None	(Skip)	(Skip)	(Skip)	(Skip)	(Skip)	(Skip)	(Skip)	(Skip)	(Skip)	(Skip)	(Skip)	(Skip)	(Skip)	(Skip)	(Skip)	(Skip)	(Skip)	(Skip)	(Skip)	(Skip)	(Skip)	(Skip)	(Skip)	(Skip)	(Skip)	(Skip)
206	three times	Once	Antigen test positive	8	Self medication ┋ no special measures	Antiviral drugs	0	23	female	178	70	0	1	In good previous physical condition	0	0	0	0	0	(Skip)	no	(Skip)	None	(Skip)	(Skip)	(Skip)	(Skip)	(Skip)	(Skip)	(Skip)	(Skip)	(Skip)	(Skip)	(Skip)	(Skip)	(Skip)	(Skip)	(Skip)	(Skip)	(Skip)	(Skip)	(Skip)	(Skip)	(Skip)	(Skip)	(Skip)	(Skip)	(Skip)	(Skip)
208	three times	Once	Positive nucleic acid test	6	Self medication	Antipyretics ┋ antibiotics	1	23	female	178	58	0	0	In good previous physical condition	0	0	0	0	0	(Skip)	no	(Skip)	A lump in the throat or a feeling of something sticking	Less than 1 day per month	no	0% never	0% never	0% never	(Skip)	(Skip)	(Skip)	(Skip)	(Skip)	(Skip)	(Skip)	(Skip)	(Skip)	(Skip)	(Skip)	(Skip)	(Skip)	(Skip)	(Skip)	(Skip)	(Skip)	(Skip)	(Skip)	(Skip)	(Skip)
213	three times	Once	Nucleic acid test was positive ┋ antigen test was positive	8	Self medication	febrifuge	1	32	male	160	75	0	1	In good previous physical condition	0	0	0	0	0	(Skip)	no	(Skip)	Nausea ┋ Vomiting	(Skip)	(Skip)	(Skip)	(Skip)	(Skip)	(Skip)	(Skip)	(Skip)	(Skip)	(Skip)	(Skip)	(Skip)	(Skip)	(Skip)	(Skip)	(Skip)	(Skip)	(Skip)	(Skip)	(Skip)	(Skip)	(Skip)	(Skip)	(Skip)	(Skip)	(Skip)
220	once	Once	Positive nucleic acid test	11	No special measures	No previous medications	0	21	male	155	80	0	0	In good previous physical condition	0	0	0	0	0	(Skip)	no	(Skip)	Bloating/distention of the abdomen	(Skip)	(Skip)	(Skip)	(Skip)	(Skip)	(Skip)	(Skip)	(Skip)	(Skip)	(Skip)	(Skip)	(Skip)	(Skip)	(Skip)	(Skip)	(Skip)	(Skip)	(Skip)	(Skip)	(Skip)	(Skip)	(Skip)	(Skip)	(Skip)	(Skip)	(Skip)
224	twice	Once	Nucleic acid test positive ┋CT showed pneumonia ┋ symptoms diagnosis	8	Self medication	febrifuge	1	52	male	172	65	0	0	In good previous physical condition	0	0	0	0	0	(Skip)	is	Erosive gastritis	A feeling of choking or adhesion (in the throat) ┋ fullness and discomfort ┋ belching ┋ Abdominal pain ┋ Constipation ┋ Diarrhea ┋ Abdominal bloating/swelling	Never	(Skip)	(Skip)	(Skip)	(Skip)	(Skip)	(Skip)	(Skip)	(Skip)	(Skip)	(Skip)	(Skip)	(Skip)	(Skip)	2-3 days a week	is	1 day a week	is	Upper abdomen ┋ midabdomen	1 day a week	Pain is predominant ┋ Postprandial symptoms are evident	10%	no	Less than 1 day per month	10%	It mainly appears before defecation
225	three times	Once	A positive antigen test ┋ diagnosis of symptoms	12	Self medication	febrifuge	1	25	female	178	55	0	1	In good previous physical condition	0	0	0	0	0	(Skip)	no	(Skip)	A feeling of choking or something sticking (in the throat) ┋ abdominal pain	Never	(Skip)	(Skip)	(Skip)	(Skip)	(Skip)	(Skip)	(Skip)	(Skip)	(Skip)	(Skip)	(Skip)	(Skip)	(Skip)	(Skip)	(Skip)	(Skip)	(Skip)	None	(Skip)	(Skip)	(Skip)	(Skip)	(Skip)	(Skip)	(Skip)
229	twice	Once	Antigen test positive	6	Self medication	Antipyretic [ibuprofen]	1	35	male	170	75	0	1	In good previous physical condition	0	0	0	0	0	(Skip)	is	Digestive tract ulcers	None	(Skip)	(Skip)	(Skip)	(Skip)	(Skip)	(Skip)	(Skip)	(Skip)	(Skip)	(Skip)	(Skip)	(Skip)	(Skip)	(Skip)	(Skip)	(Skip)	(Skip)	(Skip)	(Skip)	(Skip)	(Skip)	(Skip)	(Skip)	(Skip)	(Skip)	(Skip)
241	three times	Once	Nucleic acid test was positive ┋ antigen test was positive	10	Outpatient visit ┋ self-medicate	febrifuge	1	36	female	180	55	0	0	In good previous physical condition	0	0	0	0	0	(Skip)	no	(Skip)	None	(Skip)	(Skip)	(Skip)	(Skip)	(Skip)	(Skip)	(Skip)	(Skip)	(Skip)	(Skip)	(Skip)	(Skip)	(Skip)	(Skip)	(Skip)	(Skip)	(Skip)	(Skip)	(Skip)	(Skip)	(Skip)	(Skip)	(Skip)	(Skip)	(Skip)	(Skip)
242	twice	Once	Antigen test positive	3	Self medication ┋ no special measures	Antipyretic [ibuprofen]	1	28	male	158	74	1	0	In good previous physical condition	0	0	0	0	0	(Skip)	no	(Skip)	Constipation ┋ Diarrhea	(Skip)	(Skip)	(Skip)	(Skip)	(Skip)	(Skip)	(Skip)	(Skip)	(Skip)	(Skip)	(Skip)	(Skip)	(Skip)	(Skip)	(Skip)	(Skip)	(Skip)	(Skip)	(Skip)	(Skip)	(Skip)	(Skip)	(Skip)	(Skip)	(Skip)	(Skip)
244	three times	Once	Positive nucleic acid test	10	No special measures	Have taken medicine, but not clear what it is	1	32	female	160	80	0	1	hypertension	1	0	0	0	0	(Skip)	no	(Skip)	None	(Skip)	(Skip)	(Skip)	(Skip)	(Skip)	(Skip)	(Skip)	(Skip)	(Skip)	(Skip)	(Skip)	(Skip)	(Skip)	(Skip)	(Skip)	(Skip)	(Skip)	(Skip)	(Skip)	(Skip)	(Skip)	(Skip)	(Skip)	(Skip)	(Skip)	(Skip)
249	three times	Once	Positive nucleic acid test	9	Self medication	Antiviral drugs	0	33	female	158	55	0	1	In good previous physical condition	0	0	0	0	0	(Skip)	no	(Skip)	None	(Skip)	(Skip)	(Skip)	(Skip)	(Skip)	(Skip)	(Skip)	(Skip)	(Skip)	(Skip)	(Skip)	(Skip)	(Skip)	(Skip)	(Skip)	(Skip)	(Skip)	(Skip)	(Skip)	(Skip)	(Skip)	(Skip)	(Skip)	(Skip)	(Skip)	(Skip)
250	three times	Once	Antigen test positive	6	Outpatient visits	Fever reducers ┋ Antiviral drugs ┋ Antibiotics	1	35	male	160	55	1	0	In good previous physical condition	0	0	0	0	0	(Skip)	no	(Skip)	None	(Skip)	(Skip)	(Skip)	(Skip)	(Skip)	(Skip)	(Skip)	(Skip)	(Skip)	(Skip)	(Skip)	(Skip)	(Skip)	(Skip)	(Skip)	(Skip)	(Skip)	(Skip)	(Skip)	(Skip)	(Skip)	(Skip)	(Skip)	(Skip)	(Skip)	(Skip)
256	three times	Once	Positive nucleic acid test	5	Self medication	Antipyretic ┋ Have taken medicine, but not clear what it is	1	32	male	160	80	1	1	In good previous physical condition	0	0	0	0	0	(Skip)	no	(Skip)	None	(Skip)	(Skip)	(Skip)	(Skip)	(Skip)	(Skip)	(Skip)	(Skip)	(Skip)	(Skip)	(Skip)	(Skip)	(Skip)	(Skip)	(Skip)	(Skip)	(Skip)	(Skip)	(Skip)	(Skip)	(Skip)	(Skip)	(Skip)	(Skip)	(Skip)	(Skip)
258	none	Once	Positive nucleic acid test	11	Outpatient visits	febrifuge	1	34	female	163	72	0	0	In good previous physical condition	0	0	0	0	0	(Skip)	no	(Skip)	None	(Skip)	(Skip)	(Skip)	(Skip)	(Skip)	(Skip)	(Skip)	(Skip)	(Skip)	(Skip)	(Skip)	(Skip)	(Skip)	(Skip)	(Skip)	(Skip)	(Skip)	(Skip)	(Skip)	(Skip)	(Skip)	(Skip)	(Skip)	(Skip)	(Skip)	(Skip)
259	three times	Once	Antigen test positive	5	Self medication	febrifuge	1	34	male	165	90	1	1	In good previous physical condition	0	0	0	0	0	(Skip)	no	(Skip)	Bloating/distention of the abdomen	(Skip)	(Skip)	(Skip)	(Skip)	(Skip)	(Skip)	(Skip)	(Skip)	(Skip)	(Skip)	(Skip)	(Skip)	(Skip)	(Skip)	(Skip)	(Skip)	(Skip)	(Skip)	(Skip)	(Skip)	(Skip)	(Skip)	(Skip)	(Skip)	(Skip)	(Skip)
262	three times	Once	A positive antigen test ┋ diagnosis of symptoms	8	Self medication ┋ no special measures	Antipyretic [ibuprofen] ┋ Anti-viral drugs	1	27	female	160	70	0	0	In good previous physical condition	0	0	0	0	0	(Skip)	no	(Skip)	None	(Skip)	(Skip)	(Skip)	(Skip)	(Skip)	(Skip)	(Skip)	(Skip)	(Skip)	(Skip)	(Skip)	(Skip)	(Skip)	(Skip)	(Skip)	(Skip)	(Skip)	(Skip)	(Skip)	(Skip)	(Skip)	(Skip)	(Skip)	(Skip)	(Skip)	(Skip)
264	three times	Once	Antigen test positive	6	Self medication	Fever-reducing drug [ibuprofen] ┋ Antiviral drug [Oseltamivir phosphate]	1	41	female	158	48	0	1	History of abdominal surgery ┋ Previous good physical condition	0	0	0	0	0	(Skip)	no	(Skip)	(throat) feel choked or something adhesion ┋ constipation	2-3 days per month	is	20%	50%	0% never	(Skip)	(Skip)	(Skip)	(Skip)	(Skip)	(Skip)	(Skip)	(Skip)	(Skip)	(Skip)	(Skip)	(Skip)	(Skip)	(Skip)	(Skip)	(Skip)	(Skip)	(Skip)	(Skip)	(Skip)	(Skip)
267	three times	Once	Antigen test positive	15	Self medication	febrifuge	1	34	male	159	55	1	1	In good previous physical condition	0	0	0	0	0	(Skip)	no	(Skip)	None	(Skip)	(Skip)	(Skip)	(Skip)	(Skip)	(Skip)	(Skip)	(Skip)	(Skip)	(Skip)	(Skip)	(Skip)	(Skip)	(Skip)	(Skip)	(Skip)	(Skip)	(Skip)	(Skip)	(Skip)	(Skip)	(Skip)	(Skip)	(Skip)	(Skip)	(Skip)
269	three times	Once	Positive nucleic acid test	27	Outpatient visits	Antipyretic [ibuprofen]	1	55	male	165	70	1	1	hypertension	1	0	0	0	0	(Skip)	no	(Skip)	None	(Skip)	(Skip)	(Skip)	(Skip)	(Skip)	(Skip)	(Skip)	(Skip)	(Skip)	(Skip)	(Skip)	(Skip)	(Skip)	(Skip)	(Skip)	(Skip)	(Skip)	(Skip)	(Skip)	(Skip)	(Skip)	(Skip)	(Skip)	(Skip)	(Skip)	(Skip)
270	three times	Once	Positive nucleic acid test	11	Outpatient visits	Antiviral drugs	0	53	male	160	75	0	1	Hypertension ┋ was in good physical condition previously	1	0	0	0	0	(Skip)	no	(Skip)	A lump in the throat or a feeling of something sticking	2-3 days per month	no	10%	10%	10%	(Skip)	(Skip)	(Skip)	(Skip)	(Skip)	(Skip)	(Skip)	(Skip)	(Skip)	(Skip)	(Skip)	(Skip)	(Skip)	(Skip)	(Skip)	(Skip)	(Skip)	(Skip)	(Skip)	(Skip)	(Skip)
271	three times	Once	Positive nucleic acid test	21	Outpatient visit ┋ self-medicate	febrifuge	1	50	female	155	65	0	0	In good previous physical condition	0	0	0	0	0	(Skip)	no	(Skip)	A lump in the throat or a feeling of something sticking	Never	(Skip)	(Skip)	(Skip)	(Skip)	(Skip)	(Skip)	(Skip)	(Skip)	(Skip)	(Skip)	(Skip)	(Skip)	(Skip)	(Skip)	(Skip)	(Skip)	(Skip)	(Skip)	(Skip)	(Skip)	(Skip)	(Skip)	(Skip)	(Skip)	(Skip)
274	three times	Once	Nucleic acid test positive ┋ symptoms diagnosis	9	No special measures	febrifuge	1	35	male	156	90	0	1	hypertension	1	0	0	0	0	(Skip)	no	(Skip)	A sensation of choking or something sticking (in the throat) ┋ pain behind the sternum ┋ burning discomfort or pain in the chest ┋ Food or drink that is slow to adhere to or pass through the chest (in the chest) ┋ bloating/swelling of the abdomen	Multiple times a day or continuously present	is	100% have this feeling all the time	100% always feel this way when swallowing	90%	1 of every month	is	0% never	10%	Less than 1 day per month	is	Don't know because no such treatment has been tried	1 day a week	is	(Skip)	(Skip)	(Skip)	(Skip)	(Skip)	(Skip)	(Skip)	(Skip)	(Skip)	(Skip)	(Skip)	(Skip)
276	three times	Once	Positive nucleic acid test	1	Self medication	Antivirals ┋ Have not taken medications	1	35	female	172	60	0	0	In good previous physical condition	0	0	0	0	0	(Skip)	no	(Skip)	None	(Skip)	(Skip)	(Skip)	(Skip)	(Skip)	(Skip)	(Skip)	(Skip)	(Skip)	(Skip)	(Skip)	(Skip)	(Skip)	(Skip)	(Skip)	(Skip)	(Skip)	(Skip)	(Skip)	(Skip)	(Skip)	(Skip)	(Skip)	(Skip)	(Skip)	(Skip)
278	three times	Once	Antigen test positive	7	Self medication	Antipyretic [ibuprofen]	1	23	male	150	68	1	0	In good previous physical condition	0	0	0	0	0	(Skip)	no	(Skip)	A lump in the throat or a feeling of something sticking ┋ pain behind the sternum	Less than 1 day per month	no	30%	20%	20%	Never	(Skip)	(Skip)	(Skip)	(Skip)	(Skip)	(Skip)	(Skip)	(Skip)	(Skip)	(Skip)	(Skip)	(Skip)	(Skip)	(Skip)	(Skip)	(Skip)	(Skip)	(Skip)	(Skip)	(Skip)
279	twice	Once	A positive antigen test ┋ diagnosis of symptoms	6	Self medication	febrifuge	1	38	male	160	75	0	1	In good previous physical condition	0	0	0	0	0	(Skip)	no	(Skip)	None	(Skip)	(Skip)	(Skip)	(Skip)	(Skip)	(Skip)	(Skip)	(Skip)	(Skip)	(Skip)	(Skip)	(Skip)	(Skip)	(Skip)	(Skip)	(Skip)	(Skip)	(Skip)	(Skip)	(Skip)	(Skip)	(Skip)	(Skip)	(Skip)	(Skip)	(Skip)
284	more than three times	Once	Antigen test positive	10	Self medication	febrifuge	1	42	male	172	68	0	1	In good previous physical condition	0	0	0	0	0	(Skip)	no	(Skip)	None	(Skip)	(Skip)	(Skip)	(Skip)	(Skip)	(Skip)	(Skip)	(Skip)	(Skip)	(Skip)	(Skip)	(Skip)	(Skip)	(Skip)	(Skip)	(Skip)	(Skip)	(Skip)	(Skip)	(Skip)	(Skip)	(Skip)	(Skip)	(Skip)	(Skip)	(Skip)
285	three times	Once	Antigen test positive	3	No special measures	No previous medications	0	58	female	174	55	0	0	Gastrointestinal diseases	0	0	0	0	0	Chronic gastritis	no	(Skip)	None	(Skip)	(Skip)	(Skip)	(Skip)	(Skip)	(Skip)	(Skip)	(Skip)	(Skip)	(Skip)	(Skip)	(Skip)	(Skip)	(Skip)	(Skip)	(Skip)	(Skip)	(Skip)	(Skip)	(Skip)	(Skip)	(Skip)	(Skip)	(Skip)	(Skip)	(Skip)
286	twice	Once	Antigen test positive	8	Self medication	febrifuge	1	30	male	165	60	1	0	In good previous physical condition	0	0	0	0	0	(Skip)	is	Other	None	(Skip)	(Skip)	(Skip)	(Skip)	(Skip)	(Skip)	(Skip)	(Skip)	(Skip)	(Skip)	(Skip)	(Skip)	(Skip)	(Skip)	(Skip)	(Skip)	(Skip)	(Skip)	(Skip)	(Skip)	(Skip)	(Skip)	(Skip)	(Skip)	(Skip)	(Skip)
287	three times	Once	Antigen test positive	10	Self medication	febrifuge	1	52	female	160	86	0	0	In good previous physical condition	0	0	0	0	0	(Skip)	no	(Skip)	None	(Skip)	(Skip)	(Skip)	(Skip)	(Skip)	(Skip)	(Skip)	(Skip)	(Skip)	(Skip)	(Skip)	(Skip)	(Skip)	(Skip)	(Skip)	(Skip)	(Skip)	(Skip)	(Skip)	(Skip)	(Skip)	(Skip)	(Skip)	(Skip)	(Skip)	(Skip)
289	twice	Once	Antigen test positive	11	Self medication ┋ no special measures	febrifuge	1	32	male	165	62	0	1	In good previous physical condition	0	0	0	0	0	(Skip)	is	Basically no abnormality	A lump in the throat or a feeling of something sticking	2 to 3 days a week	is	50%	0% never	10%	(Skip)	(Skip)	(Skip)	(Skip)	(Skip)	(Skip)	(Skip)	(Skip)	(Skip)	(Skip)	(Skip)	(Skip)	(Skip)	(Skip)	(Skip)	(Skip)	(Skip)	(Skip)	(Skip)	(Skip)	(Skip)
291	three times	Once	Antigen test positive	22	Self medication	Antipyretic [Tylenol] ┋ Medication for underlying diseases [cough and expectorant]	1	30	female	155	53	0	0	In good previous physical condition	0	0	0	0	0	(Skip)	no	(Skip)	None	(Skip)	(Skip)	(Skip)	(Skip)	(Skip)	(Skip)	(Skip)	(Skip)	(Skip)	(Skip)	(Skip)	(Skip)	(Skip)	(Skip)	(Skip)	(Skip)	(Skip)	(Skip)	(Skip)	(Skip)	(Skip)	(Skip)	(Skip)	(Skip)	(Skip)	(Skip)
292	twice	Once	Positive nucleic acid test	8	Self medication ┋ no special measures	Fever reducers ┋ Antiviral drugs	1	35	female	160	75	0	1	In good previous physical condition	0	0	0	0	0	(Skip)	no	(Skip)	None	(Skip)	(Skip)	(Skip)	(Skip)	(Skip)	(Skip)	(Skip)	(Skip)	(Skip)	(Skip)	(Skip)	(Skip)	(Skip)	(Skip)	(Skip)	(Skip)	(Skip)	(Skip)	(Skip)	(Skip)	(Skip)	(Skip)	(Skip)	(Skip)	(Skip)	(Skip)
293	more than three times	Once	Positive nucleic acid test	14	Self medication	Other drugs 〖 9999 cold drug 〗	0	32	male	160	70	0	1	In good previous physical condition	0	0	0	0	0	(Skip)	no	(Skip)	None	(Skip)	(Skip)	(Skip)	(Skip)	(Skip)	(Skip)	(Skip)	(Skip)	(Skip)	(Skip)	(Skip)	(Skip)	(Skip)	(Skip)	(Skip)	(Skip)	(Skip)	(Skip)	(Skip)	(Skip)	(Skip)	(Skip)	(Skip)	(Skip)	(Skip)	(Skip)
294	three times	Once	Antigen test positive	11	Self medication	Antipyretic [ibuprofen]	1	35	male	178	65	1	0	In good previous physical condition	0	0	0	0	0	(Skip)	no	(Skip)	None	(Skip)	(Skip)	(Skip)	(Skip)	(Skip)	(Skip)	(Skip)	(Skip)	(Skip)	(Skip)	(Skip)	(Skip)	(Skip)	(Skip)	(Skip)	(Skip)	(Skip)	(Skip)	(Skip)	(Skip)	(Skip)	(Skip)	(Skip)	(Skip)	(Skip)	(Skip)
297	three times	Once	Antigen test positive	7	Self medication	Fever reducers ┋ Other medications	1	30	male	155	75	1	1	In good previous physical condition	0	0	0	0	0	(Skip)	no	(Skip)	A lump in the throat or a feeling of something sticking	Multiple times a day or continuously present	is	70%	70%	70%	(Skip)	(Skip)	(Skip)	(Skip)	(Skip)	(Skip)	(Skip)	(Skip)	(Skip)	(Skip)	(Skip)	(Skip)	(Skip)	(Skip)	(Skip)	(Skip)	(Skip)	(Skip)	(Skip)	(Skip)	(Skip)
298	twice	Once	Antigen test positive	8	Self medication	Fever reducers ┋ Antiviral drugs	1	43	male	156	70	0	1	In good previous physical condition	0	0	0	0	0	(Skip)	no	(Skip)	None	(Skip)	(Skip)	(Skip)	(Skip)	(Skip)	(Skip)	(Skip)	(Skip)	(Skip)	(Skip)	(Skip)	(Skip)	(Skip)	(Skip)	(Skip)	(Skip)	(Skip)	(Skip)	(Skip)	(Skip)	(Skip)	(Skip)	(Skip)	(Skip)	(Skip)	(Skip)
299	three times	Once	Positive nucleic acid test	10	Self medication	Antipyretics ┋ antibiotics	1	47	male	155	80	0	1	In good previous physical condition	0	0	0	0	0	(Skip)	is	Basically no abnormality	A lump in the throat or a feeling of something sticking ┋ pain behind the sternum	2-3 days per month	no	10%	10%	10%	Less than 1 day per month	no	0% never	0% never	(Skip)	(Skip)	(Skip)	(Skip)	(Skip)	(Skip)	(Skip)	(Skip)	(Skip)	(Skip)	(Skip)	(Skip)	(Skip)	(Skip)	(Skip)	(Skip)	(Skip)
301	three times	Once	Antigen test positive	7	Self medication	Antiviral drugs	0	34	female	158	62	0	1	In good previous physical condition	0	0	0	0	0	(Skip)	no	(Skip)	None	(Skip)	(Skip)	(Skip)	(Skip)	(Skip)	(Skip)	(Skip)	(Skip)	(Skip)	(Skip)	(Skip)	(Skip)	(Skip)	(Skip)	(Skip)	(Skip)	(Skip)	(Skip)	(Skip)	(Skip)	(Skip)	(Skip)	(Skip)	(Skip)	(Skip)	(Skip)
304	twice	Once	Antigen test positive	11	Self medication	Antipyretic [ibuprofen] ┋ Anti-viral drugs	1	32	male	153	89	0	1	In good previous physical condition	0	0	0	0	0	(Skip)	no	(Skip)	None	(Skip)	(Skip)	(Skip)	(Skip)	(Skip)	(Skip)	(Skip)	(Skip)	(Skip)	(Skip)	(Skip)	(Skip)	(Skip)	(Skip)	(Skip)	(Skip)	(Skip)	(Skip)	(Skip)	(Skip)	(Skip)	(Skip)	(Skip)	(Skip)	(Skip)	(Skip)
305	three times	Once	Antigen test positive	4	Self medication	Antipyretic [ibuprofen]	1	43	male	163	70	1	1	hypertension	1	0	0	0	0	(Skip)	no	(Skip)	None	(Skip)	(Skip)	(Skip)	(Skip)	(Skip)	(Skip)	(Skip)	(Skip)	(Skip)	(Skip)	(Skip)	(Skip)	(Skip)	(Skip)	(Skip)	(Skip)	(Skip)	(Skip)	(Skip)	(Skip)	(Skip)	(Skip)	(Skip)	(Skip)	(Skip)	(Skip)
306	three times	Once	Antigen test positive	5	No special measures	No previous medications	0	39	male	165	58	0	1	In good previous physical condition	0	0	0	0	0	(Skip)	no	(Skip)	Pain behind the sternum	(Skip)	(Skip)	(Skip)	(Skip)	(Skip)	Never	(Skip)	(Skip)	(Skip)	(Skip)	(Skip)	(Skip)	(Skip)	(Skip)	(Skip)	(Skip)	(Skip)	(Skip)	(Skip)	(Skip)	(Skip)	(Skip)	(Skip)	(Skip)	(Skip)	(Skip)
307	three times	Once	Positive nucleic acid test	9	Self medication	Fever reducers ┋ Antiviral drugs	1	41	male	175	85	0	1	In good previous physical condition	0	0	0	0	0	(Skip)	no	(Skip)	A lump in the throat or a feeling of something sticking	2-3 days per month	no	0% never	10%	10%	(Skip)	(Skip)	(Skip)	(Skip)	(Skip)	(Skip)	(Skip)	(Skip)	(Skip)	(Skip)	(Skip)	(Skip)	(Skip)	(Skip)	(Skip)	(Skip)	(Skip)	(Skip)	(Skip)	(Skip)	(Skip)
310	none	Once	Antigen test positive	9	Outpatient visits	No previous medications	0	31	male	170	51.5	1	1	Hepatobiliary and pancreatic diseases	0	0	0	0	0	Helicobacter pylori infection ┋ hepatitis B virus carrier ┋ were not found	no	(Skip)	Nausea	(Skip)	(Skip)	(Skip)	(Skip)	(Skip)	(Skip)	(Skip)	(Skip)	(Skip)	(Skip)	(Skip)	(Skip)	(Skip)	(Skip)	(Skip)	(Skip)	(Skip)	(Skip)	(Skip)	(Skip)	(Skip)	(Skip)	(Skip)	(Skip)	(Skip)	(Skip)
311	three times	Once	Positive nucleic acid test	3	Self medication	Fever reducers ┋ Antiviral drugs	1	33	male	178	75	1	1	In good previous physical condition	0	0	0	0	0	(Skip)	is	Other	None	(Skip)	(Skip)	(Skip)	(Skip)	(Skip)	(Skip)	(Skip)	(Skip)	(Skip)	(Skip)	(Skip)	(Skip)	(Skip)	(Skip)	(Skip)	(Skip)	(Skip)	(Skip)	(Skip)	(Skip)	(Skip)	(Skip)	(Skip)	(Skip)	(Skip)	(Skip)
313	three times	Once	Positive nucleic acid test	17	Self medication	Antipyretic [ibuprofen]	1	29	female		57	0	1	In good previous physical condition	0	0	0	0	0	(Skip)	no	(Skip)	None	(Skip)	(Skip)	(Skip)	(Skip)	(Skip)	(Skip)	(Skip)	(Skip)	(Skip)	(Skip)	(Skip)	(Skip)	(Skip)	(Skip)	(Skip)	(Skip)	(Skip)	(Skip)	(Skip)	(Skip)	(Skip)	(Skip)	(Skip)	(Skip)	(Skip)	(Skip)
315	three times	Once	A positive antigen test ┋ diagnosis of symptoms	8	Self medication	Antipyretic [ibuprofen]	1	37	male	160	55	1	0	In good previous physical condition	0	0	0	0	0	(Skip)	no	(Skip)	A feeling of choking or adhesion (in the throat) ┋ belching	2-3 days per month	no	10%	10%	10%	(Skip)	(Skip)	(Skip)	(Skip)	(Skip)	(Skip)	(Skip)	(Skip)	(Skip)	(Skip)	(Skip)	(Skip)	(Skip)	(Skip)	(Skip)	(Skip)	(Skip)	(Skip)	(Skip)	(Skip)	(Skip)
316	none	Once	Antigen test positive	9	Self medication	febrifuge	1	29	male	165	87	1	1	In good previous physical condition	0	0	0	0	0	(Skip)	no	(Skip)	None	(Skip)	(Skip)	(Skip)	(Skip)	(Skip)	(Skip)	(Skip)	(Skip)	(Skip)	(Skip)	(Skip)	(Skip)	(Skip)	(Skip)	(Skip)	(Skip)	(Skip)	(Skip)	(Skip)	(Skip)	(Skip)	(Skip)	(Skip)	(Skip)	(Skip)	(Skip)
317	three times	Once	Positive nucleic acid test	6	Self medication	febrifuge	1	37	male	170	86	1	1	In good previous physical condition	0	0	0	0	0	(Skip)	no	(Skip)	(throat) feel choked or something adhesion ┋ constipation	Less than 1 day per month	is	10%	10%	10%	(Skip)	(Skip)	(Skip)	(Skip)	(Skip)	(Skip)	(Skip)	(Skip)	(Skip)	(Skip)	(Skip)	(Skip)	(Skip)	(Skip)	(Skip)	(Skip)	(Skip)	(Skip)	(Skip)	(Skip)	(Skip)
318	three times	Once	Positive nucleic acid test	15	Self medication	Antiviral drugs [Bairui granules]	0	54	male	158	60	0	1	In good previous physical condition	0	0	0	0	0	(Skip)	no	(Skip)	A lump in the throat or a feeling of something sticking	Never	(Skip)	(Skip)	(Skip)	(Skip)	(Skip)	(Skip)	(Skip)	(Skip)	(Skip)	(Skip)	(Skip)	(Skip)	(Skip)	(Skip)	(Skip)	(Skip)	(Skip)	(Skip)	(Skip)	(Skip)	(Skip)	(Skip)	(Skip)	(Skip)	(Skip)
322	twice	Once	Antigen test positive	7	Self medication ┋ no special measures	Fever reducers ┋ Antiviral drugs	1	36	female	180	64	0	1	In good previous physical condition	0	0	0	0	0	(Skip)	no	(Skip)	None	(Skip)	(Skip)	(Skip)	(Skip)	(Skip)	(Skip)	(Skip)	(Skip)	(Skip)	(Skip)	(Skip)	(Skip)	(Skip)	(Skip)	(Skip)	(Skip)	(Skip)	(Skip)	(Skip)	(Skip)	(Skip)	(Skip)	(Skip)	(Skip)	(Skip)	(Skip)
325	twice	Once	Antigen test positive	2	Self medication ┋ no special measures	Other drugs [headache powder, feeling kang]	0	42	female	159	54	0	1	In good previous physical condition	0	0	0	0	0	(Skip)	no	(Skip)	None	(Skip)	(Skip)	(Skip)	(Skip)	(Skip)	(Skip)	(Skip)	(Skip)	(Skip)	(Skip)	(Skip)	(Skip)	(Skip)	(Skip)	(Skip)	(Skip)	(Skip)	(Skip)	(Skip)	(Skip)	(Skip)	(Skip)	(Skip)	(Skip)	(Skip)	(Skip)
326	more than three times	Once	Positive nucleic acid test	26	Outpatient visits	Antipyretic [ibuprofen]	1	36	male	170	50	1	1	hypertension	1	0	0	0	0	(Skip)	no	(Skip)	Pain behind the sternum	(Skip)	(Skip)	(Skip)	(Skip)	(Skip)	1 of every month	no	30%	10%	(Skip)	(Skip)	(Skip)	(Skip)	(Skip)	(Skip)	(Skip)	(Skip)	(Skip)	(Skip)	(Skip)	(Skip)	(Skip)	(Skip)	(Skip)	(Skip)	(Skip)
327	three times	Once	Antigen test positive	13	Self medication	Fevers [acetaminophen ratio]	1	28	female	178	56	0	0	In good previous physical condition	0	0	0	0	0	(Skip)	is	Basically no abnormality	Fullness discomfort	(Skip)	(Skip)	(Skip)	(Skip)	(Skip)	(Skip)	(Skip)	(Skip)	(Skip)	(Skip)	(Skip)	(Skip)	(Skip)	(Skip)	Never	(Skip)	Never	(Skip)	(Skip)	(Skip)	(Skip)	(Skip)	(Skip)	(Skip)	(Skip)	(Skip)
328	twice	Once	Antigen test positive	4	Self medication	febrifuge	1	34	male	160	78	1	1	hypertension	1	0	0	0	0	(Skip)	no	(Skip)	None	(Skip)	(Skip)	(Skip)	(Skip)	(Skip)	(Skip)	(Skip)	(Skip)	(Skip)	(Skip)	(Skip)	(Skip)	(Skip)	(Skip)	(Skip)	(Skip)	(Skip)	(Skip)	(Skip)	(Skip)	(Skip)	(Skip)	(Skip)	(Skip)	(Skip)	(Skip)
329	twice	Once	Nucleic acid test was positive ┋ antigen test was positive	11	Self medication	Antipyretic [ibuprofen]	1	31	female	165	65	0	1	Gastrointestinal diseases	0	0	0	0	0	Chronic gastritis ┋ Helicobacter pylori infection	no	(Skip)	Nausea	(Skip)	(Skip)	(Skip)	(Skip)	(Skip)	(Skip)	(Skip)	(Skip)	(Skip)	(Skip)	(Skip)	(Skip)	(Skip)	(Skip)	(Skip)	(Skip)	(Skip)	(Skip)	(Skip)	(Skip)	(Skip)	(Skip)	(Skip)	(Skip)	(Skip)	(Skip)
331	twice	Once	Antigen test positive	4	Self medication	Fever-reducing medicine 〖 Ganmaoling granule 〗	1	33	male	175	76	0	1	In good previous physical condition	0	0	0	0	0	(Skip)	no	(Skip)	None	(Skip)	(Skip)	(Skip)	(Skip)	(Skip)	(Skip)	(Skip)	(Skip)	(Skip)	(Skip)	(Skip)	(Skip)	(Skip)	(Skip)	(Skip)	(Skip)	(Skip)	(Skip)	(Skip)	(Skip)	(Skip)	(Skip)	(Skip)	(Skip)	(Skip)	(Skip)
332	twice	Once	Antigen test positive	9	No special measures	Have taken medicine, but not clear what it is	0	38	male	182	80	0	1	In good previous physical condition	0	0	0	0	0	(Skip)	no	(Skip)	Fullness discomfort	(Skip)	(Skip)	(Skip)	(Skip)	(Skip)	(Skip)	(Skip)	(Skip)	(Skip)	(Skip)	(Skip)	(Skip)	(Skip)	(Skip)	2-3 days a month	is	Never	(Skip)	(Skip)	(Skip)	(Skip)	(Skip)	(Skip)	(Skip)	(Skip)	(Skip)
334	once	Once	Antigen test positive	6	Self medication	Antipyretic [ibuprofen tablets]	1	35	male	164	90	1	1	In good previous physical condition	0	0	0	0	0	(Skip)	no	(Skip)	None	(Skip)	(Skip)	(Skip)	(Skip)	(Skip)	(Skip)	(Skip)	(Skip)	(Skip)	(Skip)	(Skip)	(Skip)	(Skip)	(Skip)	(Skip)	(Skip)	(Skip)	(Skip)	(Skip)	(Skip)	(Skip)	(Skip)	(Skip)	(Skip)	(Skip)	(Skip)
336	more than three times	Once	Antigen test positive	18	No special measures	No previous medications	0	45	male	168	70	0	1	diabetes	0	0	1	0	0	(Skip)	no	(Skip)	None	(Skip)	(Skip)	(Skip)	(Skip)	(Skip)	(Skip)	(Skip)	(Skip)	(Skip)	(Skip)	(Skip)	(Skip)	(Skip)	(Skip)	(Skip)	(Skip)	(Skip)	(Skip)	(Skip)	(Skip)	(Skip)	(Skip)	(Skip)	(Skip)	(Skip)	(Skip)
337	three times	Once	Antigen test positive	3	Self medication	Fever reducers ┋ Antiviral drugs	1	42	male	156	88	1	1	In good previous physical condition	0	0	0	0	0	(Skip)	no	(Skip)	A lump in the throat or a feeling of something sticking	2 to 3 days a week	is	30%	30%	30%	(Skip)	(Skip)	(Skip)	(Skip)	(Skip)	(Skip)	(Skip)	(Skip)	(Skip)	(Skip)	(Skip)	(Skip)	(Skip)	(Skip)	(Skip)	(Skip)	(Skip)	(Skip)	(Skip)	(Skip)	(Skip)
338	three times	Once	Antigen test positive	12	Outpatient visits	Antipyretics [ibuprofen sustained-release capsules]	1	30	male	155	85	1	1	In good previous physical condition	0	0	0	0	0	(Skip)	no	(Skip)	A lump in the throat or a feeling of something sticking	Never	(Skip)	(Skip)	(Skip)	(Skip)	(Skip)	(Skip)	(Skip)	(Skip)	(Skip)	(Skip)	(Skip)	(Skip)	(Skip)	(Skip)	(Skip)	(Skip)	(Skip)	(Skip)	(Skip)	(Skip)	(Skip)	(Skip)	(Skip)	(Skip)	(Skip)
339	three times	Once	Antigen test positive	12	Self medication	Fever reducers ┋ Antiviral drugs ┋ Antibiotics	1	35	male	156	75	0	1	In good previous physical condition	0	0	0	0	0	(Skip)	no	(Skip)	None	(Skip)	(Skip)	(Skip)	(Skip)	(Skip)	(Skip)	(Skip)	(Skip)	(Skip)	(Skip)	(Skip)	(Skip)	(Skip)	(Skip)	(Skip)	(Skip)	(Skip)	(Skip)	(Skip)	(Skip)	(Skip)	(Skip)	(Skip)	(Skip)	(Skip)	(Skip)
341	twice	Once	Antigen test positive	11	Self medication	Antivirals ┋ antibiotics	0	22	female	155	58	0	0	In good previous physical condition	0	0	0	0	0	(Skip)	no	(Skip)	A lump in the throat or a feeling of something sticking	Never	(Skip)	(Skip)	(Skip)	(Skip)	(Skip)	(Skip)	(Skip)	(Skip)	(Skip)	(Skip)	(Skip)	(Skip)	(Skip)	(Skip)	(Skip)	(Skip)	(Skip)	(Skip)	(Skip)	(Skip)	(Skip)	(Skip)	(Skip)	(Skip)	(Skip)
346	twice	Once	Nucleic acid test was positive ┋ antigen test was positive	15	Outpatient treatment ┋ Inpatient treatment ┋ Intensive care ICU	Antipyretic 〖 ibuprofen sustained-release capsule 〗┋ Other drugs 〖 Licorice tablet Jinming tablet 〗	1	40	male	164	75	0	1	In good previous physical condition	0	0	0	0	0	(Skip)	no	(Skip)	None	(Skip)	(Skip)	(Skip)	(Skip)	(Skip)	(Skip)	(Skip)	(Skip)	(Skip)	(Skip)	(Skip)	(Skip)	(Skip)	(Skip)	(Skip)	(Skip)	(Skip)	(Skip)	(Skip)	(Skip)	(Skip)	(Skip)	(Skip)	(Skip)	(Skip)	(Skip)
350	three times	Once	Antigen test positive	3	Self medication	Other drugs 〖 Wind-cold-cold granule 〗	0	45	male	179	95	1	1	In good previous physical condition	0	0	0	0	0	(Skip)	no	(Skip)	None	(Skip)	(Skip)	(Skip)	(Skip)	(Skip)	(Skip)	(Skip)	(Skip)	(Skip)	(Skip)	(Skip)	(Skip)	(Skip)	(Skip)	(Skip)	(Skip)	(Skip)	(Skip)	(Skip)	(Skip)	(Skip)	(Skip)	(Skip)	(Skip)	(Skip)	(Skip)
351	three times	Once	Antigen test positive	12	Self medication	Fever reducers ┋ Antiviral drugs	1	43	female	170	52	0	1	In good previous physical condition	0	0	0	0	0	(Skip)	no	(Skip)	None	(Skip)	(Skip)	(Skip)	(Skip)	(Skip)	(Skip)	(Skip)	(Skip)	(Skip)	(Skip)	(Skip)	(Skip)	(Skip)	(Skip)	(Skip)	(Skip)	(Skip)	(Skip)	(Skip)	(Skip)	(Skip)	(Skip)	(Skip)	(Skip)	(Skip)	(Skip)
352	three times	Once	Antigen test positive	14	No special measures	No previous medications	0	45	male	158	63	0	1	In good previous physical condition	0	0	0	0	0	(Skip)	no	(Skip)	None	(Skip)	(Skip)	(Skip)	(Skip)	(Skip)	(Skip)	(Skip)	(Skip)	(Skip)	(Skip)	(Skip)	(Skip)	(Skip)	(Skip)	(Skip)	(Skip)	(Skip)	(Skip)	(Skip)	(Skip)	(Skip)	(Skip)	(Skip)	(Skip)	(Skip)	(Skip)
354	twice	Once	Antigen test positive	8	Self medication ┋ no special measures	febrifuge	1	38	female	184	120	0	1	In good previous physical condition	0	0	0	0	0	(Skip)	no	(Skip)	None	(Skip)	(Skip)	(Skip)	(Skip)	(Skip)	(Skip)	(Skip)	(Skip)	(Skip)	(Skip)	(Skip)	(Skip)	(Skip)	(Skip)	(Skip)	(Skip)	(Skip)	(Skip)	(Skip)	(Skip)	(Skip)	(Skip)	(Skip)	(Skip)	(Skip)	(Skip)
355	three times	Once	Antigen test positive	13	Outpatient visits	Antibiotics ┋ Medication for underlying diseases	0	29	female	167	54	0	1	In good previous physical condition	0	0	0	0	0	(Skip)	no	(Skip)	None	(Skip)	(Skip)	(Skip)	(Skip)	(Skip)	(Skip)	(Skip)	(Skip)	(Skip)	(Skip)	(Skip)	(Skip)	(Skip)	(Skip)	(Skip)	(Skip)	(Skip)	(Skip)	(Skip)	(Skip)	(Skip)	(Skip)	(Skip)	(Skip)	(Skip)	(Skip)
356	three times	Once	Positive nucleic acid test	14	Self medication	Fevers [Tylenol] ┋ No medication	1	65	male	158	62	0	1	Hypertension ┋ Heart disease ┋ in good physical condition previously	1	1	0	0	0	(Skip)	is	Chronic gastritis	None	(Skip)	(Skip)	(Skip)	(Skip)	(Skip)	(Skip)	(Skip)	(Skip)	(Skip)	(Skip)	(Skip)	(Skip)	(Skip)	(Skip)	(Skip)	(Skip)	(Skip)	(Skip)	(Skip)	(Skip)	(Skip)	(Skip)	(Skip)	(Skip)	(Skip)	(Skip)
357	three times	Once	Antigen test positive	42	Self medication	Fever reducers ┋ Antiviral drugs	1	40	male	163	70	0	1	In good previous physical condition	0	0	0	0	0	(Skip)	no	(Skip)	A lump in your throat or a feeling of something sticking to your throat ┋ Burning discomfort or pain in your chest	Never	(Skip)	(Skip)	(Skip)	(Skip)	(Skip)	(Skip)	(Skip)	(Skip)	Never	(Skip)	(Skip)	(Skip)	(Skip)	(Skip)	(Skip)	(Skip)	(Skip)	(Skip)	(Skip)	(Skip)	(Skip)	(Skip)	(Skip)	(Skip)	(Skip)
358	more than three times	Once	Antigen test positive	36	Self medication	Antipyretic [terin] ┋ Antiviral drugs [four-season antiviral] ┋ Other drugs [oral rehydration salts]	1	47	female	155	57.5	0	1	In good previous physical condition	0	0	0	0	0	(Skip)	no	(Skip)	A lump in the throat or a feeling of something sticking	Never	(Skip)	(Skip)	(Skip)	(Skip)	(Skip)	(Skip)	(Skip)	(Skip)	(Skip)	(Skip)	(Skip)	(Skip)	(Skip)	(Skip)	(Skip)	(Skip)	(Skip)	(Skip)	(Skip)	(Skip)	(Skip)	(Skip)	(Skip)	(Skip)	(Skip)
364	three times	Once	Antigen test positive	9	Self medication	Antipyretic [ibuprofen]	1	38	female	165	55	0	0	In good previous physical condition	0	0	0	0	0	(Skip)	no	(Skip)	A lump in the throat or a feeling of something sticking	Never	(Skip)	(Skip)	(Skip)	(Skip)	(Skip)	(Skip)	(Skip)	(Skip)	(Skip)	(Skip)	(Skip)	(Skip)	(Skip)	(Skip)	(Skip)	(Skip)	(Skip)	(Skip)	(Skip)	(Skip)	(Skip)	(Skip)	(Skip)	(Skip)	(Skip)
366	three times	Once	Positive nucleic acid test	9	Self medication	Antiviral drugs	0	35	male	163	75	1	1	Gastrointestinal diseases	0	0	0	0	0	None	no	(Skip)	None	(Skip)	(Skip)	(Skip)	(Skip)	(Skip)	(Skip)	(Skip)	(Skip)	(Skip)	(Skip)	(Skip)	(Skip)	(Skip)	(Skip)	(Skip)	(Skip)	(Skip)	(Skip)	(Skip)	(Skip)	(Skip)	(Skip)	(Skip)	(Skip)	(Skip)	(Skip)
367	once	Once	Antigen test positive	4	Outpatient visit ┋ self-medicate	febrifuge	1	30	male	169	75	1	1	In good previous physical condition	0	0	0	0	0	(Skip)	no	(Skip)	None	(Skip)	(Skip)	(Skip)	(Skip)	(Skip)	(Skip)	(Skip)	(Skip)	(Skip)	(Skip)	(Skip)	(Skip)	(Skip)	(Skip)	(Skip)	(Skip)	(Skip)	(Skip)	(Skip)	(Skip)	(Skip)	(Skip)	(Skip)	(Skip)	(Skip)	(Skip)
369	more than three times	Once	Positive nucleic acid test	5	Self medication	febrifuge	1	23	male	155	63	0	0	Gastrointestinal diseases	0	0	0	0	0	Chronic gastritis	is	Chronic gastritis	Fullness discomfort	(Skip)	(Skip)	(Skip)	(Skip)	(Skip)	(Skip)	(Skip)	(Skip)	(Skip)	(Skip)	(Skip)	(Skip)	(Skip)	(Skip)	Never	(Skip)	Never	(Skip)	(Skip)	(Skip)	(Skip)	(Skip)	(Skip)	(Skip)	(Skip)	(Skip)
370	none	Once	Antigen test positive	16	Self medication	Antipyretic [ibuprofen]	1	30	female	156	70	0	0	In good previous physical condition	0	0	0	0	0	(Skip)	no	(Skip)	A feeling of choking or adhesion (in the throat) ┋ fullness and discomfort ┋ Nausea ┋ bloating/swelling of the abdomen	Never	(Skip)	(Skip)	(Skip)	(Skip)	(Skip)	(Skip)	(Skip)	(Skip)	(Skip)	(Skip)	(Skip)	(Skip)	(Skip)	Never	(Skip)	Never	(Skip)	(Skip)	(Skip)	(Skip)	(Skip)	(Skip)	(Skip)	(Skip)	(Skip)
371	three times	Once	Positive nucleic acid test	12	Self medication	febrifuge	1	33	female	170	72	0	0	In good previous physical condition	0	0	0	0	0	(Skip)	no	(Skip)	A lump in the throat or a feeling of something sticking	2-3 days per month	is	10%	10%	10%	(Skip)	(Skip)	(Skip)	(Skip)	(Skip)	(Skip)	(Skip)	(Skip)	(Skip)	(Skip)	(Skip)	(Skip)	(Skip)	(Skip)	(Skip)	(Skip)	(Skip)	(Skip)	(Skip)	(Skip)	(Skip)
374	three times	Once	Antigen test positive	22	Self medication	Have taken medicine, but not clear what it is	1	36	male		70	1	1	In good previous physical condition	0	0	0	0	0	(Skip)	is	Chronic gastritis	None	(Skip)	(Skip)	(Skip)	(Skip)	(Skip)	(Skip)	(Skip)	(Skip)	(Skip)	(Skip)	(Skip)	(Skip)	(Skip)	(Skip)	(Skip)	(Skip)	(Skip)	(Skip)	(Skip)	(Skip)	(Skip)	(Skip)	(Skip)	(Skip)	(Skip)	(Skip)
375	three times	Once	A positive nucleic acid test ┋CT showed pneumonia	21	Outpatient visit ┋ self-medicate	Antipyretic [ibuprofen]	1	27	male	160	70	1	1	In good previous physical condition	0	0	0	0	0	(Skip)	no	(Skip)	None	(Skip)	(Skip)	(Skip)	(Skip)	(Skip)	(Skip)	(Skip)	(Skip)	(Skip)	(Skip)	(Skip)	(Skip)	(Skip)	(Skip)	(Skip)	(Skip)	(Skip)	(Skip)	(Skip)	(Skip)	(Skip)	(Skip)	(Skip)	(Skip)	(Skip)	(Skip)
376	three times	Once	Antigen test positive	9	Self medication	febrifuge	1	33	male	162	70	1	1	In good previous physical condition	0	0	0	0	0	(Skip)	no	(Skip)	None	(Skip)	(Skip)	(Skip)	(Skip)	(Skip)	(Skip)	(Skip)	(Skip)	(Skip)	(Skip)	(Skip)	(Skip)	(Skip)	(Skip)	(Skip)	(Skip)	(Skip)	(Skip)	(Skip)	(Skip)	(Skip)	(Skip)	(Skip)	(Skip)	(Skip)	(Skip)
377	three times	Once	Positive nucleic acid test	13	Outpatient visits	febrifuge	1	28	male	174	70	1	1	hypertension	1	0	0	0	0	(Skip)	no	(Skip)	A lump in the throat or a feeling of something sticking	Never	(Skip)	(Skip)	(Skip)	(Skip)	(Skip)	(Skip)	(Skip)	(Skip)	(Skip)	(Skip)	(Skip)	(Skip)	(Skip)	(Skip)	(Skip)	(Skip)	(Skip)	(Skip)	(Skip)	(Skip)	(Skip)	(Skip)	(Skip)	(Skip)	(Skip)
378	three times	Once	Antigen test positive	22	Self medication	Antipyretic [ibuprofen suspension] ┋ Antiviral drugs [antiviral particles] ┋ antibiotics	1	31	male	177	61	0	1	In good previous physical condition	0	0	0	0	0	(Skip)	no	(Skip)	A lump in the throat or a feeling of something sticking	Multiple times a day or continuously present	is	60%	60%	60%	(Skip)	(Skip)	(Skip)	(Skip)	(Skip)	(Skip)	(Skip)	(Skip)	(Skip)	(Skip)	(Skip)	(Skip)	(Skip)	(Skip)	(Skip)	(Skip)	(Skip)	(Skip)	(Skip)	(Skip)	(Skip)
379	three times	Once	Antigen test positive	8	Self medication	Antipyretic [ibuprofen sustained-release capsule] ┋ Antiviral drug [Antiviral particle]	1	23	female	160	67.5	0	1	In good previous physical condition	0	0	0	0	0	(Skip)	no	(Skip)	None	(Skip)	(Skip)	(Skip)	(Skip)	(Skip)	(Skip)	(Skip)	(Skip)	(Skip)	(Skip)	(Skip)	(Skip)	(Skip)	(Skip)	(Skip)	(Skip)	(Skip)	(Skip)	(Skip)	(Skip)	(Skip)	(Skip)	(Skip)	(Skip)	(Skip)	(Skip)
380	three times	Once	Antigen test positive	8	Self medication	Fever reducers ┋ Antiviral drugs ┋ Antibiotics	1	39	female	158	52	0	0	In good previous physical condition	0	0	0	0	0	(Skip)	no	(Skip)	None	(Skip)	(Skip)	(Skip)	(Skip)	(Skip)	(Skip)	(Skip)	(Skip)	(Skip)	(Skip)	(Skip)	(Skip)	(Skip)	(Skip)	(Skip)	(Skip)	(Skip)	(Skip)	(Skip)	(Skip)	(Skip)	(Skip)	(Skip)	(Skip)	(Skip)	(Skip)
381	three times	Once	Positive nucleic acid test	16	Self medication	Antiviral drugs [in pu LAN]	0	33	female	176	57	0	0	In good previous physical condition	0	0	0	0	0	(Skip)	no	(Skip)	A lump in the throat or a feeling of something sticking	Never	(Skip)	(Skip)	(Skip)	(Skip)	(Skip)	(Skip)	(Skip)	(Skip)	(Skip)	(Skip)	(Skip)	(Skip)	(Skip)	(Skip)	(Skip)	(Skip)	(Skip)	(Skip)	(Skip)	(Skip)	(Skip)	(Skip)	(Skip)	(Skip)	(Skip)
383	three times	Once	Antigen test positive	7	Self medication	Fever reducers ┋ Antiviral drugs	1	34	female	158	47	0	1	Gastrointestinal disease ┋ History of abdominal surgery	0	0	0	0	0	Chronic gastritis	no	(Skip)	A lump in the throat or a feeling of something sticking	Multiple times a day or continuously present	is	10%	10%	10%	(Skip)	(Skip)	(Skip)	(Skip)	(Skip)	(Skip)	(Skip)	(Skip)	(Skip)	(Skip)	(Skip)	(Skip)	(Skip)	(Skip)	(Skip)	(Skip)	(Skip)	(Skip)	(Skip)	(Skip)	(Skip)
385	three times	Once	Nucleic acid test was positive ┋ antigen test was positive	10	Self medication	No previous medications	0	24	female	155	60	0	0	In good previous physical condition	0	0	0	0	0	(Skip)	no	(Skip)	A lump in the throat or a feeling of something sticking	Less than 1 day per month	is	10%	20%	20%	(Skip)	(Skip)	(Skip)	(Skip)	(Skip)	(Skip)	(Skip)	(Skip)	(Skip)	(Skip)	(Skip)	(Skip)	(Skip)	(Skip)	(Skip)	(Skip)	(Skip)	(Skip)	(Skip)	(Skip)	(Skip)
387	three times	Once	Antigen test positive	7	Outpatient visits	febrifuge	1	37	male	162	92	0	1	In good previous physical condition	0	0	0	0	0	(Skip)	is	Polyp/adenoma	A lump in the throat or a feeling of something sticking	Never	(Skip)	(Skip)	(Skip)	(Skip)	(Skip)	(Skip)	(Skip)	(Skip)	(Skip)	(Skip)	(Skip)	(Skip)	(Skip)	(Skip)	(Skip)	(Skip)	(Skip)	(Skip)	(Skip)	(Skip)	(Skip)	(Skip)	(Skip)	(Skip)	(Skip)
388	twice	Once	Antigen test positive	7	Self medication	Fever reducers ┋ Antiviral drugs	1	35	female	168	56	0	1	In good previous physical condition	0	0	0	0	0	(Skip)	no	(Skip)	None	(Skip)	(Skip)	(Skip)	(Skip)	(Skip)	(Skip)	(Skip)	(Skip)	(Skip)	(Skip)	(Skip)	(Skip)	(Skip)	(Skip)	(Skip)	(Skip)	(Skip)	(Skip)	(Skip)	(Skip)	(Skip)	(Skip)	(Skip)	(Skip)	(Skip)	(Skip)
389	three times	Once	Positive nucleic acid test	5	Self medication	febrifuge	1	36	male	158	70	0	1	Gastrointestinal diseases	0	0	0	0	0	None of them had Helicobacter pylori infection ┋	no	(Skip)	None	(Skip)	(Skip)	(Skip)	(Skip)	(Skip)	(Skip)	(Skip)	(Skip)	(Skip)	(Skip)	(Skip)	(Skip)	(Skip)	(Skip)	(Skip)	(Skip)	(Skip)	(Skip)	(Skip)	(Skip)	(Skip)	(Skip)	(Skip)	(Skip)	(Skip)	(Skip)
390	three times	Once	Antigen test positive	11	Self medication	Fever reducers ┋ Antiviral drugs	1	28	female	164	100	0	1	Gastrointestinal diseases	0	0	0	0	0	Chronic gastritis ┋ Ulcerative colitis	is	Digestive tract ulcers	None	(Skip)	(Skip)	(Skip)	(Skip)	(Skip)	(Skip)	(Skip)	(Skip)	(Skip)	(Skip)	(Skip)	(Skip)	(Skip)	(Skip)	(Skip)	(Skip)	(Skip)	(Skip)	(Skip)	(Skip)	(Skip)	(Skip)	(Skip)	(Skip)	(Skip)	(Skip)
391	three times	Once	Antigen test positive	8	Self medication	Antipyretics [ibuprofen] ┋ antiviral drugs ┋ other drugs [cephalosporins in Nepal]	1	39	male	172	65	1	1	Gastrointestinal diseases	0	0	0	0	0	There was no chronic gastritis ┋	no	(Skip)	A lump in the throat or a feeling of something sticking ┋ pain behind the sternum ┋ burning discomfort or pain in the chest ┋ Food or drink is slow to adhere to or pass through the chest	Daily	is	10%	10%	10%	Never	(Skip)	(Skip)	(Skip)	Never	(Skip)	(Skip)	Never	(Skip)	(Skip)	(Skip)	(Skip)	(Skip)	(Skip)	(Skip)	(Skip)	(Skip)	(Skip)	(Skip)	(Skip)	(Skip)
392	three times	Once	Positive nucleic acid test	1	Self medication	Antiviral drugs	0	57	female	155	72.5	0	1	Gastrointestinal diseases	0	0	0	0	0	There were no peptic ulcers ┋	is	Digestive tract ulcer ┋ Erosive gastritis ┋ Polyp/adenoma	None	(Skip)	(Skip)	(Skip)	(Skip)	(Skip)	(Skip)	(Skip)	(Skip)	(Skip)	(Skip)	(Skip)	(Skip)	(Skip)	(Skip)	(Skip)	(Skip)	(Skip)	(Skip)	(Skip)	(Skip)	(Skip)	(Skip)	(Skip)	(Skip)	(Skip)	(Skip)
393	three times	Once	Antigen test positive	7	Self medication	Antipyretic [ibuprofen]	1	33	male	172	85	1	1	In good previous physical condition	0	0	0	0	0	(Skip)	no	(Skip)	None	(Skip)	(Skip)	(Skip)	(Skip)	(Skip)	(Skip)	(Skip)	(Skip)	(Skip)	(Skip)	(Skip)	(Skip)	(Skip)	(Skip)	(Skip)	(Skip)	(Skip)	(Skip)	(Skip)	(Skip)	(Skip)	(Skip)	(Skip)	(Skip)	(Skip)	(Skip)
394	three times	Once	Antigen test positive	17	Self medication	Fever reducers ┋ Antiviral drugs	1	32	female	158	45	0	1	In good previous physical condition	0	0	0	0	0	(Skip)	no	(Skip)	None	(Skip)	(Skip)	(Skip)	(Skip)	(Skip)	(Skip)	(Skip)	(Skip)	(Skip)	(Skip)	(Skip)	(Skip)	(Skip)	(Skip)	(Skip)	(Skip)	(Skip)	(Skip)	(Skip)	(Skip)	(Skip)	(Skip)	(Skip)	(Skip)	(Skip)	(Skip)
396	three times	Once	Antigen test positive	8	Self medication	febrifuge	1	34	male	170	70	1	1	In good previous physical condition	0	0	0	0	0	(Skip)	no	(Skip)	None	(Skip)	(Skip)	(Skip)	(Skip)	(Skip)	(Skip)	(Skip)	(Skip)	(Skip)	(Skip)	(Skip)	(Skip)	(Skip)	(Skip)	(Skip)	(Skip)	(Skip)	(Skip)	(Skip)	(Skip)	(Skip)	(Skip)	(Skip)	(Skip)	(Skip)	(Skip)
397	twice	Once	Positive nucleic acid test	8	Outpatient visit ┋ self-medicate	Antipyretic [ibuprofen]	1	30	male	165	60	0	1	In good previous physical condition	0	0	0	0	0	(Skip)	no	(Skip)	None	(Skip)	(Skip)	(Skip)	(Skip)	(Skip)	(Skip)	(Skip)	(Skip)	(Skip)	(Skip)	(Skip)	(Skip)	(Skip)	(Skip)	(Skip)	(Skip)	(Skip)	(Skip)	(Skip)	(Skip)	(Skip)	(Skip)	(Skip)	(Skip)	(Skip)	(Skip)
400	twice	Once	Positive nucleic acid test	11	Self medication	Antipyretic [ibuprofen]	1	28	male	157	80	1	1	In good previous physical condition	0	0	0	0	0	(Skip)	no	(Skip)	None	(Skip)	(Skip)	(Skip)	(Skip)	(Skip)	(Skip)	(Skip)	(Skip)	(Skip)	(Skip)	(Skip)	(Skip)	(Skip)	(Skip)	(Skip)	(Skip)	(Skip)	(Skip)	(Skip)	(Skip)	(Skip)	(Skip)	(Skip)	(Skip)	(Skip)	(Skip)
401	twice	Once	Antigen test positive	10	Self medication	No previous medications	0	35	female	160	55	0	0	In good previous physical condition	0	0	0	0	0	(Skip)	no	(Skip)	None	(Skip)	(Skip)	(Skip)	(Skip)	(Skip)	(Skip)	(Skip)	(Skip)	(Skip)	(Skip)	(Skip)	(Skip)	(Skip)	(Skip)	(Skip)	(Skip)	(Skip)	(Skip)	(Skip)	(Skip)	(Skip)	(Skip)	(Skip)	(Skip)	(Skip)	(Skip)
403	three times	Once	Antigen test positive	28	Self medication	febrifuge	1	25	male	162	75	1	1	In good previous physical condition	0	0	0	0	0	(Skip)	no	(Skip)	None	(Skip)	(Skip)	(Skip)	(Skip)	(Skip)	(Skip)	(Skip)	(Skip)	(Skip)	(Skip)	(Skip)	(Skip)	(Skip)	(Skip)	(Skip)	(Skip)	(Skip)	(Skip)	(Skip)	(Skip)	(Skip)	(Skip)	(Skip)	(Skip)	(Skip)	(Skip)
404	three times	Once	Antigen test positive	4	Self medication	No previous medications	0	41	male	169	60	1	1	In good previous physical condition	0	0	0	0	0	(Skip)	no	(Skip)	None	(Skip)	(Skip)	(Skip)	(Skip)	(Skip)	(Skip)	(Skip)	(Skip)	(Skip)	(Skip)	(Skip)	(Skip)	(Skip)	(Skip)	(Skip)	(Skip)	(Skip)	(Skip)	(Skip)	(Skip)	(Skip)	(Skip)	(Skip)	(Skip)	(Skip)	(Skip)
406	twice	Once	Antigen test positive	11	Self medication	Fever reducers ┋ Antiviral drugs ┋ Antibiotics	1	43	male	163	66	1	0	In good previous physical condition	0	0	0	0	0	(Skip)	no	(Skip)	A feeling of choking or something sticking (in the throat) ┋ pain behind the sternum ┋ Nausea ┋ vomiting	Never	(Skip)	(Skip)	(Skip)	(Skip)	Never	(Skip)	(Skip)	(Skip)	(Skip)	(Skip)	(Skip)	(Skip)	(Skip)	(Skip)	(Skip)	(Skip)	(Skip)	(Skip)	(Skip)	(Skip)	(Skip)	(Skip)	(Skip)	(Skip)	(Skip)
408	once	Once	Positive nucleic acid test	5	Outpatient visits	Antidiarrheal, probiotics	0	30	female	170	50	0	1	Heart disease	0	1	0	0	0	(Skip)	no	(Skip)	I have a lump in my throat or a feeling of something sticking ┋ Nausea	Less than 1 day per month	is	20%	10%	0% never	(Skip)	(Skip)	(Skip)	(Skip)	(Skip)	(Skip)	(Skip)	(Skip)	(Skip)	(Skip)	(Skip)	(Skip)	(Skip)	(Skip)	(Skip)	(Skip)	(Skip)	(Skip)	(Skip)	(Skip)	(Skip)
409	three times	Once	Antigen test positive	7	Self medication	Antipyretic medicine 〖 Annaijin 〗	1	40	male	152	55	1	1	In good previous physical condition	0	0	0	0	0	(Skip)	is	Basically no abnormality	None	(Skip)	(Skip)	(Skip)	(Skip)	(Skip)	(Skip)	(Skip)	(Skip)	(Skip)	(Skip)	(Skip)	(Skip)	(Skip)	(Skip)	(Skip)	(Skip)	(Skip)	(Skip)	(Skip)	(Skip)	(Skip)	(Skip)	(Skip)	(Skip)	(Skip)	(Skip)
411	once	Once	Antigen test positive	11	Self medication	Fever reducers ┋ Antiviral drugs	1	30	female	160	51	0	1	In good previous physical condition	0	0	0	0	0	(Skip)	no	(Skip)	None	(Skip)	(Skip)	(Skip)	(Skip)	(Skip)	(Skip)	(Skip)	(Skip)	(Skip)	(Skip)	(Skip)	(Skip)	(Skip)	(Skip)	(Skip)	(Skip)	(Skip)	(Skip)	(Skip)	(Skip)	(Skip)	(Skip)	(Skip)	(Skip)	(Skip)	(Skip)
412	three times	Once	Positive nucleic acid test	6	Self medication ┋ no special measures	Antidiarrheal, probiotics [Kefir solid drink] ┋ Other drugs [Huashimiaodubei granules]	0	46	male	159	77.5	0	1	In good previous physical condition	0	0	0	0	0	(Skip)	no	(Skip)	None	(Skip)	(Skip)	(Skip)	(Skip)	(Skip)	(Skip)	(Skip)	(Skip)	(Skip)	(Skip)	(Skip)	(Skip)	(Skip)	(Skip)	(Skip)	(Skip)	(Skip)	(Skip)	(Skip)	(Skip)	(Skip)	(Skip)	(Skip)	(Skip)	(Skip)	(Skip)
413	three times	Once	Positive nucleic acid test	17	Self medication	Antipyretic [terol, acetaminophen]	1	40	male	155	74	0	1	In good previous physical condition	0	0	0	0	0	(Skip)	is	Basically no abnormality	Bloating/distention of the abdomen	(Skip)	(Skip)	(Skip)	(Skip)	(Skip)	(Skip)	(Skip)	(Skip)	(Skip)	(Skip)	(Skip)	(Skip)	(Skip)	(Skip)	(Skip)	(Skip)	(Skip)	(Skip)	(Skip)	(Skip)	(Skip)	(Skip)	(Skip)	(Skip)	(Skip)	(Skip)
414	three times	Once	A positive antigen test ┋ diagnosis of symptoms	8	Outpatient visits	Other medicine ┋ Have taken medicine, but not clear what it is	0	34	female		50	0	0	In good previous physical condition	0	0	0	0	0	(Skip)	no	(Skip)	None	(Skip)	(Skip)	(Skip)	(Skip)	(Skip)	(Skip)	(Skip)	(Skip)	(Skip)	(Skip)	(Skip)	(Skip)	(Skip)	(Skip)	(Skip)	(Skip)	(Skip)	(Skip)	(Skip)	(Skip)	(Skip)	(Skip)	(Skip)	(Skip)	(Skip)	(Skip)
415	none	Once	Antigen test positive	22	No special measures	Antipyretics ┋ antibiotics	1	32	male	170	67	1	0	Esophageal disease	0	0	0	0	0	Esophagitis ┋ Crohn's disease ┋ Pancreatitis	no	(Skip)	Pain behind the sternum	(Skip)	(Skip)	(Skip)	(Skip)	(Skip)	Daily	is	20%	50%	(Skip)	(Skip)	(Skip)	(Skip)	(Skip)	(Skip)	(Skip)	(Skip)	(Skip)	(Skip)	(Skip)	(Skip)	(Skip)	(Skip)	(Skip)	(Skip)	(Skip)
416	twice	Once	Positive nucleic acid test	32	See a doctor in the outpatient department ┋ Be hospitalized	febrifuge	1	20	male	158	60	1	1	In good previous physical condition	0	0	0	0	0	(Skip)	no	(Skip)	A lump in the throat or a feeling of something sticking ┋ Vomiting	Less than 1 day per month	no	0% never	0% never	0% never	(Skip)	(Skip)	(Skip)	(Skip)	(Skip)	(Skip)	(Skip)	(Skip)	(Skip)	(Skip)	(Skip)	(Skip)	(Skip)	(Skip)	(Skip)	(Skip)	(Skip)	(Skip)	(Skip)	(Skip)	(Skip)
417	once	Once	Positive nucleic acid test	2	Self medication	Antiviral drugs	0	38	male	159	60	1	0	Other illnesses	0	0	0	0	0	(Skip)	is	Chronic gastritis	A lump in the throat or a feeling of something sticking ┋ Vomiting	Less than 1 day per month	no	0% never	0% never	20%	(Skip)	(Skip)	(Skip)	(Skip)	(Skip)	(Skip)	(Skip)	(Skip)	(Skip)	(Skip)	(Skip)	(Skip)	(Skip)	(Skip)	(Skip)	(Skip)	(Skip)	(Skip)	(Skip)	(Skip)	(Skip)
418	three times	Once	A positive nucleic acid test ┋CT showed pneumonia	37	Self medication	Have taken medicine, but not clear what it is	1	36	female	153	60	0	0	In good previous physical condition	0	0	0	0	0	(Skip)	no	(Skip)	None	(Skip)	(Skip)	(Skip)	(Skip)	(Skip)	(Skip)	(Skip)	(Skip)	(Skip)	(Skip)	(Skip)	(Skip)	(Skip)	(Skip)	(Skip)	(Skip)	(Skip)	(Skip)	(Skip)	(Skip)	(Skip)	(Skip)	(Skip)	(Skip)	(Skip)	(Skip)
420	twice	Once	Antigen test positive	7	Self medication	febrifuge	1	27	female	158	60	1	1	In good previous physical condition	0	0	0	0	0	(Skip)	no	(Skip)	Food backs into the mouth	(Skip)	(Skip)	(Skip)	(Skip)	(Skip)	(Skip)	(Skip)	(Skip)	(Skip)	(Skip)	(Skip)	(Skip)	(Skip)	(Skip)	(Skip)	(Skip)	(Skip)	(Skip)	(Skip)	(Skip)	(Skip)	(Skip)	(Skip)	(Skip)	(Skip)	(Skip)
421	twice	Once	Antigen test positive	5	Self medication	Antiviral drugs	0	35	male	158	80	0	1	In good previous physical condition	0	0	0	0	0	(Skip)	no	(Skip)	None	(Skip)	(Skip)	(Skip)	(Skip)	(Skip)	(Skip)	(Skip)	(Skip)	(Skip)	(Skip)	(Skip)	(Skip)	(Skip)	(Skip)	(Skip)	(Skip)	(Skip)	(Skip)	(Skip)	(Skip)	(Skip)	(Skip)	(Skip)	(Skip)	(Skip)	(Skip)
423	three times	Once	Positive nucleic acid test	13	Self medication	Fever reducers ┋ Antiviral drugs	1	35	female	168	70	0	1	In good previous physical condition	0	0	0	0	0	(Skip)	no	(Skip)	None	(Skip)	(Skip)	(Skip)	(Skip)	(Skip)	(Skip)	(Skip)	(Skip)	(Skip)	(Skip)	(Skip)	(Skip)	(Skip)	(Skip)	(Skip)	(Skip)	(Skip)	(Skip)	(Skip)	(Skip)	(Skip)	(Skip)	(Skip)	(Skip)	(Skip)	(Skip)
424	three times	Once	Antigen test positive	11	Self medication	febrifuge	1	39	male	161	77	0	1	In good previous physical condition	0	0	0	0	0	(Skip)	is	Basically no abnormality	None	(Skip)	(Skip)	(Skip)	(Skip)	(Skip)	(Skip)	(Skip)	(Skip)	(Skip)	(Skip)	(Skip)	(Skip)	(Skip)	(Skip)	(Skip)	(Skip)	(Skip)	(Skip)	(Skip)	(Skip)	(Skip)	(Skip)	(Skip)	(Skip)	(Skip)	(Skip)
425	three times	Once	Antigen test positive	11	Outpatient visit ┋ self-medicate	Antipyretics ┋ antibiotics	1	25	female	166	98	0	0	In good previous physical condition	0	0	0	0	0	(Skip)	no	(Skip)	None	(Skip)	(Skip)	(Skip)	(Skip)	(Skip)	(Skip)	(Skip)	(Skip)	(Skip)	(Skip)	(Skip)	(Skip)	(Skip)	(Skip)	(Skip)	(Skip)	(Skip)	(Skip)	(Skip)	(Skip)	(Skip)	(Skip)	(Skip)	(Skip)	(Skip)	(Skip)
426	twice	Once	Antigen test positive	8	No special measures	No previous medications	0	39	male	170	74	0	1	In good previous physical condition	0	0	0	0	0	(Skip)	no	(Skip)	None	(Skip)	(Skip)	(Skip)	(Skip)	(Skip)	(Skip)	(Skip)	(Skip)	(Skip)	(Skip)	(Skip)	(Skip)	(Skip)	(Skip)	(Skip)	(Skip)	(Skip)	(Skip)	(Skip)	(Skip)	(Skip)	(Skip)	(Skip)	(Skip)	(Skip)	(Skip)
427	twice	Once	Antigen test positive	6	Self medication	febrifuge	1	28	male	172	100	0	1	diabetes	0	0	1	0	0	(Skip)	no	(Skip)	A feeling of choking or something sticking (in the throat) ┋ pain behind the sternum ┋ Burning discomfort or pain in the chest	Never	(Skip)	(Skip)	(Skip)	(Skip)	2-3 days per month	no	20%	20%	Less than 1 day per month	no	no	(Skip)	(Skip)	(Skip)	(Skip)	(Skip)	(Skip)	(Skip)	(Skip)	(Skip)	(Skip)	(Skip)	(Skip)	(Skip)	(Skip)
428	more than three times	Once	Positive nucleic acid test	6	Self medication ┋ no special measures	Antipyretic [ibuprofen]	1	52	female	160	62	0	0	In good previous physical condition	0	0	0	0	0	(Skip)	no	(Skip)	None	(Skip)	(Skip)	(Skip)	(Skip)	(Skip)	(Skip)	(Skip)	(Skip)	(Skip)	(Skip)	(Skip)	(Skip)	(Skip)	(Skip)	(Skip)	(Skip)	(Skip)	(Skip)	(Skip)	(Skip)	(Skip)	(Skip)	(Skip)	(Skip)	(Skip)	(Skip)
429	three times	Once	Antigen test positive	91	Self medication	febrifuge	1	59	female	178	50	0	0	In good previous physical condition	0	0	0	0	0	(Skip)	no	(Skip)	(throat) feel choked or something adhesion ┋ constipation	Less than 1 day per month	no	0% never	0% never	0% never	(Skip)	(Skip)	(Skip)	(Skip)	(Skip)	(Skip)	(Skip)	(Skip)	(Skip)	(Skip)	(Skip)	(Skip)	(Skip)	(Skip)	(Skip)	(Skip)	(Skip)	(Skip)	(Skip)	(Skip)	(Skip)
431	three times	Once	Antigen test positive	11	Self medication	Other medicines [Chinese Patent medicine]	0	40	male	178	70	0	1	In good previous physical condition	0	0	0	0	0	(Skip)	no	(Skip)	None	(Skip)	(Skip)	(Skip)	(Skip)	(Skip)	(Skip)	(Skip)	(Skip)	(Skip)	(Skip)	(Skip)	(Skip)	(Skip)	(Skip)	(Skip)	(Skip)	(Skip)	(Skip)	(Skip)	(Skip)	(Skip)	(Skip)	(Skip)	(Skip)	(Skip)	(Skip)
432	three times	Once	Nucleic acid test was positive ┋ antigen test was positive	29	Self medication ┋ no special measures	Fever-reducing drug [ibuprofen] ┋ Antiviral drug ┋ No medication	1	36	male	160	90	0	1	hypertension	1	0	0	0	0	(Skip)	is	Basically no abnormality	None	(Skip)	(Skip)	(Skip)	(Skip)	(Skip)	(Skip)	(Skip)	(Skip)	(Skip)	(Skip)	(Skip)	(Skip)	(Skip)	(Skip)	(Skip)	(Skip)	(Skip)	(Skip)	(Skip)	(Skip)	(Skip)	(Skip)	(Skip)	(Skip)	(Skip)	(Skip)
433	twice	Once	Antigen test positive	16	Self medication	Other medications 〖 pain reliever 〗	0	23	male	169	70	1	1	In good previous physical condition	0	0	0	0	0	(Skip)	no	(Skip)	None	(Skip)	(Skip)	(Skip)	(Skip)	(Skip)	(Skip)	(Skip)	(Skip)	(Skip)	(Skip)	(Skip)	(Skip)	(Skip)	(Skip)	(Skip)	(Skip)	(Skip)	(Skip)	(Skip)	(Skip)	(Skip)	(Skip)	(Skip)	(Skip)	(Skip)	(Skip)
434	three times	Once	Positive nucleic acid test	0	Self medication	febrifuge	1	32	female	163	65	0	1	In good previous physical condition	0	0	0	0	0	(Skip)	no	(Skip)	A lump in the throat or a feeling of something sticking	Less than 1 day per month	no	10%	10%	10%	(Skip)	(Skip)	(Skip)	(Skip)	(Skip)	(Skip)	(Skip)	(Skip)	(Skip)	(Skip)	(Skip)	(Skip)	(Skip)	(Skip)	(Skip)	(Skip)	(Skip)	(Skip)	(Skip)	(Skip)	(Skip)
435	three times	Once	Antigen test positive	11	Self medication	Antipyretic [ibuprofen]	1	34	male	160	86	1	1	In good previous physical condition	0	0	0	0	0	(Skip)	no	(Skip)	A lump in the throat or a feeling of something sticking ┋ Constipation ┋ Diarrhea	Never	(Skip)	(Skip)	(Skip)	(Skip)	(Skip)	(Skip)	(Skip)	(Skip)	(Skip)	(Skip)	(Skip)	(Skip)	(Skip)	(Skip)	(Skip)	(Skip)	(Skip)	(Skip)	(Skip)	(Skip)	(Skip)	(Skip)	(Skip)	(Skip)	(Skip)
436	three times	Once	Antigen test positive	6	Self medication	Fever reducers ┋ Antiviral drugs	1	52	male	166	70	0	1	In good previous physical condition	0	0	0	0	0	(Skip)	no	(Skip)	None	(Skip)	(Skip)	(Skip)	(Skip)	(Skip)	(Skip)	(Skip)	(Skip)	(Skip)	(Skip)	(Skip)	(Skip)	(Skip)	(Skip)	(Skip)	(Skip)	(Skip)	(Skip)	(Skip)	(Skip)	(Skip)	(Skip)	(Skip)	(Skip)	(Skip)	(Skip)
437	twice	Once	Antigen test positive	20	Self medication	Fever reducers ┋ Other drugs [carbocisteine, ambroxol, cough syrup]	1	30	female	160	56	0	1	Other diseases 〖 hypothyroidism 〗	0	0	0	0	1	(Skip)	no	(Skip)	(throat) feel choked or something adhesion ┋ diarrhea	Less than 1 day per month	no	10%	10%	10%	(Skip)	(Skip)	(Skip)	(Skip)	(Skip)	(Skip)	(Skip)	(Skip)	(Skip)	(Skip)	(Skip)	(Skip)	(Skip)	(Skip)	(Skip)	(Skip)	(Skip)	(Skip)	(Skip)	(Skip)	(Skip)
438	three times	Once	Positive nucleic acid test	32	Self medication	febrifuge	1	38	female	160	50	0	0	In good previous physical condition	0	0	0	0	0	(Skip)	no	(Skip)	None	(Skip)	(Skip)	(Skip)	(Skip)	(Skip)	(Skip)	(Skip)	(Skip)	(Skip)	(Skip)	(Skip)	(Skip)	(Skip)	(Skip)	(Skip)	(Skip)	(Skip)	(Skip)	(Skip)	(Skip)	(Skip)	(Skip)	(Skip)	(Skip)	(Skip)	(Skip)
439	more than three times	Once	A positive antigen test ┋ diagnosis of symptoms	5	Self medication ┋ no special measures	Antipyretics [ibuprofen sustained-release capsules]	1	36	male	152	68	1	1	In good previous physical condition	0	0	0	0	0	(Skip)	no	(Skip)	None	(Skip)	(Skip)	(Skip)	(Skip)	(Skip)	(Skip)	(Skip)	(Skip)	(Skip)	(Skip)	(Skip)	(Skip)	(Skip)	(Skip)	(Skip)	(Skip)	(Skip)	(Skip)	(Skip)	(Skip)	(Skip)	(Skip)	(Skip)	(Skip)	(Skip)	(Skip)
440	twice	Once	Antigen test positive	16	Self medication	febrifuge	1	34	male	168	65	1	1	In good previous physical condition	0	0	0	0	0	(Skip)	no	(Skip)	A lump in the throat or a feeling of something sticking to it ┋ Abdominal pain ┋ Diarrhea	Less than 1 day per month	is	10%	50%	30%	(Skip)	(Skip)	(Skip)	(Skip)	(Skip)	(Skip)	(Skip)	(Skip)	(Skip)	(Skip)	(Skip)	(Skip)	(Skip)	Upper abdomen	2 to 3 days a week	Unclear	70%	is	2-3 days per month	70%	Can't tell
443	twice	Once	Antigen test positive	7	Self medication	Fever-reducing agents [loxoprofen]	1	44	male	162	85	0	1	In good previous physical condition	0	0	0	0	0	(Skip)	no	(Skip)	A lump in the throat or a feeling of something sticking	Multiple times a day or continuously present	is	100% have this feeling all the time	0% never	0% never	(Skip)	(Skip)	(Skip)	(Skip)	(Skip)	(Skip)	(Skip)	(Skip)	(Skip)	(Skip)	(Skip)	(Skip)	(Skip)	(Skip)	(Skip)	(Skip)	(Skip)	(Skip)	(Skip)	(Skip)	(Skip)
444	more than three times	Once	Positive nucleic acid test	7	Self medication ┋ no special measures	febrifuge	1	41	female	150	55	0	0	In good previous physical condition	0	0	0	0	0	(Skip)	no	(Skip)	None	(Skip)	(Skip)	(Skip)	(Skip)	(Skip)	(Skip)	(Skip)	(Skip)	(Skip)	(Skip)	(Skip)	(Skip)	(Skip)	(Skip)	(Skip)	(Skip)	(Skip)	(Skip)	(Skip)	(Skip)	(Skip)	(Skip)	(Skip)	(Skip)	(Skip)	(Skip)
446	twice	Once	Antigen test positive	7	Self medication	Fever-reducing drugs ┋ Antiviral drugs ┋ Medications for underlying diseases	1	25	female	167	55	0	0	In good previous physical condition	0	0	0	0	0	(Skip)	no	(Skip)	Constipation	(Skip)	(Skip)	(Skip)	(Skip)	(Skip)	(Skip)	(Skip)	(Skip)	(Skip)	(Skip)	(Skip)	(Skip)	(Skip)	(Skip)	(Skip)	(Skip)	(Skip)	(Skip)	(Skip)	(Skip)	(Skip)	(Skip)	(Skip)	(Skip)	(Skip)	(Skip)
447	twice	Once	Antigen test positive	7	Self medication	Fever reducers ┋ Antiviral drugs	1	41	male	180	69	1	1	In good previous physical condition	0	0	0	0	0	(Skip)	no	(Skip)	A feeling of choking or sticking (in the throat) ┋ fullness and discomfort ┋ Diarrhea	Multiple times a day or continuously present	is	100% have this feeling all the time	80%	80%	(Skip)	(Skip)	(Skip)	(Skip)	(Skip)	(Skip)	(Skip)	(Skip)	(Skip)	1 day a week	no	1 day of each month	no	(Skip)	(Skip)	(Skip)	(Skip)	(Skip)	(Skip)	(Skip)	(Skip)
448	twice	Once	Positive nucleic acid test	11	Outpatient visits	Antiviral drugs	0	29	male	155	75	1	1	diabetes	0	0	1	0	0	(Skip)	no	(Skip)	A lump in the throat or a feeling of something sticking ┋ Nausea ┋ Abdominal pain	4 to 6 days a week	is	0% never	20%	80%	(Skip)	(Skip)	(Skip)	(Skip)	(Skip)	(Skip)	(Skip)	(Skip)	(Skip)	(Skip)	(Skip)	(Skip)	(Skip)	Right waist ┋ Left lower waist	Less than 1 day per month	There is pain and burning	10%	is	1 of every month	30%	Can't tell
450	three times	Once	Positive nucleic acid test	10	Outpatient visits	Antiviral drugs	0	43	female	168	70	0	0	In good previous physical condition	0	0	0	0	0	(Skip)	no	(Skip)	None	(Skip)	(Skip)	(Skip)	(Skip)	(Skip)	(Skip)	(Skip)	(Skip)	(Skip)	(Skip)	(Skip)	(Skip)	(Skip)	(Skip)	(Skip)	(Skip)	(Skip)	(Skip)	(Skip)	(Skip)	(Skip)	(Skip)	(Skip)	(Skip)	(Skip)	(Skip)
451	twice	Once	Antigen test positive	5	Self medication	febrifuge	1	30	male	160	8	0	0	The history of abdominal surgery	0	0	0	0	0	(Skip)	no	(Skip)	None	(Skip)	(Skip)	(Skip)	(Skip)	(Skip)	(Skip)	(Skip)	(Skip)	(Skip)	(Skip)	(Skip)	(Skip)	(Skip)	(Skip)	(Skip)	(Skip)	(Skip)	(Skip)	(Skip)	(Skip)	(Skip)	(Skip)	(Skip)	(Skip)	(Skip)	(Skip)
453	twice	Once	Antigen test positive	10	Self medication ┋ no special measures	Fever reducers ┋ Antiviral drugs	1	28	male	165	75	1	1	hypertension	1	0	0	0	0	(Skip)	no	(Skip)	None	(Skip)	(Skip)	(Skip)	(Skip)	(Skip)	(Skip)	(Skip)	(Skip)	(Skip)	(Skip)	(Skip)	(Skip)	(Skip)	(Skip)	(Skip)	(Skip)	(Skip)	(Skip)	(Skip)	(Skip)	(Skip)	(Skip)	(Skip)	(Skip)	(Skip)	(Skip)
456	three times	Once	Antigen test positive	10	Self medication	Fever reducers ┋ Antiviral drugs	1	42	male	156	67	0	1	In good previous physical condition	0	0	0	0	0	(Skip)	is	Polyp/adenoma	A lump in the throat or a feeling of something sticking	Less than 1 day per month	no	0% never	0% never	10%	(Skip)	(Skip)	(Skip)	(Skip)	(Skip)	(Skip)	(Skip)	(Skip)	(Skip)	(Skip)	(Skip)	(Skip)	(Skip)	(Skip)	(Skip)	(Skip)	(Skip)	(Skip)	(Skip)	(Skip)	(Skip)
457	three times	Once	Antigen test positive	16	Self medication	Fever reducers ┋ Antiviral drugs	1	24	female	153	50	0	1	In good previous physical condition	0	0	0	0	0	(Skip)	no	(Skip)	Constipation	(Skip)	(Skip)	(Skip)	(Skip)	(Skip)	(Skip)	(Skip)	(Skip)	(Skip)	(Skip)	(Skip)	(Skip)	(Skip)	(Skip)	(Skip)	(Skip)	(Skip)	(Skip)	(Skip)	(Skip)	(Skip)	(Skip)	(Skip)	(Skip)	(Skip)	(Skip)
458	three times	Once	Antigen test positive	12	No special measures	No previous medications	0	32	female	160	55	0	1	In good previous physical condition	0	0	0	0	0	(Skip)	no	(Skip)	None	(Skip)	(Skip)	(Skip)	(Skip)	(Skip)	(Skip)	(Skip)	(Skip)	(Skip)	(Skip)	(Skip)	(Skip)	(Skip)	(Skip)	(Skip)	(Skip)	(Skip)	(Skip)	(Skip)	(Skip)	(Skip)	(Skip)	(Skip)	(Skip)	(Skip)	(Skip)
459	once	Once	Positive nucleic acid test	30	No special measures	febrifuge	1	35	male	166	80	0	0	In good previous physical condition	0	0	0	0	0	(Skip)	no	(Skip)	Burning discomfort or pain in the chest	(Skip)	(Skip)	(Skip)	(Skip)	(Skip)	(Skip)	(Skip)	(Skip)	(Skip)	1 day a week	is	is	(Skip)	(Skip)	(Skip)	(Skip)	(Skip)	(Skip)	(Skip)	(Skip)	(Skip)	(Skip)	(Skip)	(Skip)	(Skip)	(Skip)
463	twice	Once	Positive nucleic acid test	14	Self medication	febrifuge	1	46	male	153	70	0	1	The history of abdominal surgery	0	0	0	0	0	(Skip)	no	(Skip)	None	(Skip)	(Skip)	(Skip)	(Skip)	(Skip)	(Skip)	(Skip)	(Skip)	(Skip)	(Skip)	(Skip)	(Skip)	(Skip)	(Skip)	(Skip)	(Skip)	(Skip)	(Skip)	(Skip)	(Skip)	(Skip)	(Skip)	(Skip)	(Skip)	(Skip)	(Skip)
464	three times	Once	Positive nucleic acid test	8	Outpatient visit ┋ self-medicate	Fever reducers ┋ Antiviral drugs ┋ No medication	1	30	female	180	50	0	1	In good previous physical condition	0	0	0	0	0	(Skip)	no	(Skip)	A lump in the throat or a feeling of something sticking	Less than 1 day per month	no	10%	10%	10%	(Skip)	(Skip)	(Skip)	(Skip)	(Skip)	(Skip)	(Skip)	(Skip)	(Skip)	(Skip)	(Skip)	(Skip)	(Skip)	(Skip)	(Skip)	(Skip)	(Skip)	(Skip)	(Skip)	(Skip)	(Skip)
466	twice	Twice	Antigen test positive	11	Outpatient visits	Antiviral drugs	0	26	male	159	75	0	0	hypertension	1	0	0	0	0	(Skip)	no	(Skip)	Pain behind the sternum	(Skip)	(Skip)	(Skip)	(Skip)	(Skip)	1 of every month	no	20%	80%	(Skip)	(Skip)	(Skip)	(Skip)	(Skip)	(Skip)	(Skip)	(Skip)	(Skip)	(Skip)	(Skip)	(Skip)	(Skip)	(Skip)	(Skip)	(Skip)	(Skip)
467	three times	Once	Nucleic acid testing positive ┋ antigen positive ┋ symptom diagnosis	17	Self medication	Fever reducers ┋ Antiviral drugs	1	36	female	172	56	0	1	In good previous physical condition	0	0	0	0	0	(Skip)	no	(Skip)	None	(Skip)	(Skip)	(Skip)	(Skip)	(Skip)	(Skip)	(Skip)	(Skip)	(Skip)	(Skip)	(Skip)	(Skip)	(Skip)	(Skip)	(Skip)	(Skip)	(Skip)	(Skip)	(Skip)	(Skip)	(Skip)	(Skip)	(Skip)	(Skip)	(Skip)	(Skip)
468	three times	Once	Antigen test positive	5	Self medication	Antipyretic [ibuprofen]	1	36	male	151	90	0	1	In good previous physical condition	0	0	0	0	0	(Skip)	no	(Skip)	None	(Skip)	(Skip)	(Skip)	(Skip)	(Skip)	(Skip)	(Skip)	(Skip)	(Skip)	(Skip)	(Skip)	(Skip)	(Skip)	(Skip)	(Skip)	(Skip)	(Skip)	(Skip)	(Skip)	(Skip)	(Skip)	(Skip)	(Skip)	(Skip)	(Skip)	(Skip)
469	three times	Once	Antigen test positive	6	Self medication	Fever reducers ┋ Antiviral drugs	1	39	male	172	82	1	1	High blood pressure ┋ heart ┋ other diseases	1	1	0	0	0	(Skip)	no	(Skip)	A lump in the throat or a feeling of something sticking	Never	(Skip)	(Skip)	(Skip)	(Skip)	(Skip)	(Skip)	(Skip)	(Skip)	(Skip)	(Skip)	(Skip)	(Skip)	(Skip)	(Skip)	(Skip)	(Skip)	(Skip)	(Skip)	(Skip)	(Skip)	(Skip)	(Skip)	(Skip)	(Skip)	(Skip)
471	three times	Once	Positive nucleic acid test	1	Intensive care ICU	Antiviral drugs	0	26	male	152	90	1	1	Gastrointestinal diseases	0	0	0	0	0	Esophagitis ┋ Functional gastrointestinal disease	no	(Skip)	Burning discomfort or pain in the chest	(Skip)	(Skip)	(Skip)	(Skip)	(Skip)	(Skip)	(Skip)	(Skip)	(Skip)	Never	(Skip)	(Skip)	(Skip)	(Skip)	(Skip)	(Skip)	(Skip)	(Skip)	(Skip)	(Skip)	(Skip)	(Skip)	(Skip)	(Skip)	(Skip)	(Skip)
474	three times	Once	Antigen test positive	11	Self medication	Antipyretic [ibuprofen]	1	50	female	163	58	0	0	In good previous physical condition	0	0	0	0	0	(Skip)	no	(Skip)	None	(Skip)	(Skip)	(Skip)	(Skip)	(Skip)	(Skip)	(Skip)	(Skip)	(Skip)	(Skip)	(Skip)	(Skip)	(Skip)	(Skip)	(Skip)	(Skip)	(Skip)	(Skip)	(Skip)	(Skip)	(Skip)	(Skip)	(Skip)	(Skip)	(Skip)	(Skip)
476	three times	Once	Antigen test positive	12	Self medication	Fever reducers ┋ Antiviral drugs	1	40	male	155	68	0	1	In good previous physical condition	0	0	0	0	0	(Skip)	no	(Skip)	None	(Skip)	(Skip)	(Skip)	(Skip)	(Skip)	(Skip)	(Skip)	(Skip)	(Skip)	(Skip)	(Skip)	(Skip)	(Skip)	(Skip)	(Skip)	(Skip)	(Skip)	(Skip)	(Skip)	(Skip)	(Skip)	(Skip)	(Skip)	(Skip)	(Skip)	(Skip)
477	three times	Once	Positive nucleic acid test	8	Self medication	Antipyretics [merrill lynch] ┋ antiviral drugs [antiviral oral liquid]	1	40	male	155	85	1	1	hypertension	1	0	0	0	0	(Skip)	no	(Skip)	None	(Skip)	(Skip)	(Skip)	(Skip)	(Skip)	(Skip)	(Skip)	(Skip)	(Skip)	(Skip)	(Skip)	(Skip)	(Skip)	(Skip)	(Skip)	(Skip)	(Skip)	(Skip)	(Skip)	(Skip)	(Skip)	(Skip)	(Skip)	(Skip)	(Skip)	(Skip)
479	twice	Once	Antigen test positive	11	Self medication	Fever reducers ┋ Antiviral drugs	1	30	male	157	67	0	1	In good previous physical condition	0	0	0	0	0	(Skip)	no	(Skip)	(throat) feel choked or something adhesion ┋ retrosternal pain ┋ ┋ vomiting diarrhea	Never	(Skip)	(Skip)	(Skip)	(Skip)	Never	(Skip)	(Skip)	(Skip)	(Skip)	(Skip)	(Skip)	(Skip)	(Skip)	(Skip)	(Skip)	(Skip)	(Skip)	(Skip)	(Skip)	(Skip)	(Skip)	(Skip)	(Skip)	(Skip)	(Skip)
482	three times	Once	Antigen test positive	7	Self medication	Fever reducers ┋ Antiviral drugs	1	43	male	158	74	0	1	In good previous physical condition	0	0	0	0	0	(Skip)	no	(Skip)	None	(Skip)	(Skip)	(Skip)	(Skip)	(Skip)	(Skip)	(Skip)	(Skip)	(Skip)	(Skip)	(Skip)	(Skip)	(Skip)	(Skip)	(Skip)	(Skip)	(Skip)	(Skip)	(Skip)	(Skip)	(Skip)	(Skip)	(Skip)	(Skip)	(Skip)	(Skip)
483	three times	Once	Antigen test positive	5	Self medication	febrifuge	1	46	female	152	50	0	0	Other illnesses	0	0	0	0	0	(Skip)	no	(Skip)	A lump in the throat or a feeling of something sticking	1 day a week	no	20%	0% never	0% never	(Skip)	(Skip)	(Skip)	(Skip)	(Skip)	(Skip)	(Skip)	(Skip)	(Skip)	(Skip)	(Skip)	(Skip)	(Skip)	(Skip)	(Skip)	(Skip)	(Skip)	(Skip)	(Skip)	(Skip)	(Skip)
484	more than three times	Once	Nucleic acid test positive ┋ symptoms diagnosis	11	Outpatient visit ┋ self-medicate	Fever reducers ┋ Antiviral drugs	1	36	male		65	0	1	hypertension	1	0	0	0	0	(Skip)	no	(Skip)	None	(Skip)	(Skip)	(Skip)	(Skip)	(Skip)	(Skip)	(Skip)	(Skip)	(Skip)	(Skip)	(Skip)	(Skip)	(Skip)	(Skip)	(Skip)	(Skip)	(Skip)	(Skip)	(Skip)	(Skip)	(Skip)	(Skip)	(Skip)	(Skip)	(Skip)	(Skip)
485	more than three times	Once	Positive nucleic acid test	4	No special measures	No previous medications	0	62	female	150	54	0	1	In good previous physical condition	0	0	0	0	0	(Skip)	no	(Skip)	None	(Skip)	(Skip)	(Skip)	(Skip)	(Skip)	(Skip)	(Skip)	(Skip)	(Skip)	(Skip)	(Skip)	(Skip)	(Skip)	(Skip)	(Skip)	(Skip)	(Skip)	(Skip)	(Skip)	(Skip)	(Skip)	(Skip)	(Skip)	(Skip)	(Skip)	(Skip)
488	twice	Twice	Positive nucleic acid test	11	Self medication	febrifuge	1	23	male	167	80	0	1	Diabetes ┋ always in good health	0	0	1	0	0	(Skip)	no	(Skip)	Burning discomfort or pain in the chest	(Skip)	(Skip)	(Skip)	(Skip)	(Skip)	(Skip)	(Skip)	(Skip)	(Skip)	1 of every month	no	is	(Skip)	(Skip)	(Skip)	(Skip)	(Skip)	(Skip)	(Skip)	(Skip)	(Skip)	(Skip)	(Skip)	(Skip)	(Skip)	(Skip)
489	three times	Once	Antigen test positive	10	Outpatient visit ┋ self-medicate	Antipyretic ┋ Have taken medicine, but not clear what it is	1	30	female	156	57	0	1	In good previous physical condition	0	0	0	0	0	(Skip)	no	(Skip)	(throat) feel choked or something adhesion ┋ retrosternal pain ┋ nausea	Never	(Skip)	(Skip)	(Skip)	(Skip)	Never	(Skip)	(Skip)	(Skip)	(Skip)	(Skip)	(Skip)	(Skip)	(Skip)	(Skip)	(Skip)	(Skip)	(Skip)	(Skip)	(Skip)	(Skip)	(Skip)	(Skip)	(Skip)	(Skip)	(Skip)
491	three times	Once	Antigen test positive	19	Self medication	Fevers [ibuprofen] ┋ Medication for underlying diseases [ambroxol syrup] ┋ Other medication [headache powder]	1	33	female	167	68	0	1	In good previous physical condition	0	0	0	0	0	(Skip)	no	(Skip)	Gas ┋ constipation	(Skip)	(Skip)	(Skip)	(Skip)	(Skip)	(Skip)	(Skip)	(Skip)	(Skip)	(Skip)	(Skip)	(Skip)	(Skip)	(Skip)	(Skip)	(Skip)	(Skip)	(Skip)	(Skip)	(Skip)	(Skip)	(Skip)	(Skip)	(Skip)	(Skip)	(Skip)
493	three times	Once	Antigen test positive	26	No special measures	No previous medications	0	34	male	183	82	0	1	In good previous physical condition	0	0	0	0	0	(Skip)	no	(Skip)	None	(Skip)	(Skip)	(Skip)	(Skip)	(Skip)	(Skip)	(Skip)	(Skip)	(Skip)	(Skip)	(Skip)	(Skip)	(Skip)	(Skip)	(Skip)	(Skip)	(Skip)	(Skip)	(Skip)	(Skip)	(Skip)	(Skip)	(Skip)	(Skip)	(Skip)	(Skip)
494	three times	Once	Antigen test positive	7	Self medication	febrifuge	1	35	male	172	100	1	1	Hypertension ┋ gastrointestinal disease	1	0	0	0	0	Esophagitis ┋ Chronic gastritis	no	(Skip)	None	(Skip)	(Skip)	(Skip)	(Skip)	(Skip)	(Skip)	(Skip)	(Skip)	(Skip)	(Skip)	(Skip)	(Skip)	(Skip)	(Skip)	(Skip)	(Skip)	(Skip)	(Skip)	(Skip)	(Skip)	(Skip)	(Skip)	(Skip)	(Skip)	(Skip)	(Skip)
495	three times	Once	Antigen test positive	7	Self medication	febrifuge	1	34	female	162	56	0	0	In good previous physical condition	0	0	0	0	0	(Skip)	no	(Skip)	None	(Skip)	(Skip)	(Skip)	(Skip)	(Skip)	(Skip)	(Skip)	(Skip)	(Skip)	(Skip)	(Skip)	(Skip)	(Skip)	(Skip)	(Skip)	(Skip)	(Skip)	(Skip)	(Skip)	(Skip)	(Skip)	(Skip)	(Skip)	(Skip)	(Skip)	(Skip)
499	twice	Once	Antigen test positive	8	No special measures	No previous medications	0	40	male	170	75	0	1	In good previous physical condition	0	0	0	0	0	(Skip)	no	(Skip)	None	(Skip)	(Skip)	(Skip)	(Skip)	(Skip)	(Skip)	(Skip)	(Skip)	(Skip)	(Skip)	(Skip)	(Skip)	(Skip)	(Skip)	(Skip)	(Skip)	(Skip)	(Skip)	(Skip)	(Skip)	(Skip)	(Skip)	(Skip)	(Skip)	(Skip)	(Skip)
502	three times	Once	Nucleic acid test was positive ┋ antigen test was positive	22	Self medication	febrifuge	1	26	female	155	52	0	0	In good previous physical condition	0	0	0	0	0	(Skip)	no	(Skip)	None	(Skip)	(Skip)	(Skip)	(Skip)	(Skip)	(Skip)	(Skip)	(Skip)	(Skip)	(Skip)	(Skip)	(Skip)	(Skip)	(Skip)	(Skip)	(Skip)	(Skip)	(Skip)	(Skip)	(Skip)	(Skip)	(Skip)	(Skip)	(Skip)	(Skip)	(Skip)
504	three times	Once	Antigen test positive	11	Self medication	Fever-reducing agents [acetaminophen]	1	40	male	173	60	1	1	In good previous physical condition	0	0	0	0	0	(Skip)	no	(Skip)	None	(Skip)	(Skip)	(Skip)	(Skip)	(Skip)	(Skip)	(Skip)	(Skip)	(Skip)	(Skip)	(Skip)	(Skip)	(Skip)	(Skip)	(Skip)	(Skip)	(Skip)	(Skip)	(Skip)	(Skip)	(Skip)	(Skip)	(Skip)	(Skip)	(Skip)	(Skip)
505	twice	Once	Antigen test positive	10	Self medication	No previous medications	0	40	male	167	80	0	0	In good previous physical condition	0	0	0	0	0	(Skip)	no	(Skip)	None	(Skip)	(Skip)	(Skip)	(Skip)	(Skip)	(Skip)	(Skip)	(Skip)	(Skip)	(Skip)	(Skip)	(Skip)	(Skip)	(Skip)	(Skip)	(Skip)	(Skip)	(Skip)	(Skip)	(Skip)	(Skip)	(Skip)	(Skip)	(Skip)	(Skip)	(Skip)
506	twice	Once	Antigen test positive	12	Self medication	Antipyretic ┋ Have taken medicine, but not clear what it is	1	57	male	170	78	1	1	Hypertension ┋ Esophageal disease	1	0	0	0	0	Esophagitis ┋ Digestive tract ulcers	is	Basically no abnormality	Constipation	(Skip)	(Skip)	(Skip)	(Skip)	(Skip)	(Skip)	(Skip)	(Skip)	(Skip)	(Skip)	(Skip)	(Skip)	(Skip)	(Skip)	(Skip)	(Skip)	(Skip)	(Skip)	(Skip)	(Skip)	(Skip)	(Skip)	(Skip)	(Skip)	(Skip)	(Skip)
508	three times	Once	Positive nucleic acid test	10	No special measures	No previous medications	0	42	female	163	58	0	1	In good previous physical condition	0	0	0	0	0	(Skip)	is	Chronic gastritis	Belching	(Skip)	(Skip)	(Skip)	(Skip)	(Skip)	(Skip)	(Skip)	(Skip)	(Skip)	(Skip)	(Skip)	(Skip)	(Skip)	(Skip)	(Skip)	(Skip)	(Skip)	(Skip)	(Skip)	(Skip)	(Skip)	(Skip)	(Skip)	(Skip)	(Skip)	(Skip)
509	three times	Once	Positive nucleic acid test	7	Self medication	Fever reducers ┋ Antiviral drugs ┋ Other medications	1	50	male	175	80	0	0	hypertension	1	0	0	0	0	(Skip)	no	(Skip)	None	(Skip)	(Skip)	(Skip)	(Skip)	(Skip)	(Skip)	(Skip)	(Skip)	(Skip)	(Skip)	(Skip)	(Skip)	(Skip)	(Skip)	(Skip)	(Skip)	(Skip)	(Skip)	(Skip)	(Skip)	(Skip)	(Skip)	(Skip)	(Skip)	(Skip)	(Skip)
510	three times	Once	Positive nucleic acid test	8	Self medication	febrifuge	1	25	male	178	90	1	1	In good previous physical condition	0	0	0	0	0	(Skip)	no	(Skip)	None	(Skip)	(Skip)	(Skip)	(Skip)	(Skip)	(Skip)	(Skip)	(Skip)	(Skip)	(Skip)	(Skip)	(Skip)	(Skip)	(Skip)	(Skip)	(Skip)	(Skip)	(Skip)	(Skip)	(Skip)	(Skip)	(Skip)	(Skip)	(Skip)	(Skip)	(Skip)
512	more than three times	Once	Positive nucleic acid test	17	Self medication	febrifuge	1	34	female	159	51	0	0	In good previous physical condition	0	0	0	0	0	(Skip)	no	(Skip)	None	(Skip)	(Skip)	(Skip)	(Skip)	(Skip)	(Skip)	(Skip)	(Skip)	(Skip)	(Skip)	(Skip)	(Skip)	(Skip)	(Skip)	(Skip)	(Skip)	(Skip)	(Skip)	(Skip)	(Skip)	(Skip)	(Skip)	(Skip)	(Skip)	(Skip)	(Skip)
514	three times	Once	Positive nucleic acid test	13	Self medication	Fever reducers ┋ Antiviral drugs	1	30	female	156	46	0	0	In good previous physical condition	0	0	0	0	0	(Skip)	no	(Skip)	None	(Skip)	(Skip)	(Skip)	(Skip)	(Skip)	(Skip)	(Skip)	(Skip)	(Skip)	(Skip)	(Skip)	(Skip)	(Skip)	(Skip)	(Skip)	(Skip)	(Skip)	(Skip)	(Skip)	(Skip)	(Skip)	(Skip)	(Skip)	(Skip)	(Skip)	(Skip)
515	three times	Once	Antigen test positive	10	Self medication	Fever reducers ┋ Antiviral drugs ┋ Antibiotics	1	27	male	175	75	0	1	In good previous physical condition	0	0	0	0	0	(Skip)	is	Basically no abnormality	None	(Skip)	(Skip)	(Skip)	(Skip)	(Skip)	(Skip)	(Skip)	(Skip)	(Skip)	(Skip)	(Skip)	(Skip)	(Skip)	(Skip)	(Skip)	(Skip)	(Skip)	(Skip)	(Skip)	(Skip)	(Skip)	(Skip)	(Skip)	(Skip)	(Skip)	(Skip)
517	three times	Once	A positive antigen test ┋ diagnosis of symptoms	8	Self medication	Fever reducers ┋ Antiviral drugs ┋ Antibiotics	1	35	female	160	60	0	0	In good previous physical condition	0	0	0	0	0	(Skip)	no	(Skip)	None	(Skip)	(Skip)	(Skip)	(Skip)	(Skip)	(Skip)	(Skip)	(Skip)	(Skip)	(Skip)	(Skip)	(Skip)	(Skip)	(Skip)	(Skip)	(Skip)	(Skip)	(Skip)	(Skip)	(Skip)	(Skip)	(Skip)	(Skip)	(Skip)	(Skip)	(Skip)
519	three times	Once	Antigen test positive	11	Self medication	febrifuge	1	30	male	175	65	1	1	In good previous physical condition	0	0	0	0	0	(Skip)	no	(Skip)	Fullness discomfort	(Skip)	(Skip)	(Skip)	(Skip)	(Skip)	(Skip)	(Skip)	(Skip)	(Skip)	(Skip)	(Skip)	(Skip)	(Skip)	(Skip)	Never	(Skip)	Never	(Skip)	(Skip)	(Skip)	(Skip)	(Skip)	(Skip)	(Skip)	(Skip)	(Skip)
520	twice	Once	Antigen test positive	6	No special measures	No previous medications	0	46	female	160	56	0	1	In good previous physical condition	0	0	0	0	0	(Skip)	no	(Skip)	None	(Skip)	(Skip)	(Skip)	(Skip)	(Skip)	(Skip)	(Skip)	(Skip)	(Skip)	(Skip)	(Skip)	(Skip)	(Skip)	(Skip)	(Skip)	(Skip)	(Skip)	(Skip)	(Skip)	(Skip)	(Skip)	(Skip)	(Skip)	(Skip)	(Skip)	(Skip)
522	once	Twice	Positive nucleic acid test	5	Outpatient visits	Antidiarrheal, probiotics	0	86	male	186	55	0	0	Heart disease	0	1	0	0	0	(Skip)	is	Chronic gastritis	Pain behind the sternum	(Skip)	(Skip)	(Skip)	(Skip)	(Skip)	Less than 1 day per month	no	30%	30%	(Skip)	(Skip)	(Skip)	(Skip)	(Skip)	(Skip)	(Skip)	(Skip)	(Skip)	(Skip)	(Skip)	(Skip)	(Skip)	(Skip)	(Skip)	(Skip)	(Skip)
523	three times	Once	Nucleic acid testing positive ┋ antigen positive ┋ symptom diagnosis	19	Self medication ┋ no special measures	Antipyretic [ibuprofen]	1	38	female	155	46	0	0	In good previous physical condition	0	0	0	0	0	(Skip)	no	(Skip)	None	(Skip)	(Skip)	(Skip)	(Skip)	(Skip)	(Skip)	(Skip)	(Skip)	(Skip)	(Skip)	(Skip)	(Skip)	(Skip)	(Skip)	(Skip)	(Skip)	(Skip)	(Skip)	(Skip)	(Skip)	(Skip)	(Skip)	(Skip)	(Skip)	(Skip)	(Skip)
525	three times	Once	Positive nucleic acid test	9	No special measures	Other drugs 〖 Huoxiang Zhengqi soft capsule, Azithromycin tablets 〗	0	33	male	177	75	1	0	Diabetes ┋ Hepatobiliary and pancreatic diseases	0	0	1	0	0	Pancreatitis	no	(Skip)	None	(Skip)	(Skip)	(Skip)	(Skip)	(Skip)	(Skip)	(Skip)	(Skip)	(Skip)	(Skip)	(Skip)	(Skip)	(Skip)	(Skip)	(Skip)	(Skip)	(Skip)	(Skip)	(Skip)	(Skip)	(Skip)	(Skip)	(Skip)	(Skip)	(Skip)	(Skip)
528	three times	Once	A positive antigen test ┋CT revealed pneumonia	16	No special measures	febrifuge	1	23	female	159	55	0	0	Hypertension ┋ was in good physical condition previously	1	0	0	0	0	(Skip)	no	(Skip)	None	(Skip)	(Skip)	(Skip)	(Skip)	(Skip)	(Skip)	(Skip)	(Skip)	(Skip)	(Skip)	(Skip)	(Skip)	(Skip)	(Skip)	(Skip)	(Skip)	(Skip)	(Skip)	(Skip)	(Skip)	(Skip)	(Skip)	(Skip)	(Skip)	(Skip)	(Skip)
529	twice	Once	Antigen test positive	8	Self medication	Antipyretics [ibuprofen capsule]	1	35	female	161	65	0	1	In good previous physical condition	0	0	0	0	0	(Skip)	no	(Skip)	None	(Skip)	(Skip)	(Skip)	(Skip)	(Skip)	(Skip)	(Skip)	(Skip)	(Skip)	(Skip)	(Skip)	(Skip)	(Skip)	(Skip)	(Skip)	(Skip)	(Skip)	(Skip)	(Skip)	(Skip)	(Skip)	(Skip)	(Skip)	(Skip)	(Skip)	(Skip)
530	three times	Once	Antigen test positive	13	No special measures	No previous medications	0	36	female	160	56	0	0	In good previous physical condition	0	0	0	0	0	(Skip)	no	(Skip)	Fullness discomfort ┋ bloating/distention of the abdomen	(Skip)	(Skip)	(Skip)	(Skip)	(Skip)	(Skip)	(Skip)	(Skip)	(Skip)	(Skip)	(Skip)	(Skip)	(Skip)	(Skip)	2-3 days a month	is	2-3 days a month	is	(Skip)	(Skip)	(Skip)	(Skip)	(Skip)	(Skip)	(Skip)	(Skip)
531	three times	Once	Antigen test positive	4	Self medication	febrifuge	1	25	male	175	70	1	1	In good previous physical condition	0	0	0	0	0	(Skip)	no	(Skip)	None	(Skip)	(Skip)	(Skip)	(Skip)	(Skip)	(Skip)	(Skip)	(Skip)	(Skip)	(Skip)	(Skip)	(Skip)	(Skip)	(Skip)	(Skip)	(Skip)	(Skip)	(Skip)	(Skip)	(Skip)	(Skip)	(Skip)	(Skip)	(Skip)	(Skip)	(Skip)
532	three times	Once	Antigen test positive	11	Self medication	Fever reducers ┋ Antiviral drugs	1	37	female	160	60	0	1	In good previous physical condition	0	0	0	0	0	(Skip)	no	(Skip)	None	(Skip)	(Skip)	(Skip)	(Skip)	(Skip)	(Skip)	(Skip)	(Skip)	(Skip)	(Skip)	(Skip)	(Skip)	(Skip)	(Skip)	(Skip)	(Skip)	(Skip)	(Skip)	(Skip)	(Skip)	(Skip)	(Skip)	(Skip)	(Skip)	(Skip)	(Skip)
533	twice	Once	Antigen test positive	7	Self medication	Fever reducers ┋ Antiviral drugs	1	34	male	183	96	1	0	In good previous physical condition	0	0	0	0	0	(Skip)	is	Basically no abnormality	None	(Skip)	(Skip)	(Skip)	(Skip)	(Skip)	(Skip)	(Skip)	(Skip)	(Skip)	(Skip)	(Skip)	(Skip)	(Skip)	(Skip)	(Skip)	(Skip)	(Skip)	(Skip)	(Skip)	(Skip)	(Skip)	(Skip)	(Skip)	(Skip)	(Skip)	(Skip)
539	three times	Once	Antigen test positive	12	Self medication	febrifuge	1	22	male	176	90	1	1	In good previous physical condition	0	0	0	0	0	(Skip)	is	Other	Vomiting	(Skip)	(Skip)	(Skip)	(Skip)	(Skip)	(Skip)	(Skip)	(Skip)	(Skip)	(Skip)	(Skip)	(Skip)	(Skip)	(Skip)	(Skip)	(Skip)	(Skip)	(Skip)	(Skip)	(Skip)	(Skip)	(Skip)	(Skip)	(Skip)	(Skip)	(Skip)
540	three times	Once	Antigen test positive	14	Outpatient visit ┋ self-medicate	febrifuge	1	27	male	168	57.5	1	1	In good previous physical condition	0	0	0	0	0	(Skip)	no	(Skip)	(throat) feel choked or something adhesion ┋ food or drinks adhesion on or through the chest (chest) slowly	Multiple times a day or continuously present	is	60%	50%	60%	(Skip)	(Skip)	(Skip)	(Skip)	(Skip)	(Skip)	(Skip)	2-3 days a month	is	(Skip)	(Skip)	(Skip)	(Skip)	(Skip)	(Skip)	(Skip)	(Skip)	(Skip)	(Skip)	(Skip)	(Skip)
541	three times	Once	Antigen test positive	9	Self medication ┋ no special measures	Fever reducers ┋ Antiviral drugs ┋ Other medications	1	30	male	160	50	0	1	Other illnesses	0	0	0	0	0	(Skip)	no	(Skip)	A lump in the throat or a feeling of sticking to something ┋ Burning discomfort or pain in the chest ┋ Nausea	Less than 1 day per month	is	30%	20%	20%	(Skip)	(Skip)	(Skip)	(Skip)	1 of every month	is	is	(Skip)	(Skip)	(Skip)	(Skip)	(Skip)	(Skip)	(Skip)	(Skip)	(Skip)	(Skip)	(Skip)	(Skip)	(Skip)	(Skip)
542	three times	Once	Antigen test positive	7	Self medication	Antipyretics ┋ glucocorticoid	1	42	male	175	80	0	1	In good previous physical condition	0	0	0	0	0	(Skip)	no	(Skip)	A lump in the throat or a feeling of something sticking	Never	(Skip)	(Skip)	(Skip)	(Skip)	(Skip)	(Skip)	(Skip)	(Skip)	(Skip)	(Skip)	(Skip)	(Skip)	(Skip)	(Skip)	(Skip)	(Skip)	(Skip)	(Skip)	(Skip)	(Skip)	(Skip)	(Skip)	(Skip)	(Skip)	(Skip)
543	twice	Once	Antigen test positive	6	No special measures	No previous medications	0	36	male	175	60	1	1	In good previous physical condition	0	0	0	0	0	(Skip)	no	(Skip)	None	(Skip)	(Skip)	(Skip)	(Skip)	(Skip)	(Skip)	(Skip)	(Skip)	(Skip)	(Skip)	(Skip)	(Skip)	(Skip)	(Skip)	(Skip)	(Skip)	(Skip)	(Skip)	(Skip)	(Skip)	(Skip)	(Skip)	(Skip)	(Skip)	(Skip)	(Skip)
549	twice	Once	A positive antigen test ┋ diagnosis of symptoms	7	Self medication	Antipyretic [ibuprofen] ┋ Antiviral [oral liquid] ┋ Other [antitussive]	1	40	female	160	50	0	1	In good previous physical condition	0	0	0	0	0	(Skip)	no	(Skip)	A lump in the throat or a feeling of something sticking	Never	(Skip)	(Skip)	(Skip)	(Skip)	(Skip)	(Skip)	(Skip)	(Skip)	(Skip)	(Skip)	(Skip)	(Skip)	(Skip)	(Skip)	(Skip)	(Skip)	(Skip)	(Skip)	(Skip)	(Skip)	(Skip)	(Skip)	(Skip)	(Skip)	(Skip)
551	twice	Once	Antigen test positive	7	Self medication ┋ no special measures	Fever reducers ┋ Antiviral drugs ┋ Antibiotics	1	32	female	163	62	0	0	In good previous physical condition	0	0	0	0	0	(Skip)	no	(Skip)	A lump in the throat or a feeling of something sticking	Never	(Skip)	(Skip)	(Skip)	(Skip)	(Skip)	(Skip)	(Skip)	(Skip)	(Skip)	(Skip)	(Skip)	(Skip)	(Skip)	(Skip)	(Skip)	(Skip)	(Skip)	(Skip)	(Skip)	(Skip)	(Skip)	(Skip)	(Skip)	(Skip)	(Skip)
552	three times	Once	Positive nucleic acid test	21	Self medication	Antipyretics ┋ antibiotics	1	35	female	159	47	0	1	In good previous physical condition	0	0	0	0	0	(Skip)	no	(Skip)	diarrhea	(Skip)	(Skip)	(Skip)	(Skip)	(Skip)	(Skip)	(Skip)	(Skip)	(Skip)	(Skip)	(Skip)	(Skip)	(Skip)	(Skip)	(Skip)	(Skip)	(Skip)	(Skip)	(Skip)	(Skip)	(Skip)	(Skip)	(Skip)	(Skip)	(Skip)	(Skip)
554	three times	Once	Antigen test positive	14	Self medication	Antipyretics [ibuprofen] ┋ antiviral drugs [lotus antipyretic]	1	38	male	177	70	0	1	In good previous physical condition	0	0	0	0	0	(Skip)	no	(Skip)	None	(Skip)	(Skip)	(Skip)	(Skip)	(Skip)	(Skip)	(Skip)	(Skip)	(Skip)	(Skip)	(Skip)	(Skip)	(Skip)	(Skip)	(Skip)	(Skip)	(Skip)	(Skip)	(Skip)	(Skip)	(Skip)	(Skip)	(Skip)	(Skip)	(Skip)	(Skip)
555	three times	Once	Antigen test positive	11	Self medication	Antiviral drugs	0	44	female	155	52.5	0	1	hypertension	1	0	0	0	0	(Skip)	no	(Skip)	None	(Skip)	(Skip)	(Skip)	(Skip)	(Skip)	(Skip)	(Skip)	(Skip)	(Skip)	(Skip)	(Skip)	(Skip)	(Skip)	(Skip)	(Skip)	(Skip)	(Skip)	(Skip)	(Skip)	(Skip)	(Skip)	(Skip)	(Skip)	(Skip)	(Skip)	(Skip)
556	three times	Once	Antigen test positive	40	Self medication ┋ no special measures	Fever reducers ┋ Antiviral drugs ┋ Antibiotics	1	38	female	165	60	0	0	In good previous physical condition	0	0	0	0	0	(Skip)	no	(Skip)	None	(Skip)	(Skip)	(Skip)	(Skip)	(Skip)	(Skip)	(Skip)	(Skip)	(Skip)	(Skip)	(Skip)	(Skip)	(Skip)	(Skip)	(Skip)	(Skip)	(Skip)	(Skip)	(Skip)	(Skip)	(Skip)	(Skip)	(Skip)	(Skip)	(Skip)	(Skip)
557	three times	Once	Positive nucleic acid test	8	Self medication	Antipyretic [ibuprofen]	1	25	female	160	49	0	0	In good previous physical condition	0	0	0	0	0	(Skip)	no	(Skip)	None	(Skip)	(Skip)	(Skip)	(Skip)	(Skip)	(Skip)	(Skip)	(Skip)	(Skip)	(Skip)	(Skip)	(Skip)	(Skip)	(Skip)	(Skip)	(Skip)	(Skip)	(Skip)	(Skip)	(Skip)	(Skip)	(Skip)	(Skip)	(Skip)	(Skip)	(Skip)
558	twice	Once	Antigen test positive	4	Self medication	Antipyretic 〖 ibuprofen 〗┋ Antiviral drugs 〖 Lianhua Qingwen 〗	1	33	male	165	85	1	1	Gastrointestinal diseases	0	0	0	0	0	Chronic gastritis ┋ Crohn's disease	no	(Skip)	None	(Skip)	(Skip)	(Skip)	(Skip)	(Skip)	(Skip)	(Skip)	(Skip)	(Skip)	(Skip)	(Skip)	(Skip)	(Skip)	(Skip)	(Skip)	(Skip)	(Skip)	(Skip)	(Skip)	(Skip)	(Skip)	(Skip)	(Skip)	(Skip)	(Skip)	(Skip)
559	three times	Once	Antigen test positive	9	No special measures	No previous medications	0	34	male	158	88	1	1	The history of abdominal surgery	0	0	0	0	0	(Skip)	no	(Skip)	None	(Skip)	(Skip)	(Skip)	(Skip)	(Skip)	(Skip)	(Skip)	(Skip)	(Skip)	(Skip)	(Skip)	(Skip)	(Skip)	(Skip)	(Skip)	(Skip)	(Skip)	(Skip)	(Skip)	(Skip)	(Skip)	(Skip)	(Skip)	(Skip)	(Skip)	(Skip)
560	three times	Once	Antigen test positive	6	Self medication	Fevers [ibuprofen suspension]	1	30	female	165	63	0	1	In good previous physical condition	0	0	0	0	0	(Skip)	no	(Skip)	diarrhea	(Skip)	(Skip)	(Skip)	(Skip)	(Skip)	(Skip)	(Skip)	(Skip)	(Skip)	(Skip)	(Skip)	(Skip)	(Skip)	(Skip)	(Skip)	(Skip)	(Skip)	(Skip)	(Skip)	(Skip)	(Skip)	(Skip)	(Skip)	(Skip)	(Skip)	(Skip)
561	three times	Once	A positive antigen test ┋ diagnosis of symptoms	9	Self medication	febrifuge	1	40	male	165	69	0	0	In good previous physical condition	0	0	0	0	0	(Skip)	no	(Skip)	None	(Skip)	(Skip)	(Skip)	(Skip)	(Skip)	(Skip)	(Skip)	(Skip)	(Skip)	(Skip)	(Skip)	(Skip)	(Skip)	(Skip)	(Skip)	(Skip)	(Skip)	(Skip)	(Skip)	(Skip)	(Skip)	(Skip)	(Skip)	(Skip)	(Skip)	(Skip)
566	twice	Once	Antigen test positive	4	Self medication	Antipyretics [ibuprofen capsule]	1	26	male	163	60	1	1	hypertension	1	0	0	0	0	(Skip)	no	(Skip)	diarrhea	(Skip)	(Skip)	(Skip)	(Skip)	(Skip)	(Skip)	(Skip)	(Skip)	(Skip)	(Skip)	(Skip)	(Skip)	(Skip)	(Skip)	(Skip)	(Skip)	(Skip)	(Skip)	(Skip)	(Skip)	(Skip)	(Skip)	(Skip)	(Skip)	(Skip)	(Skip)
567	three times	Once	Antigen test positive	11	No special measures	No previous medications	0	41	female	175	65	0	1	In good previous physical condition	0	0	0	0	0	(Skip)	is	Basically no abnormality	Retrosternal pain ┋ belch	(Skip)	(Skip)	(Skip)	(Skip)	(Skip)	Less than 1 day per month	no	20%	20%	(Skip)	(Skip)	(Skip)	(Skip)	(Skip)	(Skip)	(Skip)	(Skip)	(Skip)	(Skip)	(Skip)	(Skip)	(Skip)	(Skip)	(Skip)	(Skip)	(Skip)
568	three times	Once	Positive nucleic acid test	14	No special measures	febrifuge	1		female	160	50	0	0	In good previous physical condition	0	0	0	0	0	(Skip)	no	(Skip)	None	(Skip)	(Skip)	(Skip)	(Skip)	(Skip)	(Skip)	(Skip)	(Skip)	(Skip)	(Skip)	(Skip)	(Skip)	(Skip)	(Skip)	(Skip)	(Skip)	(Skip)	(Skip)	(Skip)	(Skip)	(Skip)	(Skip)	(Skip)	(Skip)	(Skip)	(Skip)
569	twice	Once	Positive nucleic acid test	11	No special measures	No previous medications	0	31	male	185	100	0	1	In good previous physical condition	0	0	0	0	0	(Skip)	no	(Skip)	None	(Skip)	(Skip)	(Skip)	(Skip)	(Skip)	(Skip)	(Skip)	(Skip)	(Skip)	(Skip)	(Skip)	(Skip)	(Skip)	(Skip)	(Skip)	(Skip)	(Skip)	(Skip)	(Skip)	(Skip)	(Skip)	(Skip)	(Skip)	(Skip)	(Skip)	(Skip)
572	three times	Once	A positive antigen test ┋ diagnosis of symptoms	4	Self medication	Antipyretics [ibuprofen sustained-release capsules]	1	28	male	174	70	1	1	In good previous physical condition	0	0	0	0	0	(Skip)	no	(Skip)	None	(Skip)	(Skip)	(Skip)	(Skip)	(Skip)	(Skip)	(Skip)	(Skip)	(Skip)	(Skip)	(Skip)	(Skip)	(Skip)	(Skip)	(Skip)	(Skip)	(Skip)	(Skip)	(Skip)	(Skip)	(Skip)	(Skip)	(Skip)	(Skip)	(Skip)	(Skip)
575	three times	Once	Antigen test positive	8	Self medication	febrifuge	1	35	male	172	77.5	1	1	In good previous physical condition	0	0	0	0	0	(Skip)	no	(Skip)	Nausea ┋ Constipation	(Skip)	(Skip)	(Skip)	(Skip)	(Skip)	(Skip)	(Skip)	(Skip)	(Skip)	(Skip)	(Skip)	(Skip)	(Skip)	(Skip)	(Skip)	(Skip)	(Skip)	(Skip)	(Skip)	(Skip)	(Skip)	(Skip)	(Skip)	(Skip)	(Skip)	(Skip)
576	once	Once	Positive nucleic acid test	9	Self medication	febrifuge	1	38	male	172	84	0	1	Hypertension ┋ Rheumatic immune disease	1	0	0	1	0	(Skip)	no	(Skip)	None	(Skip)	(Skip)	(Skip)	(Skip)	(Skip)	(Skip)	(Skip)	(Skip)	(Skip)	(Skip)	(Skip)	(Skip)	(Skip)	(Skip)	(Skip)	(Skip)	(Skip)	(Skip)	(Skip)	(Skip)	(Skip)	(Skip)	(Skip)	(Skip)	(Skip)	(Skip)
579	twice	Once	Antigen test positive	8	Self medication	febrifuge	1	33	male	165	65	1	1	In good previous physical condition	0	0	0	0	0	(Skip)	no	(Skip)	diarrhea	(Skip)	(Skip)	(Skip)	(Skip)	(Skip)	(Skip)	(Skip)	(Skip)	(Skip)	(Skip)	(Skip)	(Skip)	(Skip)	(Skip)	(Skip)	(Skip)	(Skip)	(Skip)	(Skip)	(Skip)	(Skip)	(Skip)	(Skip)	(Skip)	(Skip)	(Skip)
581	twice	Once	Antigen test positive	9	Self medication	Fever reducers ┋ Antiviral drugs	1	33	female	160	60	0	0	In good previous physical condition	0	0	0	0	0	(Skip)	no	(Skip)	None	(Skip)	(Skip)	(Skip)	(Skip)	(Skip)	(Skip)	(Skip)	(Skip)	(Skip)	(Skip)	(Skip)	(Skip)	(Skip)	(Skip)	(Skip)	(Skip)	(Skip)	(Skip)	(Skip)	(Skip)	(Skip)	(Skip)	(Skip)	(Skip)	(Skip)	(Skip)
582	three times	Once	Antigen test positive	8	Self medication ┋ no special measures	febrifuge	1	33	female	160	60	0	0	In good previous physical condition	0	0	0	0	0	(Skip)	no	(Skip)	None	(Skip)	(Skip)	(Skip)	(Skip)	(Skip)	(Skip)	(Skip)	(Skip)	(Skip)	(Skip)	(Skip)	(Skip)	(Skip)	(Skip)	(Skip)	(Skip)	(Skip)	(Skip)	(Skip)	(Skip)	(Skip)	(Skip)	(Skip)	(Skip)	(Skip)	(Skip)
583	three times	Once	Antigen test positive	8	Self medication	Fever reducers ┋ Antiviral drugs ┋ Antibiotics	1	42	female	160	58	0	1	In good previous physical condition	0	0	0	0	0	(Skip)	no	(Skip)	None	(Skip)	(Skip)	(Skip)	(Skip)	(Skip)	(Skip)	(Skip)	(Skip)	(Skip)	(Skip)	(Skip)	(Skip)	(Skip)	(Skip)	(Skip)	(Skip)	(Skip)	(Skip)	(Skip)	(Skip)	(Skip)	(Skip)	(Skip)	(Skip)	(Skip)	(Skip)
584	three times	Once	Antigen test positive	14	Self medication	No previous medications	0	36	female	171	80	0	0	Hepatobiliary and pancreatic disease ┋ had been in good physical condition	0	0	0	0	0	Cholecystitis/gallstones	no	(Skip)	None	(Skip)	(Skip)	(Skip)	(Skip)	(Skip)	(Skip)	(Skip)	(Skip)	(Skip)	(Skip)	(Skip)	(Skip)	(Skip)	(Skip)	(Skip)	(Skip)	(Skip)	(Skip)	(Skip)	(Skip)	(Skip)	(Skip)	(Skip)	(Skip)	(Skip)	(Skip)
585	none	Once	Positive nucleic acid test	10	Self medication	febrifuge	1	29	male	173	67	0	1	In good previous physical condition	0	0	0	0	0	(Skip)	no	(Skip)	A lump in the throat or a feeling of something sticking	Never	(Skip)	(Skip)	(Skip)	(Skip)	(Skip)	(Skip)	(Skip)	(Skip)	(Skip)	(Skip)	(Skip)	(Skip)	(Skip)	(Skip)	(Skip)	(Skip)	(Skip)	(Skip)	(Skip)	(Skip)	(Skip)	(Skip)	(Skip)	(Skip)	(Skip)
586	three times	Once	Antigen test positive	9	Self medication	Antipyretic [ibuprofen] ┋ Antiviral drug [oral solution]	1	33	female	166	53	0	0	In good previous physical condition	0	0	0	0	0	(Skip)	no	(Skip)	None	(Skip)	(Skip)	(Skip)	(Skip)	(Skip)	(Skip)	(Skip)	(Skip)	(Skip)	(Skip)	(Skip)	(Skip)	(Skip)	(Skip)	(Skip)	(Skip)	(Skip)	(Skip)	(Skip)	(Skip)	(Skip)	(Skip)	(Skip)	(Skip)	(Skip)	(Skip)
587	three times	Once	Antigen test positive	5	No special measures	No previous medications	0	35	female	157	53	0	1	In good previous physical condition	0	0	0	0	0	(Skip)	no	(Skip)	None	(Skip)	(Skip)	(Skip)	(Skip)	(Skip)	(Skip)	(Skip)	(Skip)	(Skip)	(Skip)	(Skip)	(Skip)	(Skip)	(Skip)	(Skip)	(Skip)	(Skip)	(Skip)	(Skip)	(Skip)	(Skip)	(Skip)	(Skip)	(Skip)	(Skip)	(Skip)
590	three times	Once	Antigen test positive	11	Outpatient visits	Antipyretic [Acetaminophen tablets]	1	36	male	170	70	0	1	In good previous physical condition	0	0	0	0	0	(Skip)	no	(Skip)	None	(Skip)	(Skip)	(Skip)	(Skip)	(Skip)	(Skip)	(Skip)	(Skip)	(Skip)	(Skip)	(Skip)	(Skip)	(Skip)	(Skip)	(Skip)	(Skip)	(Skip)	(Skip)	(Skip)	(Skip)	(Skip)	(Skip)	(Skip)	(Skip)	(Skip)	(Skip)
591	three times	Once	Antigen test positive	10	Outpatient visits	Antipyretic [ibuprofen]	1	35	female	160	60	0	1	In good previous physical condition	0	0	0	0	0	(Skip)	no	(Skip)	None	(Skip)	(Skip)	(Skip)	(Skip)	(Skip)	(Skip)	(Skip)	(Skip)	(Skip)	(Skip)	(Skip)	(Skip)	(Skip)	(Skip)	(Skip)	(Skip)	(Skip)	(Skip)	(Skip)	(Skip)	(Skip)	(Skip)	(Skip)	(Skip)	(Skip)	(Skip)
592	three times	Once	Antigen test positive	8	Self medication	Fever reducers ┋ Antiviral drugs	1	36	female	160	60	0	1	Other illnesses	0	0	0	0	0	(Skip)	no	(Skip)	None	(Skip)	(Skip)	(Skip)	(Skip)	(Skip)	(Skip)	(Skip)	(Skip)	(Skip)	(Skip)	(Skip)	(Skip)	(Skip)	(Skip)	(Skip)	(Skip)	(Skip)	(Skip)	(Skip)	(Skip)	(Skip)	(Skip)	(Skip)	(Skip)	(Skip)	(Skip)
593	three times	Once	Positive nucleic acid test	6	Self medication	Antipyretics ┋ antibiotics	1	40	male	170	75	0	1	In good previous physical condition	0	0	0	0	0	(Skip)	no	(Skip)	None	(Skip)	(Skip)	(Skip)	(Skip)	(Skip)	(Skip)	(Skip)	(Skip)	(Skip)	(Skip)	(Skip)	(Skip)	(Skip)	(Skip)	(Skip)	(Skip)	(Skip)	(Skip)	(Skip)	(Skip)	(Skip)	(Skip)	(Skip)	(Skip)	(Skip)	(Skip)
595	three times	Once	Antigen test positive	6	No special measures	febrifuge	1	35	female	154	51	0	0	In good previous physical condition	0	0	0	0	0	(Skip)	no	(Skip)	None	(Skip)	(Skip)	(Skip)	(Skip)	(Skip)	(Skip)	(Skip)	(Skip)	(Skip)	(Skip)	(Skip)	(Skip)	(Skip)	(Skip)	(Skip)	(Skip)	(Skip)	(Skip)	(Skip)	(Skip)	(Skip)	(Skip)	(Skip)	(Skip)	(Skip)	(Skip)
596	twice	Once	Antigen test positive	14	Self medication	Fever reducers ┋ Antiviral drugs	1	36	male	170	67	1	1	In good previous physical condition	0	0	0	0	0	(Skip)	no	(Skip)	None	(Skip)	(Skip)	(Skip)	(Skip)	(Skip)	(Skip)	(Skip)	(Skip)	(Skip)	(Skip)	(Skip)	(Skip)	(Skip)	(Skip)	(Skip)	(Skip)	(Skip)	(Skip)	(Skip)	(Skip)	(Skip)	(Skip)	(Skip)	(Skip)	(Skip)	(Skip)
597	three times	Once	A positive antigen test ┋ diagnosis of symptoms	7	Self medication ┋ no special measures	Antipyretic 〖 ibuprofen 〗┋ Antibiotic 〖 amoxicillin capsules 〗	1	31	female	157	56	0	1	History of abdominal surgery ┋ Other diseases 〖 Myocarditis 〗	0	0	0	0	0	(Skip)	no	(Skip)	(throat) feel choked or something adhesion ┋ retrosternal pain ┋ full bilge discomfort ┋ abdomen bilge gas /)	Less than 1 day per month	is	0% never	0% never	0% never	Less than 1 day per month	no	0% never	0% never	(Skip)	(Skip)	(Skip)	(Skip)	(Skip)	Never	(Skip)	Never	(Skip)	(Skip)	(Skip)	(Skip)	(Skip)	(Skip)	(Skip)	(Skip)	(Skip)
598	three times	Once	Antigen test positive	5	Self medication	Antipyretic [ibuprofen]	1	32	male	167	80	1	1	diabetes	0	0	1	0	0	(Skip)	no	(Skip)	A feeling of choking or adhesion (in the throat) ┋ Slow belching of food or drink as it adheres to or passes through the chest (in the throat) ┋	2-3 days per month	no	10%	20%	20%	(Skip)	(Skip)	(Skip)	(Skip)	(Skip)	(Skip)	(Skip)	2-3 days a month	no	(Skip)	(Skip)	(Skip)	(Skip)	(Skip)	(Skip)	(Skip)	(Skip)	(Skip)	(Skip)	(Skip)	(Skip)
599	three times	Once	Antigen test positive	13	Self medication	Fever reducers ┋ Antiviral drugs ┋ Antibiotics	1	32	female	160	66	0	1	Gastrointestinal diseases	0	0	0	0	0	There was no chronic gastritis ┋	no	(Skip)	None	(Skip)	(Skip)	(Skip)	(Skip)	(Skip)	(Skip)	(Skip)	(Skip)	(Skip)	(Skip)	(Skip)	(Skip)	(Skip)	(Skip)	(Skip)	(Skip)	(Skip)	(Skip)	(Skip)	(Skip)	(Skip)	(Skip)	(Skip)	(Skip)	(Skip)	(Skip)
601	twice	Once	Antigen test positive	3	Self medication	febrifuge	1	33	male	173	75	0	1	In good previous physical condition	0	0	0	0	0	(Skip)	no	(Skip)	None	(Skip)	(Skip)	(Skip)	(Skip)	(Skip)	(Skip)	(Skip)	(Skip)	(Skip)	(Skip)	(Skip)	(Skip)	(Skip)	(Skip)	(Skip)	(Skip)	(Skip)	(Skip)	(Skip)	(Skip)	(Skip)	(Skip)	(Skip)	(Skip)	(Skip)	(Skip)
602	three times	Once	Positive nucleic acid test	36	Self medication	Antipyretics ┋ antibiotics	1	37	male	175	70	0	1	In good previous physical condition	0	0	0	0	0	(Skip)	no	(Skip)	None	(Skip)	(Skip)	(Skip)	(Skip)	(Skip)	(Skip)	(Skip)	(Skip)	(Skip)	(Skip)	(Skip)	(Skip)	(Skip)	(Skip)	(Skip)	(Skip)	(Skip)	(Skip)	(Skip)	(Skip)	(Skip)	(Skip)	(Skip)	(Skip)	(Skip)	(Skip)
603	three times	Once	A positive antigen test ┋ diagnosis of symptoms	11	Self medication	febrifuge	1	38	female	163	55	0	0	In good previous physical condition	0	0	0	0	0	(Skip)	no	(Skip)	None	(Skip)	(Skip)	(Skip)	(Skip)	(Skip)	(Skip)	(Skip)	(Skip)	(Skip)	(Skip)	(Skip)	(Skip)	(Skip)	(Skip)	(Skip)	(Skip)	(Skip)	(Skip)	(Skip)	(Skip)	(Skip)	(Skip)	(Skip)	(Skip)	(Skip)	(Skip)
604	three times	Once	Antigen test positive	4	Self medication	febrifuge	1	36	male	169	88	0	0	In good previous physical condition	0	0	0	0	0	(Skip)	no	(Skip)	None	(Skip)	(Skip)	(Skip)	(Skip)	(Skip)	(Skip)	(Skip)	(Skip)	(Skip)	(Skip)	(Skip)	(Skip)	(Skip)	(Skip)	(Skip)	(Skip)	(Skip)	(Skip)	(Skip)	(Skip)	(Skip)	(Skip)	(Skip)	(Skip)	(Skip)	(Skip)
605	three times	Once	Positive nucleic acid test	1	Outpatient visits	Antiviral drugs	0	25	male	177	70	1	1	The history of abdominal surgery	0	0	0	0	0	(Skip)	is	Chronic gastritis	Retrosternal pain ┋ Constipation	(Skip)	(Skip)	(Skip)	(Skip)	(Skip)	1 of every month	is	40%	30%	(Skip)	(Skip)	(Skip)	(Skip)	(Skip)	(Skip)	(Skip)	(Skip)	(Skip)	(Skip)	(Skip)	(Skip)	(Skip)	(Skip)	(Skip)	(Skip)	(Skip)
606	twice	Once	Antigen test positive	38	Self medication	Fevers [Merrill]	1	36	female	155	50	0	1	In good previous physical condition	0	0	0	0	0	(Skip)	no	(Skip)	Pain behind the sternum	(Skip)	(Skip)	(Skip)	(Skip)	(Skip)	Never	(Skip)	(Skip)	(Skip)	(Skip)	(Skip)	(Skip)	(Skip)	(Skip)	(Skip)	(Skip)	(Skip)	(Skip)	(Skip)	(Skip)	(Skip)	(Skip)	(Skip)	(Skip)	(Skip)	(Skip)
607	three times	Once	Positive nucleic acid test	9	Self medication	Antiviral drugs	0	36	female	158	55	0	0	In good previous physical condition	0	0	0	0	0	(Skip)	no	(Skip)	A lump in the throat or a feeling of something sticking	Daily	is	50%	50%	50%	(Skip)	(Skip)	(Skip)	(Skip)	(Skip)	(Skip)	(Skip)	(Skip)	(Skip)	(Skip)	(Skip)	(Skip)	(Skip)	(Skip)	(Skip)	(Skip)	(Skip)	(Skip)	(Skip)	(Skip)	(Skip)
608	three times	Once	Antigen test positive	16	Self medication	febrifuge	1	28	male	175	80	1	1	hypertension	1	0	0	0	0	(Skip)	no	(Skip)	None	(Skip)	(Skip)	(Skip)	(Skip)	(Skip)	(Skip)	(Skip)	(Skip)	(Skip)	(Skip)	(Skip)	(Skip)	(Skip)	(Skip)	(Skip)	(Skip)	(Skip)	(Skip)	(Skip)	(Skip)	(Skip)	(Skip)	(Skip)	(Skip)	(Skip)	(Skip)
610	three times	Once	Antigen test positive	9	Self medication	Antipyretic [ibuprofen]	1	31	female	163	46.5	0	0	In good previous physical condition	0	0	0	0	0	(Skip)	no	(Skip)	None	(Skip)	(Skip)	(Skip)	(Skip)	(Skip)	(Skip)	(Skip)	(Skip)	(Skip)	(Skip)	(Skip)	(Skip)	(Skip)	(Skip)	(Skip)	(Skip)	(Skip)	(Skip)	(Skip)	(Skip)	(Skip)	(Skip)	(Skip)	(Skip)	(Skip)	(Skip)
613	three times	Once	Antigen test positive	10	Self medication	Fever-reducing agents [acetaminophen]	1	36	female	165	50	0	0	In good previous physical condition	0	0	0	0	0	(Skip)	no	(Skip)	None	(Skip)	(Skip)	(Skip)	(Skip)	(Skip)	(Skip)	(Skip)	(Skip)	(Skip)	(Skip)	(Skip)	(Skip)	(Skip)	(Skip)	(Skip)	(Skip)	(Skip)	(Skip)	(Skip)	(Skip)	(Skip)	(Skip)	(Skip)	(Skip)	(Skip)	(Skip)
614	three times	Once	Positive nucleic acid test	5	Self medication	Antipyretics ┋ antibiotics	1	32	female	170	55	0	0	In good previous physical condition	0	0	0	0	0	(Skip)	no	(Skip)	None	(Skip)	(Skip)	(Skip)	(Skip)	(Skip)	(Skip)	(Skip)	(Skip)	(Skip)	(Skip)	(Skip)	(Skip)	(Skip)	(Skip)	(Skip)	(Skip)	(Skip)	(Skip)	(Skip)	(Skip)	(Skip)	(Skip)	(Skip)	(Skip)	(Skip)	(Skip)
617	three times	Once	Antigen test positive	12	Self medication	Antipyretic 〖 acetaminophen 〗┋ Other drugs 〖 Qingkailing tablets 〗	1	29	female	160	60	0	0	In good previous physical condition	0	0	0	0	0	(Skip)	no	(Skip)	A lump in the throat or a feeling of something sticking ┋ Vomiting	Never	(Skip)	(Skip)	(Skip)	(Skip)	(Skip)	(Skip)	(Skip)	(Skip)	(Skip)	(Skip)	(Skip)	(Skip)	(Skip)	(Skip)	(Skip)	(Skip)	(Skip)	(Skip)	(Skip)	(Skip)	(Skip)	(Skip)	(Skip)	(Skip)	(Skip)
618	three times	Once	Antigen test positive	11	Self medication	febrifuge	1	31	female	163	58	0	1	In good previous physical condition	0	0	0	0	0	(Skip)	no	(Skip)	None	(Skip)	(Skip)	(Skip)	(Skip)	(Skip)	(Skip)	(Skip)	(Skip)	(Skip)	(Skip)	(Skip)	(Skip)	(Skip)	(Skip)	(Skip)	(Skip)	(Skip)	(Skip)	(Skip)	(Skip)	(Skip)	(Skip)	(Skip)	(Skip)	(Skip)	(Skip)
619	three times	Once	Antigen test positive	8	Outpatient visit ┋ self-medicate	Fever reducers ┋ Antiviral drugs ┋ Other medications	1	30	female	162	47	0	0	In good previous physical condition	0	0	0	0	0	(Skip)	is	Basically no abnormality	None	(Skip)	(Skip)	(Skip)	(Skip)	(Skip)	(Skip)	(Skip)	(Skip)	(Skip)	(Skip)	(Skip)	(Skip)	(Skip)	(Skip)	(Skip)	(Skip)	(Skip)	(Skip)	(Skip)	(Skip)	(Skip)	(Skip)	(Skip)	(Skip)	(Skip)	(Skip)
620	three times	Once	Nucleic acid test positive ┋ symptoms diagnosis	6	Self medication ┋ no special measures	Antiviral drugs	0	35	male	175	85	1	1	In good previous physical condition	0	0	0	0	0	(Skip)	is	Chronic gastritis	None	(Skip)	(Skip)	(Skip)	(Skip)	(Skip)	(Skip)	(Skip)	(Skip)	(Skip)	(Skip)	(Skip)	(Skip)	(Skip)	(Skip)	(Skip)	(Skip)	(Skip)	(Skip)	(Skip)	(Skip)	(Skip)	(Skip)	(Skip)	(Skip)	(Skip)	(Skip)
622	three times	Once	Antigen test positive	4	Self medication	febrifuge	1	34	male	178	92	1	1	Hypertension ┋ Heart disease	1	1	0	0	0	(Skip)	no	(Skip)	A lump in the throat or a feeling of something sticking ┋ pain behind the sternum	Never	(Skip)	(Skip)	(Skip)	(Skip)	Never	(Skip)	(Skip)	(Skip)	(Skip)	(Skip)	(Skip)	(Skip)	(Skip)	(Skip)	(Skip)	(Skip)	(Skip)	(Skip)	(Skip)	(Skip)	(Skip)	(Skip)	(Skip)	(Skip)	(Skip)
624	twice	Once	Antigen test positive	17	Self medication	Fever reducers ┋ Antiviral drugs	1	45	male	176	74	0	1	In good previous physical condition	0	0	0	0	0	(Skip)	no	(Skip)	None	(Skip)	(Skip)	(Skip)	(Skip)	(Skip)	(Skip)	(Skip)	(Skip)	(Skip)	(Skip)	(Skip)	(Skip)	(Skip)	(Skip)	(Skip)	(Skip)	(Skip)	(Skip)	(Skip)	(Skip)	(Skip)	(Skip)	(Skip)	(Skip)	(Skip)	(Skip)
625	once	Once	Positive nucleic acid test	24	Self medication	febrifuge	1	41	female	163	50	0	1	Rheumatic immune disease	0	0	0	1	0	(Skip)	no	(Skip)	None	(Skip)	(Skip)	(Skip)	(Skip)	(Skip)	(Skip)	(Skip)	(Skip)	(Skip)	(Skip)	(Skip)	(Skip)	(Skip)	(Skip)	(Skip)	(Skip)	(Skip)	(Skip)	(Skip)	(Skip)	(Skip)	(Skip)	(Skip)	(Skip)	(Skip)	(Skip)
626	twice	Once	Antigen test positive	5	Self medication	febrifuge	1	37	female	158	58	0	0	In good previous physical condition	0	0	0	0	0	(Skip)	no	(Skip)	None	(Skip)	(Skip)	(Skip)	(Skip)	(Skip)	(Skip)	(Skip)	(Skip)	(Skip)	(Skip)	(Skip)	(Skip)	(Skip)	(Skip)	(Skip)	(Skip)	(Skip)	(Skip)	(Skip)	(Skip)	(Skip)	(Skip)	(Skip)	(Skip)	(Skip)	(Skip)
627	twice	Once	Positive nucleic acid test	9	Self medication	Antipyretics ┋ Antiviral drugs ┋ Antibiotics ┋ Antidiarrheal agents, probiotics	1	25	male	167	78	1	1	In good previous physical condition	0	0	0	0	0	(Skip)	no	(Skip)	A lump in the throat or a feeling of sticking to something ┋ fullness and discomfort ┋ Nausea ┋ Diarrhea	Less than 1 day per month	no	10%	20%	10%	(Skip)	(Skip)	(Skip)	(Skip)	(Skip)	(Skip)	(Skip)	(Skip)	(Skip)	Less than 1 month	is	Never	(Skip)	(Skip)	(Skip)	(Skip)	(Skip)	(Skip)	(Skip)	(Skip)	(Skip)
628	twice	Once	Antigen test positive	8	Self medication	Antivirals ┋ Medications for underlying diseases [cold and cough]	0	30	female	162	60	0	0	In good previous physical condition	0	0	0	0	0	(Skip)	no	(Skip)	None	(Skip)	(Skip)	(Skip)	(Skip)	(Skip)	(Skip)	(Skip)	(Skip)	(Skip)	(Skip)	(Skip)	(Skip)	(Skip)	(Skip)	(Skip)	(Skip)	(Skip)	(Skip)	(Skip)	(Skip)	(Skip)	(Skip)	(Skip)	(Skip)	(Skip)	(Skip)
629	twice	Once	Antigen test positive	9	Self medication	Antipyretic 〖 ibuprofen 〗┋ Antiviral drugs 〖 Lianhua Qingwen capsule 〗┋ Antibiotics	1	29	female	167	70	0	1	hypertension	1	0	0	0	0	(Skip)	no	(Skip)	None	(Skip)	(Skip)	(Skip)	(Skip)	(Skip)	(Skip)	(Skip)	(Skip)	(Skip)	(Skip)	(Skip)	(Skip)	(Skip)	(Skip)	(Skip)	(Skip)	(Skip)	(Skip)	(Skip)	(Skip)	(Skip)	(Skip)	(Skip)	(Skip)	(Skip)	(Skip)
630	three times	Once	Antigen test positive	14	Outpatient visit ┋ self-medicate	Fever reducers ┋ Antiviral drugs ┋ Antibiotics	1	26	male	170	79	1	1	In good previous physical condition	0	0	0	0	0	(Skip)	no	(Skip)	Pain behind the sternum ┋ Vomiting	(Skip)	(Skip)	(Skip)	(Skip)	(Skip)	Less than 1 day per month	no	0% never	0% never	(Skip)	(Skip)	(Skip)	(Skip)	(Skip)	(Skip)	(Skip)	(Skip)	(Skip)	(Skip)	(Skip)	(Skip)	(Skip)	(Skip)	(Skip)	(Skip)	(Skip)
631	three times	Once	Antigen test positive	13	Self medication	febrifuge	1	54	male	170	68	0	1	In good previous physical condition	0	0	0	0	0	(Skip)	no	(Skip)	A lump in the throat or a feeling of something sticking	4 to 6 days a week	no	0% never	0% never	10%	(Skip)	(Skip)	(Skip)	(Skip)	(Skip)	(Skip)	(Skip)	(Skip)	(Skip)	(Skip)	(Skip)	(Skip)	(Skip)	(Skip)	(Skip)	(Skip)	(Skip)	(Skip)	(Skip)	(Skip)	(Skip)
633	three times	Once	A positive antigen test ┋ diagnosis of symptoms	5	No special measures	No previous medications	0	27	male	170	65	0	0	In good previous physical condition	0	0	0	0	0	(Skip)	no	(Skip)	None	(Skip)	(Skip)	(Skip)	(Skip)	(Skip)	(Skip)	(Skip)	(Skip)	(Skip)	(Skip)	(Skip)	(Skip)	(Skip)	(Skip)	(Skip)	(Skip)	(Skip)	(Skip)	(Skip)	(Skip)	(Skip)	(Skip)	(Skip)	(Skip)	(Skip)	(Skip)
635	three times	Once	Antigen test positive	8	Self medication	Antipyretics ┋ basic diseases and medical treatment	1	46	male	173	80	1	1	In good previous physical condition	0	0	0	0	0	(Skip)	no	(Skip)	None	(Skip)	(Skip)	(Skip)	(Skip)	(Skip)	(Skip)	(Skip)	(Skip)	(Skip)	(Skip)	(Skip)	(Skip)	(Skip)	(Skip)	(Skip)	(Skip)	(Skip)	(Skip)	(Skip)	(Skip)	(Skip)	(Skip)	(Skip)	(Skip)	(Skip)	(Skip)
636	twice	Once	Positive nucleic acid test		Self medication	febrifuge	1	35	male	177	70	1	1	In good previous physical condition	0	0	0	0	0	(Skip)	no	(Skip)	Rectal pain/pressure	(Skip)	(Skip)	(Skip)	(Skip)	(Skip)	(Skip)	(Skip)	(Skip)	(Skip)	(Skip)	(Skip)	(Skip)	(Skip)	(Skip)	(Skip)	(Skip)	(Skip)	(Skip)	(Skip)	(Skip)	(Skip)	(Skip)	(Skip)	(Skip)	(Skip)	(Skip)
637	three times	Once	Antigen test positive	5	Self medication	febrifuge	1	53	male	167	70	0	1	In good previous physical condition	0	0	0	0	0	(Skip)	is	Basically no abnormality	None	(Skip)	(Skip)	(Skip)	(Skip)	(Skip)	(Skip)	(Skip)	(Skip)	(Skip)	(Skip)	(Skip)	(Skip)	(Skip)	(Skip)	(Skip)	(Skip)	(Skip)	(Skip)	(Skip)	(Skip)	(Skip)	(Skip)	(Skip)	(Skip)	(Skip)	(Skip)
639	three times	Twice	Positive nucleic acid test	12	Self medication	febrifuge	1	18	female	168	52	0	1	Other illnesses	0	0	0	0	0	(Skip)	no	(Skip)	None	(Skip)	(Skip)	(Skip)	(Skip)	(Skip)	(Skip)	(Skip)	(Skip)	(Skip)	(Skip)	(Skip)	(Skip)	(Skip)	(Skip)	(Skip)	(Skip)	(Skip)	(Skip)	(Skip)	(Skip)	(Skip)	(Skip)	(Skip)	(Skip)	(Skip)	(Skip)
641	twice	Once	Antigen test positive	10	Self medication	Antipyretic [ibuprofen] ┋ Antiviral drug [oral solution]	1	38	male	173	60	1	1	In good previous physical condition	0	0	0	0	0	(Skip)	no	(Skip)	A lump in the throat or a feeling of something sticking	Less than 1 day per month	no	0% never	0% never	0% never	(Skip)	(Skip)	(Skip)	(Skip)	(Skip)	(Skip)	(Skip)	(Skip)	(Skip)	(Skip)	(Skip)	(Skip)	(Skip)	(Skip)	(Skip)	(Skip)	(Skip)	(Skip)	(Skip)	(Skip)	(Skip)
644	three times	Once	Antigen test positive	6	Self medication	febrifuge	1	29	female	163	52.5	0	1	In good previous physical condition	0	0	0	0	0	(Skip)	no	(Skip)	None	(Skip)	(Skip)	(Skip)	(Skip)	(Skip)	(Skip)	(Skip)	(Skip)	(Skip)	(Skip)	(Skip)	(Skip)	(Skip)	(Skip)	(Skip)	(Skip)	(Skip)	(Skip)	(Skip)	(Skip)	(Skip)	(Skip)	(Skip)	(Skip)	(Skip)	(Skip)
646	three times	Once	Positive nucleic acid test	18	Self medication	Fever reducers ┋ Antiviral drugs	1	26	male	170	80	1	1	In good previous physical condition	0	0	0	0	0	(Skip)	no	(Skip)	None	(Skip)	(Skip)	(Skip)	(Skip)	(Skip)	(Skip)	(Skip)	(Skip)	(Skip)	(Skip)	(Skip)	(Skip)	(Skip)	(Skip)	(Skip)	(Skip)	(Skip)	(Skip)	(Skip)	(Skip)	(Skip)	(Skip)	(Skip)	(Skip)	(Skip)	(Skip)
647	twice	Once	Positive nucleic acid test	8	Self medication	febrifuge	1	34	male	172	70	1	1	hypertension	1	0	0	0	0	(Skip)	no	(Skip)	None	(Skip)	(Skip)	(Skip)	(Skip)	(Skip)	(Skip)	(Skip)	(Skip)	(Skip)	(Skip)	(Skip)	(Skip)	(Skip)	(Skip)	(Skip)	(Skip)	(Skip)	(Skip)	(Skip)	(Skip)	(Skip)	(Skip)	(Skip)	(Skip)	(Skip)	(Skip)
649	three times	Once	Antigen test positive	8	Self medication ┋ no special measures	Antipyretic ┋ Have taken medicine, but not clear what it is	1	39	male	168	70	0	1	diabetes	0	0	1	0	0	(Skip)	is	Chronic gastritis	None	(Skip)	(Skip)	(Skip)	(Skip)	(Skip)	(Skip)	(Skip)	(Skip)	(Skip)	(Skip)	(Skip)	(Skip)	(Skip)	(Skip)	(Skip)	(Skip)	(Skip)	(Skip)	(Skip)	(Skip)	(Skip)	(Skip)	(Skip)	(Skip)	(Skip)	(Skip)
654	twice	Once	Antigen test positive	8	Self medication ┋ no special measures	Antipyretic 〖 Senkang 〗	1	31	male	188	85	0	1	Gastrointestinal disease ┋ Previously in good physical condition	0	0	0	0	0	Other gastrointestinal conditions 〖 chronic enteritis 〗	no	(Skip)	None	(Skip)	(Skip)	(Skip)	(Skip)	(Skip)	(Skip)	(Skip)	(Skip)	(Skip)	(Skip)	(Skip)	(Skip)	(Skip)	(Skip)	(Skip)	(Skip)	(Skip)	(Skip)	(Skip)	(Skip)	(Skip)	(Skip)	(Skip)	(Skip)	(Skip)	(Skip)
656	twice	Once	Antigen test positive	9	Self medication	febrifuge	1	34	female	158	50	0	0	In good previous physical condition	0	0	0	0	0	(Skip)	no	(Skip)	None	(Skip)	(Skip)	(Skip)	(Skip)	(Skip)	(Skip)	(Skip)	(Skip)	(Skip)	(Skip)	(Skip)	(Skip)	(Skip)	(Skip)	(Skip)	(Skip)	(Skip)	(Skip)	(Skip)	(Skip)	(Skip)	(Skip)	(Skip)	(Skip)	(Skip)	(Skip)
659	three times	Once	Antigen test positive	17	Self medication ┋ no special measures	Fever reducers ┋ Antiviral drugs ┋ Other medications	1	34	female	165	55	0	1	In good previous physical condition	0	0	0	0	0	(Skip)	no	(Skip)	Full bilge unwell ┋ nausea ┋ vomiting ┋ constipation	(Skip)	(Skip)	(Skip)	(Skip)	(Skip)	(Skip)	(Skip)	(Skip)	(Skip)	(Skip)	(Skip)	(Skip)	(Skip)	(Skip)	Never	(Skip)	Never	(Skip)	(Skip)	(Skip)	(Skip)	(Skip)	(Skip)	(Skip)	(Skip)	(Skip)
660	three times	Once	Antigen test positive	11	No special measures	febrifuge	1	37	female	158	47	0	1	In good previous physical condition	0	0	0	0	0	(Skip)	no	(Skip)	None	(Skip)	(Skip)	(Skip)	(Skip)	(Skip)	(Skip)	(Skip)	(Skip)	(Skip)	(Skip)	(Skip)	(Skip)	(Skip)	(Skip)	(Skip)	(Skip)	(Skip)	(Skip)	(Skip)	(Skip)	(Skip)	(Skip)	(Skip)	(Skip)	(Skip)	(Skip)
661	twice	Once	Positive nucleic acid test	4	Self medication	No previous medications	0	39	male	170	60	1	1	In good previous physical condition	0	0	0	0	0	(Skip)	no	(Skip)	None	(Skip)	(Skip)	(Skip)	(Skip)	(Skip)	(Skip)	(Skip)	(Skip)	(Skip)	(Skip)	(Skip)	(Skip)	(Skip)	(Skip)	(Skip)	(Skip)	(Skip)	(Skip)	(Skip)	(Skip)	(Skip)	(Skip)	(Skip)	(Skip)	(Skip)	(Skip)
663	more than three times	Once	Antigen test positive	3	No special measures	Antiviral drugs [up to cough and gasp the capsules]	0	47	female	162	60	0	1	Other diseases [hyperthyroidism]	0	0	0	0	1	(Skip)	no	(Skip)	None	(Skip)	(Skip)	(Skip)	(Skip)	(Skip)	(Skip)	(Skip)	(Skip)	(Skip)	(Skip)	(Skip)	(Skip)	(Skip)	(Skip)	(Skip)	(Skip)	(Skip)	(Skip)	(Skip)	(Skip)	(Skip)	(Skip)	(Skip)	(Skip)	(Skip)	(Skip)
664	three times	Once	Nucleic acid testing positive ┋ antigen positive ┋ symptom diagnosis	8	No special measures	Fever-reducing drugs ┋ Antiviral drugs ┋ Antibiotics ┋ Medications for underlying diseases ┋ Other medications	1	36	female	165	62.5	0	0	In good previous physical condition	0	0	0	0	0	(Skip)	no	(Skip)	Nausea ┋ Vomiting	(Skip)	(Skip)	(Skip)	(Skip)	(Skip)	(Skip)	(Skip)	(Skip)	(Skip)	(Skip)	(Skip)	(Skip)	(Skip)	(Skip)	(Skip)	(Skip)	(Skip)	(Skip)	(Skip)	(Skip)	(Skip)	(Skip)	(Skip)	(Skip)	(Skip)	(Skip)
665	three times	Once	Nucleic acid testing positive ┋ antigen positive ┋ symptom diagnosis	8	Outpatient visit ┋ self-medicate	Antipyretic 〖 ibuprofen capsule 〗┋ Antiviral drug 〖 ribavirin 〗┋ Antibiotic 〖 cefaclor sustained-release tablets 〗	1	41	male	172	75	1	1	Gastrointestinal diseases ┋ Esophageal diseases ┋ Hepatobiliary and pancreatic diseases	0	0	0	0	0	Esophagitis ┋ Chronic gastritis ┋ Hepatitis B virus carriers	no	(Skip)	A lump in the throat or a feeling of something sticking	Less than 1 day per month	no	10%	10%	10%	(Skip)	(Skip)	(Skip)	(Skip)	(Skip)	(Skip)	(Skip)	(Skip)	(Skip)	(Skip)	(Skip)	(Skip)	(Skip)	(Skip)	(Skip)	(Skip)	(Skip)	(Skip)	(Skip)	(Skip)	(Skip)
666	three times	Once	Nucleic acid test positive ┋ symptoms diagnosis	10	Self medication ┋ no special measures	Antipyretic [Xiao bupleurum] ┋ Antiviral drug [Lianhua Qingwen]	1	19	female	162	58	0	0	In good previous physical condition	0	0	0	0	0	(Skip)	no	(Skip)	None	(Skip)	(Skip)	(Skip)	(Skip)	(Skip)	(Skip)	(Skip)	(Skip)	(Skip)	(Skip)	(Skip)	(Skip)	(Skip)	(Skip)	(Skip)	(Skip)	(Skip)	(Skip)	(Skip)	(Skip)	(Skip)	(Skip)	(Skip)	(Skip)	(Skip)	(Skip)
669	three times	Once	Positive nucleic acid test	24	Self medication	Antiviral drugs	0	28	female	162	46	0	1	In good previous physical condition	0	0	0	0	0	(Skip)	no	(Skip)	None	(Skip)	(Skip)	(Skip)	(Skip)	(Skip)	(Skip)	(Skip)	(Skip)	(Skip)	(Skip)	(Skip)	(Skip)	(Skip)	(Skip)	(Skip)	(Skip)	(Skip)	(Skip)	(Skip)	(Skip)	(Skip)	(Skip)	(Skip)	(Skip)	(Skip)	(Skip)
671	three times	Once	Antigen test positive	6	Outpatient visit ┋ self-medicate	Antipyretic [brunofen] ┋ Antiviral drug [antivirus particle]	1	25	female	160	51	1	1	Gastrointestinal diseases	0	0	0	0	0	Chronic gastritis	no	(Skip)	A feeling of choking or adhesion (in the throat) ┋ fullness and discomfort ┋ Nausea ┋ vomiting ┋ Constipation ┋ bloating/swelling of the abdomen	Less than 1 day per month	is	10%	10%	10%	(Skip)	(Skip)	(Skip)	(Skip)	(Skip)	(Skip)	(Skip)	(Skip)	(Skip)	2-3 days a month	is	2-3 days a month	is	(Skip)	(Skip)	(Skip)	(Skip)	(Skip)	(Skip)	(Skip)	(Skip)
672	three times	Once	Antigen test positive	8	Self medication	Medication for underlying diseases	0	42	female	160	52	0	0	In good previous physical condition	0	0	0	0	0	(Skip)	no	(Skip)	A sensation of choking or adhesion (in the throat) ┋ fullness or discomfort	2-3 days per month	no	0% never	10%	0% never	(Skip)	(Skip)	(Skip)	(Skip)	(Skip)	(Skip)	(Skip)	(Skip)	(Skip)	2-3 days a month	no	Never	(Skip)	(Skip)	(Skip)	(Skip)	(Skip)	(Skip)	(Skip)	(Skip)	(Skip)
673	three times	Once	A positive antigen test ┋ diagnosis of symptoms	10	Self medication	Fever reducers ┋ Antiviral drugs ┋ Antibiotics	1	37	female	170	63	0	1	In good previous physical condition	0	0	0	0	0	(Skip)	no	(Skip)	None	(Skip)	(Skip)	(Skip)	(Skip)	(Skip)	(Skip)	(Skip)	(Skip)	(Skip)	(Skip)	(Skip)	(Skip)	(Skip)	(Skip)	(Skip)	(Skip)	(Skip)	(Skip)	(Skip)	(Skip)	(Skip)	(Skip)	(Skip)	(Skip)	(Skip)	(Skip)
674	twice	Once	Antigen test positive	6	Self medication ┋ no special measures	No previous medications	0	36	male	175	60	1	1	In good previous physical condition	0	0	0	0	0	(Skip)	no	(Skip)	Pain behind the sternum	(Skip)	(Skip)	(Skip)	(Skip)	(Skip)	Less than 1 day per month	no	0% never	0% never	(Skip)	(Skip)	(Skip)	(Skip)	(Skip)	(Skip)	(Skip)	(Skip)	(Skip)	(Skip)	(Skip)	(Skip)	(Skip)	(Skip)	(Skip)	(Skip)	(Skip)
678	three times	Once	Antigen test positive	11	Self medication	febrifuge	1	50	male	170	70	1	1	In good previous physical condition	0	0	0	0	0	(Skip)	is	Chronic gastritis	Burning discomfort or pain in the chest	(Skip)	(Skip)	(Skip)	(Skip)	(Skip)	(Skip)	(Skip)	(Skip)	(Skip)	Less than 1 day per month	is	is	(Skip)	(Skip)	(Skip)	(Skip)	(Skip)	(Skip)	(Skip)	(Skip)	(Skip)	(Skip)	(Skip)	(Skip)	(Skip)	(Skip)
679	three times	Once	Antigen test positive	12	Self medication ┋ no special measures	Antipyretics ┋ antibiotics	1	38	female	165	60	0	0	In good previous physical condition	0	0	0	0	0	(Skip)	no	(Skip)	A lump in the throat or a feeling of something sticking	Never	(Skip)	(Skip)	(Skip)	(Skip)	(Skip)	(Skip)	(Skip)	(Skip)	(Skip)	(Skip)	(Skip)	(Skip)	(Skip)	(Skip)	(Skip)	(Skip)	(Skip)	(Skip)	(Skip)	(Skip)	(Skip)	(Skip)	(Skip)	(Skip)	(Skip)
685	twice	Once	Antigen test positive	8	Self medication	No previous medications	0	32	male	170	62	0	1	In good previous physical condition	0	0	0	0	0	(Skip)	no	(Skip)	A lump in the throat or a feeling of something sticking	Less than 1 day per month	no	0% never	0% never	0% never	(Skip)	(Skip)	(Skip)	(Skip)	(Skip)	(Skip)	(Skip)	(Skip)	(Skip)	(Skip)	(Skip)	(Skip)	(Skip)	(Skip)	(Skip)	(Skip)	(Skip)	(Skip)	(Skip)	(Skip)	(Skip)
688	twice	Once	Antigen test positive	6	Self medication	febrifuge	1	34	male	170	77	1	1	In good previous physical condition	0	0	0	0	0	(Skip)	no	(Skip)	None	(Skip)	(Skip)	(Skip)	(Skip)	(Skip)	(Skip)	(Skip)	(Skip)	(Skip)	(Skip)	(Skip)	(Skip)	(Skip)	(Skip)	(Skip)	(Skip)	(Skip)	(Skip)	(Skip)	(Skip)	(Skip)	(Skip)	(Skip)	(Skip)	(Skip)	(Skip)
689	three times	Once	Antigen test positive	8	Self medication	Antipyretic 〖 ibuprofen sustained-release capsule 〗┋ Antiviral drug 〖 antiviral particle 〗┋ Antibiotic 〖 amoxicillin capsule 〗	1	23	female	165	65	0	1	In good previous physical condition	0	0	0	0	0	(Skip)	no	(Skip)	None	(Skip)	(Skip)	(Skip)	(Skip)	(Skip)	(Skip)	(Skip)	(Skip)	(Skip)	(Skip)	(Skip)	(Skip)	(Skip)	(Skip)	(Skip)	(Skip)	(Skip)	(Skip)	(Skip)	(Skip)	(Skip)	(Skip)	(Skip)	(Skip)	(Skip)	(Skip)
690	three times	Once	Antigen test positive	9	Self medication	febrifuge	1	41	male	177	70	1	0	diabetes	0	0	1	0	0	(Skip)	no	(Skip)	None	(Skip)	(Skip)	(Skip)	(Skip)	(Skip)	(Skip)	(Skip)	(Skip)	(Skip)	(Skip)	(Skip)	(Skip)	(Skip)	(Skip)	(Skip)	(Skip)	(Skip)	(Skip)	(Skip)	(Skip)	(Skip)	(Skip)	(Skip)	(Skip)	(Skip)	(Skip)
691	three times	Once	Antigen test positive	4	Self medication	Antipyretic [ibuprofen]	1	34	female	158	53	0	0	In good previous physical condition	0	0	0	0	0	(Skip)	no	(Skip)	None	(Skip)	(Skip)	(Skip)	(Skip)	(Skip)	(Skip)	(Skip)	(Skip)	(Skip)	(Skip)	(Skip)	(Skip)	(Skip)	(Skip)	(Skip)	(Skip)	(Skip)	(Skip)	(Skip)	(Skip)	(Skip)	(Skip)	(Skip)	(Skip)	(Skip)	(Skip)
692	once	Once	Nucleic acid testing positive ┋ antigen positive ┋ symptom diagnosis	9	Outpatient visit ┋ self-medicate	Fever reducers ┋ Antiviral drugs	1	33	female	172	64	0	1	In good previous physical condition	0	0	0	0	0	(Skip)	no	(Skip)	A lump in the throat or a feeling of something sticking	Less than 1 day per month	no	10%	10%	10%	(Skip)	(Skip)	(Skip)	(Skip)	(Skip)	(Skip)	(Skip)	(Skip)	(Skip)	(Skip)	(Skip)	(Skip)	(Skip)	(Skip)	(Skip)	(Skip)	(Skip)	(Skip)	(Skip)	(Skip)	(Skip)
693	twice	Once	Nucleic acid testing positive ┋ antigen positive ┋ symptom diagnosis	8	Self medication	febrifuge	1	43	female	164	60	0	0	In good previous physical condition	0	0	0	0	0	(Skip)	is	Basically no abnormality	None	(Skip)	(Skip)	(Skip)	(Skip)	(Skip)	(Skip)	(Skip)	(Skip)	(Skip)	(Skip)	(Skip)	(Skip)	(Skip)	(Skip)	(Skip)	(Skip)	(Skip)	(Skip)	(Skip)	(Skip)	(Skip)	(Skip)	(Skip)	(Skip)	(Skip)	(Skip)
694	three times	Once	Positive nucleic acid test	13	Self medication	Antipyretic [ibuprofen] ┋ Other drugs [cough medicine]	1	38	female	161	60	0	1	In good previous physical condition	0	0	0	0	0	(Skip)	no	(Skip)	None	(Skip)	(Skip)	(Skip)	(Skip)	(Skip)	(Skip)	(Skip)	(Skip)	(Skip)	(Skip)	(Skip)	(Skip)	(Skip)	(Skip)	(Skip)	(Skip)	(Skip)	(Skip)	(Skip)	(Skip)	(Skip)	(Skip)	(Skip)	(Skip)	(Skip)	(Skip)
695	three times	Once	Antigen test positive	6	Self medication	Fever reducers ┋ Antiviral drugs	1	33	male	177	68	0	1	hypertension	1	0	0	0	0	(Skip)	no	(Skip)	None	(Skip)	(Skip)	(Skip)	(Skip)	(Skip)	(Skip)	(Skip)	(Skip)	(Skip)	(Skip)	(Skip)	(Skip)	(Skip)	(Skip)	(Skip)	(Skip)	(Skip)	(Skip)	(Skip)	(Skip)	(Skip)	(Skip)	(Skip)	(Skip)	(Skip)	(Skip)
697	three times	Once	Positive nucleic acid test	20	Outpatient visits	No previous medications	0	27	female	160	100	0	0	In good previous physical condition	0	0	0	0	0	(Skip)	no	(Skip)	Abdominal pain ┋ Constipation ┋ Diarrhea	(Skip)	(Skip)	(Skip)	(Skip)	(Skip)	(Skip)	(Skip)	(Skip)	(Skip)	(Skip)	(Skip)	(Skip)	(Skip)	(Skip)	(Skip)	(Skip)	(Skip)	(Skip)	None	(Skip)	(Skip)	(Skip)	(Skip)	(Skip)	(Skip)	(Skip)
698	three times	Once	Antigen test positive	3	Self medication	No previous medications	0	18	male	174	56	1	1	Gastrointestinal diseases	0	0	0	0	0	There was no chronic gastritis ┋	no	(Skip)	None	(Skip)	(Skip)	(Skip)	(Skip)	(Skip)	(Skip)	(Skip)	(Skip)	(Skip)	(Skip)	(Skip)	(Skip)	(Skip)	(Skip)	(Skip)	(Skip)	(Skip)	(Skip)	(Skip)	(Skip)	(Skip)	(Skip)	(Skip)	(Skip)	(Skip)	(Skip)
704	three times	Once	Positive nucleic acid test	7	Self medication	febrifuge	1	26	male	183	88	1	1	In good previous physical condition	0	0	0	0	0	(Skip)	no	(Skip)	None	(Skip)	(Skip)	(Skip)	(Skip)	(Skip)	(Skip)	(Skip)	(Skip)	(Skip)	(Skip)	(Skip)	(Skip)	(Skip)	(Skip)	(Skip)	(Skip)	(Skip)	(Skip)	(Skip)	(Skip)	(Skip)	(Skip)	(Skip)	(Skip)	(Skip)	(Skip)
706	three times	Once	Antigen test positive	5	Self medication	No previous medications	0	40	female	166	55	0	0	In good previous physical condition	0	0	0	0	0	(Skip)	no	(Skip)	None	(Skip)	(Skip)	(Skip)	(Skip)	(Skip)	(Skip)	(Skip)	(Skip)	(Skip)	(Skip)	(Skip)	(Skip)	(Skip)	(Skip)	(Skip)	(Skip)	(Skip)	(Skip)	(Skip)	(Skip)	(Skip)	(Skip)	(Skip)	(Skip)	(Skip)	(Skip)
710	three times	Once	Antigen test positive	8	Self medication	febrifuge	1	41	female	160	70	0	1	In good previous physical condition	0	0	0	0	0	(Skip)	no	(Skip)	None	(Skip)	(Skip)	(Skip)	(Skip)	(Skip)	(Skip)	(Skip)	(Skip)	(Skip)	(Skip)	(Skip)	(Skip)	(Skip)	(Skip)	(Skip)	(Skip)	(Skip)	(Skip)	(Skip)	(Skip)	(Skip)	(Skip)	(Skip)	(Skip)	(Skip)	(Skip)
713	three times	Once	A positive antigen test ┋ diagnosis of symptoms	12	Self medication	Fever reducers ┋ Antiviral drugs ┋ Other medications	1	41	male	178	90	1	1	In good previous physical condition	0	0	0	0	0	(Skip)	no	(Skip)	None	(Skip)	(Skip)	(Skip)	(Skip)	(Skip)	(Skip)	(Skip)	(Skip)	(Skip)	(Skip)	(Skip)	(Skip)	(Skip)	(Skip)	(Skip)	(Skip)	(Skip)	(Skip)	(Skip)	(Skip)	(Skip)	(Skip)	(Skip)	(Skip)	(Skip)	(Skip)
717	none	Once	Positive nucleic acid test	11	Outpatient visits	Fever reducers ┋ Antiviral drugs	1	33	female	170	80	0	1	In good previous physical condition	0	0	0	0	0	(Skip)	is	Chronic gastritis	A lump in the throat or a feeling of something sticking	1 day a week	no	20%	40%	10%	(Skip)	(Skip)	(Skip)	(Skip)	(Skip)	(Skip)	(Skip)	(Skip)	(Skip)	(Skip)	(Skip)	(Skip)	(Skip)	(Skip)	(Skip)	(Skip)	(Skip)	(Skip)	(Skip)	(Skip)	(Skip)
718	three times	Once	Nucleic acid test positive ┋ symptoms diagnosis	10	Self medication ┋ no special measures	Antipyretic [ibuprofen]	1	28	male	188	100	0	1	In good previous physical condition	0	0	0	0	0	(Skip)	no	(Skip)	Constipation	(Skip)	(Skip)	(Skip)	(Skip)	(Skip)	(Skip)	(Skip)	(Skip)	(Skip)	(Skip)	(Skip)	(Skip)	(Skip)	(Skip)	(Skip)	(Skip)	(Skip)	(Skip)	(Skip)	(Skip)	(Skip)	(Skip)	(Skip)	(Skip)	(Skip)	(Skip)
719	three times	Once	Antigen test positive	16	Self medication	Fever reducers ┋ Antiviral drugs ┋ Antibiotics	1	35	female	164	55	0	0	In good previous physical condition	0	0	0	0	0	(Skip)	no	(Skip)	I have a lump in my throat or a feeling of something sticking ┋ Nausea	Never	(Skip)	(Skip)	(Skip)	(Skip)	(Skip)	(Skip)	(Skip)	(Skip)	(Skip)	(Skip)	(Skip)	(Skip)	(Skip)	(Skip)	(Skip)	(Skip)	(Skip)	(Skip)	(Skip)	(Skip)	(Skip)	(Skip)	(Skip)	(Skip)	(Skip)
720	twice	Once	Antigen test positive	22	Self medication	Fever reducers ┋ Antiviral drugs ┋ Antibiotics	1	28	female	163	62	0	0	In good previous physical condition	0	0	0	0	0	(Skip)	no	(Skip)	A lump in the throat or a feeling of something sticking	2-3 days per month	no	0% never	0% never	0% never	(Skip)	(Skip)	(Skip)	(Skip)	(Skip)	(Skip)	(Skip)	(Skip)	(Skip)	(Skip)	(Skip)	(Skip)	(Skip)	(Skip)	(Skip)	(Skip)	(Skip)	(Skip)	(Skip)	(Skip)	(Skip)
721	three times	Once	Antigen test positive	8	Self medication	Antiviral drugs	0	34	female	161	51	0	0	In good previous physical condition	0	0	0	0	0	(Skip)	no	(Skip)	A lump in the throat or a feeling of something sticking	Less than 1 day per month	no	10%	10%	10%	(Skip)	(Skip)	(Skip)	(Skip)	(Skip)	(Skip)	(Skip)	(Skip)	(Skip)	(Skip)	(Skip)	(Skip)	(Skip)	(Skip)	(Skip)	(Skip)	(Skip)	(Skip)	(Skip)	(Skip)	(Skip)
723	twice	Once	A positive antigen test ┋ diagnosis of symptoms	11	Self medication	Fevers [[Senkang] ┋ Other drugs [[999]	1	34	female	168	65	0	0	In good previous physical condition	0	0	0	0	0	(Skip)	no	(Skip)	None	(Skip)	(Skip)	(Skip)	(Skip)	(Skip)	(Skip)	(Skip)	(Skip)	(Skip)	(Skip)	(Skip)	(Skip)	(Skip)	(Skip)	(Skip)	(Skip)	(Skip)	(Skip)	(Skip)	(Skip)	(Skip)	(Skip)	(Skip)	(Skip)	(Skip)	(Skip)
724	three times	Once	Antigen test positive	8	Self medication	Antipyretic 〖 paracetamol 〗┋ Antibiotic 〖 cefixime 〗	1	39	male	160	60	0	0	In good previous physical condition	0	0	0	0	0	(Skip)	no	(Skip)	None	(Skip)	(Skip)	(Skip)	(Skip)	(Skip)	(Skip)	(Skip)	(Skip)	(Skip)	(Skip)	(Skip)	(Skip)	(Skip)	(Skip)	(Skip)	(Skip)	(Skip)	(Skip)	(Skip)	(Skip)	(Skip)	(Skip)	(Skip)	(Skip)	(Skip)	(Skip)
725	three times	Once	Antigen test positive	6	Self medication ┋ no special measures	Antipyretic ┋ Have taken medicine, but not clear what it is	1	35	female	154	53	0	0	In good previous physical condition	0	0	0	0	0	(Skip)	no	(Skip)	A lump in the throat or a feeling of something sticking	2-3 days per month	no	0% never	10%	0% never	(Skip)	(Skip)	(Skip)	(Skip)	(Skip)	(Skip)	(Skip)	(Skip)	(Skip)	(Skip)	(Skip)	(Skip)	(Skip)	(Skip)	(Skip)	(Skip)	(Skip)	(Skip)	(Skip)	(Skip)	(Skip)
727	three times	Once	Antigen test positive	16	Self medication	febrifuge	1	48	male	172.5	67.8	1	1	In good previous physical condition	0	0	0	0	0	(Skip)	is	Basically no abnormality	None	(Skip)	(Skip)	(Skip)	(Skip)	(Skip)	(Skip)	(Skip)	(Skip)	(Skip)	(Skip)	(Skip)	(Skip)	(Skip)	(Skip)	(Skip)	(Skip)	(Skip)	(Skip)	(Skip)	(Skip)	(Skip)	(Skip)	(Skip)	(Skip)	(Skip)	(Skip)
729	three times	Once	Antigen test positive	6	Self medication	Antipyretic [Acetaminophen tablets]	1	35	female	162	60	0	0	In good previous physical condition	0	0	0	0	0	(Skip)	no	(Skip)	None	(Skip)	(Skip)	(Skip)	(Skip)	(Skip)	(Skip)	(Skip)	(Skip)	(Skip)	(Skip)	(Skip)	(Skip)	(Skip)	(Skip)	(Skip)	(Skip)	(Skip)	(Skip)	(Skip)	(Skip)	(Skip)	(Skip)	(Skip)	(Skip)	(Skip)	(Skip)
731	three times	Once	Antigen test positive	6	Self medication	Antipyretic 〖 ibuprofen 〗┋ Other drugs 〖 Strong loquat dew 〗	1	38	female	151	45	0	1	Other diseases 〖 anemia 〗	0	0	0	0	0	(Skip)	no	(Skip)	None	(Skip)	(Skip)	(Skip)	(Skip)	(Skip)	(Skip)	(Skip)	(Skip)	(Skip)	(Skip)	(Skip)	(Skip)	(Skip)	(Skip)	(Skip)	(Skip)	(Skip)	(Skip)	(Skip)	(Skip)	(Skip)	(Skip)	(Skip)	(Skip)	(Skip)	(Skip)
732	three times	Once	Antigen test positive	43	Outpatient visit ┋ self-medicate	Antivirals ┋ antibiotics	0	39	female	165	52	0	0	In good previous physical condition	0	0	0	0	0	(Skip)	no	(Skip)	A lump in the throat or a feeling of something sticking	Multiple times a day or continuously present	no	20%	20%	20%	(Skip)	(Skip)	(Skip)	(Skip)	(Skip)	(Skip)	(Skip)	(Skip)	(Skip)	(Skip)	(Skip)	(Skip)	(Skip)	(Skip)	(Skip)	(Skip)	(Skip)	(Skip)	(Skip)	(Skip)	(Skip)
735	three times	Once	A positive antigen test ┋ diagnosis of symptoms	3	Self medication ┋ no special measures	Have taken medicine, but not clear what it is	1	18	female	169	65	0	1	Rheumatic immune disease	0	0	0	1	0	(Skip)	no	(Skip)	None	(Skip)	(Skip)	(Skip)	(Skip)	(Skip)	(Skip)	(Skip)	(Skip)	(Skip)	(Skip)	(Skip)	(Skip)	(Skip)	(Skip)	(Skip)	(Skip)	(Skip)	(Skip)	(Skip)	(Skip)	(Skip)	(Skip)	(Skip)	(Skip)	(Skip)	(Skip)
736	once	Once	Positive nucleic acid test	1	Outpatient visits	febrifuge	1		female			0	0	hypertension	1	0	0	0	0	(Skip)	is	Esophagitis	A lump in the throat or a feeling of something sticking	Never	(Skip)	(Skip)	(Skip)	(Skip)	(Skip)	(Skip)	(Skip)	(Skip)	(Skip)	(Skip)	(Skip)	(Skip)	(Skip)	(Skip)	(Skip)	(Skip)	(Skip)	(Skip)	(Skip)	(Skip)	(Skip)	(Skip)	(Skip)	(Skip)	(Skip)
737	twice	Once	Antigen test positive	8	Self medication	Antibiotics	0	35	female	166	74	0	0	In good previous physical condition	0	0	0	0	0	(Skip)	no	(Skip)	None	(Skip)	(Skip)	(Skip)	(Skip)	(Skip)	(Skip)	(Skip)	(Skip)	(Skip)	(Skip)	(Skip)	(Skip)	(Skip)	(Skip)	(Skip)	(Skip)	(Skip)	(Skip)	(Skip)	(Skip)	(Skip)	(Skip)	(Skip)	(Skip)	(Skip)	(Skip)
739	twice	Once	Antigen test positive	3	Self medication	febrifuge	1	41	male	168	73	1	1	In good previous physical condition	0	0	0	0	0	(Skip)	no	(Skip)	None	(Skip)	(Skip)	(Skip)	(Skip)	(Skip)	(Skip)	(Skip)	(Skip)	(Skip)	(Skip)	(Skip)	(Skip)	(Skip)	(Skip)	(Skip)	(Skip)	(Skip)	(Skip)	(Skip)	(Skip)	(Skip)	(Skip)	(Skip)	(Skip)	(Skip)	(Skip)
741	twice	Once	Antigen test positive	6	Self medication	Other drugs 〖 Chinese medicine preparation 〗	0	44	female	163	70	0	1	In good previous physical condition	0	0	0	0	0	(Skip)	no	(Skip)	None	(Skip)	(Skip)	(Skip)	(Skip)	(Skip)	(Skip)	(Skip)	(Skip)	(Skip)	(Skip)	(Skip)	(Skip)	(Skip)	(Skip)	(Skip)	(Skip)	(Skip)	(Skip)	(Skip)	(Skip)	(Skip)	(Skip)	(Skip)	(Skip)	(Skip)	(Skip)
742	twice	Once	Antigen test positive	14	Self medication	Other medicine ┋ Have taken medicine, but not clear what it is	0	52	female	160	58	0	1	In good previous physical condition	0	0	0	0	0	(Skip)	no	(Skip)	A sensation of choking or adhesion (in the throat) ┋ fullness or discomfort	Never	(Skip)	(Skip)	(Skip)	(Skip)	(Skip)	(Skip)	(Skip)	(Skip)	(Skip)	(Skip)	(Skip)	(Skip)	(Skip)	Never	(Skip)	Never	(Skip)	(Skip)	(Skip)	(Skip)	(Skip)	(Skip)	(Skip)	(Skip)	(Skip)
744	three times	Once	Antigen test positive	7	Self medication	Antipyretic [ibuprofen capsule] ┋ Antiviral [antiviral oral liquid] ┋ Other drugs	1	21	male	189	120	1	1	In good previous physical condition	0	0	0	0	0	(Skip)	no	(Skip)	None	(Skip)	(Skip)	(Skip)	(Skip)	(Skip)	(Skip)	(Skip)	(Skip)	(Skip)	(Skip)	(Skip)	(Skip)	(Skip)	(Skip)	(Skip)	(Skip)	(Skip)	(Skip)	(Skip)	(Skip)	(Skip)	(Skip)	(Skip)	(Skip)	(Skip)	(Skip)
745	twice	Once	Nucleic acid test positive ┋ symptoms diagnosis	6	Outpatient visits	No previous medications	0	42	male	179	75	1	1	In good previous physical condition	0	0	0	0	0	(Skip)	no	(Skip)	None	(Skip)	(Skip)	(Skip)	(Skip)	(Skip)	(Skip)	(Skip)	(Skip)	(Skip)	(Skip)	(Skip)	(Skip)	(Skip)	(Skip)	(Skip)	(Skip)	(Skip)	(Skip)	(Skip)	(Skip)	(Skip)	(Skip)	(Skip)	(Skip)	(Skip)	(Skip)
747	three times	Once	Antigen test positive	8	No special measures	No previous medications	0	36	female	151	60	0	1	In good previous physical condition	0	0	0	0	0	(Skip)	no	(Skip)	None	(Skip)	(Skip)	(Skip)	(Skip)	(Skip)	(Skip)	(Skip)	(Skip)	(Skip)	(Skip)	(Skip)	(Skip)	(Skip)	(Skip)	(Skip)	(Skip)	(Skip)	(Skip)	(Skip)	(Skip)	(Skip)	(Skip)	(Skip)	(Skip)	(Skip)	(Skip)
748	three times	Once	A positive antigen test ┋ diagnosis of symptoms	14	Outpatient visit ┋ self-medicate	Fever reducers ┋ Antiviral drugs ┋ Antibiotics	1	29	female	153	48	0	0	In good previous physical condition	0	0	0	0	0	(Skip)	no	(Skip)	Belching	(Skip)	(Skip)	(Skip)	(Skip)	(Skip)	(Skip)	(Skip)	(Skip)	(Skip)	(Skip)	(Skip)	(Skip)	(Skip)	(Skip)	(Skip)	(Skip)	(Skip)	(Skip)	(Skip)	(Skip)	(Skip)	(Skip)	(Skip)	(Skip)	(Skip)	(Skip)
749	three times	Once	A positive antigen test ┋ diagnosis of symptoms	6	Self medication ┋ no special measures	Other drugs 〖 Xiao Chaihu granule, Ganmaoling granule, Xia Sangju granule, etc. 〗	0	31	female	150	50	0	1	Hepatobiliary and pancreatic disease ┋ had been in good physical condition	0	0	0	0	0	Hepatitis B virus carriers	no	(Skip)	A lump in the throat or a feeling of something sticking	Less than 1 day per month	is	10%	10%	0% never	(Skip)	(Skip)	(Skip)	(Skip)	(Skip)	(Skip)	(Skip)	(Skip)	(Skip)	(Skip)	(Skip)	(Skip)	(Skip)	(Skip)	(Skip)	(Skip)	(Skip)	(Skip)	(Skip)	(Skip)	(Skip)
750	three times	Once	Antigen test positive	12	Self medication	Other drugs 〖 Jingfang, ginger jujube, Lianhua Qingwen, Xiaokechuan 〗	0	22	female	163	95	0	1	Other diseases 〖 rhinitis 〗	0	0	0	0	0	(Skip)	no	(Skip)	Constipation	(Skip)	(Skip)	(Skip)	(Skip)	(Skip)	(Skip)	(Skip)	(Skip)	(Skip)	(Skip)	(Skip)	(Skip)	(Skip)	(Skip)	(Skip)	(Skip)	(Skip)	(Skip)	(Skip)	(Skip)	(Skip)	(Skip)	(Skip)	(Skip)	(Skip)	(Skip)
752	once	Once	Antigen test positive	38	Self medication	Fever reducers ┋ Antiviral drugs	1		male	172	70	0	1	In good previous physical condition	0	0	0	0	0	(Skip)	no	(Skip)	A lump in the throat or a feeling of something sticking	Never	(Skip)	(Skip)	(Skip)	(Skip)	(Skip)	(Skip)	(Skip)	(Skip)	(Skip)	(Skip)	(Skip)	(Skip)	(Skip)	(Skip)	(Skip)	(Skip)	(Skip)	(Skip)	(Skip)	(Skip)	(Skip)	(Skip)	(Skip)	(Skip)	(Skip)
754	once	Once	Positive nucleic acid test	37	Outpatient visits	Fever-reducing medicine ┋ Antibiotics ┋ Other medicine	1	36	female	155	55	0	1	In good previous physical condition	0	0	0	0	0	(Skip)	no	(Skip)	None	(Skip)	(Skip)	(Skip)	(Skip)	(Skip)	(Skip)	(Skip)	(Skip)	(Skip)	(Skip)	(Skip)	(Skip)	(Skip)	(Skip)	(Skip)	(Skip)	(Skip)	(Skip)	(Skip)	(Skip)	(Skip)	(Skip)	(Skip)	(Skip)	(Skip)	(Skip)
755	three times	Once	A positive antigen test ┋ diagnosis of symptoms	5	Self medication	Antipyretic [ibuprofen tablets]	1	27	female	163	52.5	0	1	In good previous physical condition	0	0	0	0	0	(Skip)	no	(Skip)	None	(Skip)	(Skip)	(Skip)	(Skip)	(Skip)	(Skip)	(Skip)	(Skip)	(Skip)	(Skip)	(Skip)	(Skip)	(Skip)	(Skip)	(Skip)	(Skip)	(Skip)	(Skip)	(Skip)	(Skip)	(Skip)	(Skip)	(Skip)	(Skip)	(Skip)	(Skip)
756	twice	Once	Nucleic acid test was positive ┋ antigen test was positive	10	Outpatient visit ┋ self-medicate	Fever-reducing medicine	1	36	male	172	77	1	1	hypertension	1	0	0	0	0	(Skip)	no	(Skip)	A lump in the throat or a feeling of something sticking	Never	(Skip)	(Skip)	(Skip)	(Skip)	(Skip)	(Skip)	(Skip)	(Skip)	(Skip)	(Skip)	(Skip)	(Skip)	(Skip)	(Skip)	(Skip)	(Skip)	(Skip)	(Skip)	(Skip)	(Skip)	(Skip)	(Skip)	(Skip)	(Skip)	(Skip)
757	three times	Once	Antigen test positive	9	No special measures	No previous medications	0	24	male	176	70	1	1	In good previous physical condition	0	0	0	0	0	(Skip)	no	(Skip)	None	(Skip)	(Skip)	(Skip)	(Skip)	(Skip)	(Skip)	(Skip)	(Skip)	(Skip)	(Skip)	(Skip)	(Skip)	(Skip)	(Skip)	(Skip)	(Skip)	(Skip)	(Skip)	(Skip)	(Skip)	(Skip)	(Skip)	(Skip)	(Skip)	(Skip)	(Skip)
761	twice	Once	Positive nucleic acid test	20	Self medication ┋ no special measures	febrifuge	1	28	male	180	100	0	1	diabetes	0	0	1	0	0	(Skip)	no	(Skip)	A lump in the throat or a feeling of something sticking	Never	(Skip)	(Skip)	(Skip)	(Skip)	(Skip)	(Skip)	(Skip)	(Skip)	(Skip)	(Skip)	(Skip)	(Skip)	(Skip)	(Skip)	(Skip)	(Skip)	(Skip)	(Skip)	(Skip)	(Skip)	(Skip)	(Skip)	(Skip)	(Skip)	(Skip)
763	twice	Once	Antigen test positive	6	Self medication	Antipyretics [ibuprofen, even take antipyretic]	1	46	male	165	65	0	1	Gastrointestinal diseases	0	0	0	0	0	None of them had Helicobacter pylori infection ┋	no	(Skip)	None	(Skip)	(Skip)	(Skip)	(Skip)	(Skip)	(Skip)	(Skip)	(Skip)	(Skip)	(Skip)	(Skip)	(Skip)	(Skip)	(Skip)	(Skip)	(Skip)	(Skip)	(Skip)	(Skip)	(Skip)	(Skip)	(Skip)	(Skip)	(Skip)	(Skip)	(Skip)
764	three times	Once	Antigen test positive	8	Self medication	Fever reducers ┋ Antiviral drugs	1	35	female	167	60	0	1	In good previous physical condition	0	0	0	0	0	(Skip)	no	(Skip)	None	(Skip)	(Skip)	(Skip)	(Skip)	(Skip)	(Skip)	(Skip)	(Skip)	(Skip)	(Skip)	(Skip)	(Skip)	(Skip)	(Skip)	(Skip)	(Skip)	(Skip)	(Skip)	(Skip)	(Skip)	(Skip)	(Skip)	(Skip)	(Skip)	(Skip)	(Skip)
765	none	Once	Antigen test positive	7	Self medication	Antiviral drug [Banlangen]	0	22	male	173	100	1	1	In good previous physical condition	0	0	0	0	0	(Skip)	no	(Skip)	Nausea	(Skip)	(Skip)	(Skip)	(Skip)	(Skip)	(Skip)	(Skip)	(Skip)	(Skip)	(Skip)	(Skip)	(Skip)	(Skip)	(Skip)	(Skip)	(Skip)	(Skip)	(Skip)	(Skip)	(Skip)	(Skip)	(Skip)	(Skip)	(Skip)	(Skip)	(Skip)
766	three times	Once	Antigen test positive	11	Self medication	Fever-reducing drug [ibuprofen] ┋ Other drugs [Rabdosia rubescens]	1	24	female	160	51	0	1	In good previous physical condition	0	0	0	0	0	(Skip)	no	(Skip)	A lump in the throat or a feeling of something sticking	Less than 1 day per month	no	0% never	0% never	0% never	(Skip)	(Skip)	(Skip)	(Skip)	(Skip)	(Skip)	(Skip)	(Skip)	(Skip)	(Skip)	(Skip)	(Skip)	(Skip)	(Skip)	(Skip)	(Skip)	(Skip)	(Skip)	(Skip)	(Skip)	(Skip)
768	three times	Once	Antigen test positive	7	Self medication	Antipyretic 〖 ibuprofen sustained-release tablets 〗	1	35	male	176	70	0	1	In good previous physical condition	0	0	0	0	0	(Skip)	no	(Skip)	A lump in the throat or a feeling of something sticking	Less than 1 day per month	no	0% never	0% never	0% never	(Skip)	(Skip)	(Skip)	(Skip)	(Skip)	(Skip)	(Skip)	(Skip)	(Skip)	(Skip)	(Skip)	(Skip)	(Skip)	(Skip)	(Skip)	(Skip)	(Skip)	(Skip)	(Skip)	(Skip)	(Skip)
770	three times	Once	Positive nucleic acid test	16	Self medication	febrifuge	1	23	male	185	80	0	0	In good previous physical condition	0	0	0	0	0	(Skip)	no	(Skip)	None	(Skip)	(Skip)	(Skip)	(Skip)	(Skip)	(Skip)	(Skip)	(Skip)	(Skip)	(Skip)	(Skip)	(Skip)	(Skip)	(Skip)	(Skip)	(Skip)	(Skip)	(Skip)	(Skip)	(Skip)	(Skip)	(Skip)	(Skip)	(Skip)	(Skip)	(Skip)
773	twice	Once	Antigen test positive	13	Self medication	febrifuge	1	45	female	164	70	0	0	In good previous physical condition	0	0	0	0	0	(Skip)	no	(Skip)	None	(Skip)	(Skip)	(Skip)	(Skip)	(Skip)	(Skip)	(Skip)	(Skip)	(Skip)	(Skip)	(Skip)	(Skip)	(Skip)	(Skip)	(Skip)	(Skip)	(Skip)	(Skip)	(Skip)	(Skip)	(Skip)	(Skip)	(Skip)	(Skip)	(Skip)	(Skip)
774	three times	Once	Antigen test positive	9	Self medication	Fever reducers ┋ Antiviral drugs	1	39	female	163	62	0	0	In good previous physical condition	0	0	0	0	0	(Skip)	no	(Skip)	None	(Skip)	(Skip)	(Skip)	(Skip)	(Skip)	(Skip)	(Skip)	(Skip)	(Skip)	(Skip)	(Skip)	(Skip)	(Skip)	(Skip)	(Skip)	(Skip)	(Skip)	(Skip)	(Skip)	(Skip)	(Skip)	(Skip)	(Skip)	(Skip)	(Skip)	(Skip)
779	twice	Once	Antigen test positive	13	Self medication	Antipyretic [ibuprofen]	1	30	female	168	50	0	0	In good previous physical condition	0	0	0	0	0	(Skip)	no	(Skip)	None	(Skip)	(Skip)	(Skip)	(Skip)	(Skip)	(Skip)	(Skip)	(Skip)	(Skip)	(Skip)	(Skip)	(Skip)	(Skip)	(Skip)	(Skip)	(Skip)	(Skip)	(Skip)	(Skip)	(Skip)	(Skip)	(Skip)	(Skip)	(Skip)	(Skip)	(Skip)
780	twice	Once	Antigen test positive	8	Self medication	Fever reducers ┋ Antiviral drugs ┋ Antibiotics	1	33	female	166	56	0	0	In good previous physical condition	0	0	0	0	0	(Skip)	no	(Skip)	None	(Skip)	(Skip)	(Skip)	(Skip)	(Skip)	(Skip)	(Skip)	(Skip)	(Skip)	(Skip)	(Skip)	(Skip)	(Skip)	(Skip)	(Skip)	(Skip)	(Skip)	(Skip)	(Skip)	(Skip)	(Skip)	(Skip)	(Skip)	(Skip)	(Skip)	(Skip)
782	three times	Once	Nucleic acid test positive ┋ symptoms diagnosis	6	Self medication	febrifuge	1	23	male	175	65	1	1	In good previous physical condition	0	0	0	0	0	(Skip)	no	(Skip)	Retrosternal pain ┋ Nausea ┋ Abdominal bloating/distension	(Skip)	(Skip)	(Skip)	(Skip)	(Skip)	1 of every month	no	0% never	0% never	(Skip)	(Skip)	(Skip)	(Skip)	(Skip)	(Skip)	(Skip)	(Skip)	(Skip)	(Skip)	(Skip)	(Skip)	(Skip)	(Skip)	(Skip)	(Skip)	(Skip)
783	three times	Once	Nucleic acid test was positive ┋ antigen test was positive	11	Self medication ┋ no special measures	febrifuge	1	27	female	160	48	0	1	In good previous physical condition	0	0	0	0	0	(Skip)	no	(Skip)	None	(Skip)	(Skip)	(Skip)	(Skip)	(Skip)	(Skip)	(Skip)	(Skip)	(Skip)	(Skip)	(Skip)	(Skip)	(Skip)	(Skip)	(Skip)	(Skip)	(Skip)	(Skip)	(Skip)	(Skip)	(Skip)	(Skip)	(Skip)	(Skip)	(Skip)	(Skip)
784	twice	Once	Antigen test positive	5	Self medication	Antivirals ┋ Have not taken medications	1	28	male	170	60	1	1	In good previous physical condition	0	0	0	0	0	(Skip)	no	(Skip)	None	(Skip)	(Skip)	(Skip)	(Skip)	(Skip)	(Skip)	(Skip)	(Skip)	(Skip)	(Skip)	(Skip)	(Skip)	(Skip)	(Skip)	(Skip)	(Skip)	(Skip)	(Skip)	(Skip)	(Skip)	(Skip)	(Skip)	(Skip)	(Skip)	(Skip)	(Skip)
785	three times	Twice	Antigen test positive	8	Hospitalization	Antibiotics ┋ Antidiarrheal, probiotics	0	34	female	166	55	0	0	In good previous physical condition	0	0	0	0	0	(Skip)	no	(Skip)	None	(Skip)	(Skip)	(Skip)	(Skip)	(Skip)	(Skip)	(Skip)	(Skip)	(Skip)	(Skip)	(Skip)	(Skip)	(Skip)	(Skip)	(Skip)	(Skip)	(Skip)	(Skip)	(Skip)	(Skip)	(Skip)	(Skip)	(Skip)	(Skip)	(Skip)	(Skip)
786	three times	Once	Positive nucleic acid test	8	No special measures	Fever reducers ┋ Have not taken medication	1	35	male	170	55	0	1	In good previous physical condition	0	0	0	0	0	(Skip)	no	(Skip)	None	(Skip)	(Skip)	(Skip)	(Skip)	(Skip)	(Skip)	(Skip)	(Skip)	(Skip)	(Skip)	(Skip)	(Skip)	(Skip)	(Skip)	(Skip)	(Skip)	(Skip)	(Skip)	(Skip)	(Skip)	(Skip)	(Skip)	(Skip)	(Skip)	(Skip)	(Skip)
789	twice	Once	Positive nucleic acid test	8	Self medication	febrifuge	1	35	male	172	86	0	0	In good previous physical condition	0	0	0	0	0	(Skip)	no	(Skip)	None	(Skip)	(Skip)	(Skip)	(Skip)	(Skip)	(Skip)	(Skip)	(Skip)	(Skip)	(Skip)	(Skip)	(Skip)	(Skip)	(Skip)	(Skip)	(Skip)	(Skip)	(Skip)	(Skip)	(Skip)	(Skip)	(Skip)	(Skip)	(Skip)	(Skip)	(Skip)
790	once	Once	Positive nucleic acid test	27	Outpatient visits	Fever reducers ┋ Antiviral drugs	1	45	female	160	60	1	0	hypertension	1	0	0	0	0	(Skip)	is	Chronic gastritis	A lump in the throat or a feeling of something sticking	Less than 1 day per month	no	0% never	0% never	0% never	(Skip)	(Skip)	(Skip)	(Skip)	(Skip)	(Skip)	(Skip)	(Skip)	(Skip)	(Skip)	(Skip)	(Skip)	(Skip)	(Skip)	(Skip)	(Skip)	(Skip)	(Skip)	(Skip)	(Skip)	(Skip)
791	three times	Once	Antigen test positive	5	Outpatient visit ┋ self-medicate	Have taken medicine, but not clear what it is	1	26	male	180	80	1	1	In good previous physical condition	0	0	0	0	0	(Skip)	no	(Skip)	None	(Skip)	(Skip)	(Skip)	(Skip)	(Skip)	(Skip)	(Skip)	(Skip)	(Skip)	(Skip)	(Skip)	(Skip)	(Skip)	(Skip)	(Skip)	(Skip)	(Skip)	(Skip)	(Skip)	(Skip)	(Skip)	(Skip)	(Skip)	(Skip)	(Skip)	(Skip)
792	three times	Once	Antigen test positive	14	Outpatient visit ┋ self-medicate	febrifuge	1	26	female	156	47	0	0	In good previous physical condition	0	0	0	0	0	(Skip)	no	(Skip)	None	(Skip)	(Skip)	(Skip)	(Skip)	(Skip)	(Skip)	(Skip)	(Skip)	(Skip)	(Skip)	(Skip)	(Skip)	(Skip)	(Skip)	(Skip)	(Skip)	(Skip)	(Skip)	(Skip)	(Skip)	(Skip)	(Skip)	(Skip)	(Skip)	(Skip)	(Skip)
793	twice	Once	Antigen test positive	17	Self medication	febrifuge	1	55	female	160	55	1	1	hypertension	1	0	0	0	0	(Skip)	is	Digestive tract ulcers	Pain behind the sternum	(Skip)	(Skip)	(Skip)	(Skip)	(Skip)	2-3 days per month	is	20%	20%	(Skip)	(Skip)	(Skip)	(Skip)	(Skip)	(Skip)	(Skip)	(Skip)	(Skip)	(Skip)	(Skip)	(Skip)	(Skip)	(Skip)	(Skip)	(Skip)	(Skip)
794	three times	Once	Antigen test positive	12	Self medication	Have taken medicine, but not clear what it is	1	25	female	153	50	0	1	In good previous physical condition	0	0	0	0	0	(Skip)	no	(Skip)	None	(Skip)	(Skip)	(Skip)	(Skip)	(Skip)	(Skip)	(Skip)	(Skip)	(Skip)	(Skip)	(Skip)	(Skip)	(Skip)	(Skip)	(Skip)	(Skip)	(Skip)	(Skip)	(Skip)	(Skip)	(Skip)	(Skip)	(Skip)	(Skip)	(Skip)	(Skip)
795	three times	Once	Nucleic acid test was positive ┋ antigen test was positive		Self medication	Antipyretic [ibuprofen]	1	42	female	150	70	0	1	In good previous physical condition	0	0	0	0	0	(Skip)	no	(Skip)	None	(Skip)	(Skip)	(Skip)	(Skip)	(Skip)	(Skip)	(Skip)	(Skip)	(Skip)	(Skip)	(Skip)	(Skip)	(Skip)	(Skip)	(Skip)	(Skip)	(Skip)	(Skip)	(Skip)	(Skip)	(Skip)	(Skip)	(Skip)	(Skip)	(Skip)	(Skip)
797	twice	Once	Antigen test positive	8	Outpatient visits	febrifuge	1	36	female	160	63	0	0	In good previous physical condition	0	0	0	0	0	(Skip)	no	(Skip)	A lump in the throat or a feeling of something sticking	Less than 1 day per month	is	0% never	10%	10%	(Skip)	(Skip)	(Skip)	(Skip)	(Skip)	(Skip)	(Skip)	(Skip)	(Skip)	(Skip)	(Skip)	(Skip)	(Skip)	(Skip)	(Skip)	(Skip)	(Skip)	(Skip)	(Skip)	(Skip)	(Skip)
798	twice	Once	Antigen test positive	16	Self medication	Other medications	1	31	male	168	75	0	1	In good previous physical condition	0	0	0	0	0	(Skip)	no	(Skip)	None	(Skip)	(Skip)	(Skip)	(Skip)	(Skip)	(Skip)	(Skip)	(Skip)	(Skip)	(Skip)	(Skip)	(Skip)	(Skip)	(Skip)	(Skip)	(Skip)	(Skip)	(Skip)	(Skip)	(Skip)	(Skip)	(Skip)	(Skip)	(Skip)	(Skip)	(Skip)
799	three times	Once	Antigen test positive	8	Self medication	Antipyretic [ibuprofen]	1	34	male	170	80	1	0	Rheumatic immune disease	0	0	0	1	0	(Skip)	no	(Skip)	A lump in the throat or a feeling of something sticking	Less than 1 day per month	no	30%	10%	0% never	(Skip)	(Skip)	(Skip)	(Skip)	(Skip)	(Skip)	(Skip)	(Skip)	(Skip)	(Skip)	(Skip)	(Skip)	(Skip)	(Skip)	(Skip)	(Skip)	(Skip)	(Skip)	(Skip)	(Skip)	(Skip)
802	once	Once	Positive nucleic acid test	1	Outpatient visits	febrifuge	1	45	female	159	51	0	0	hypertension	1	0	0	0	0	(Skip)	is	Esophagitis	A lump in the throat or a feeling of something sticking	Never	(Skip)	(Skip)	(Skip)	(Skip)	(Skip)	(Skip)	(Skip)	(Skip)	(Skip)	(Skip)	(Skip)	(Skip)	(Skip)	(Skip)	(Skip)	(Skip)	(Skip)	(Skip)	(Skip)	(Skip)	(Skip)	(Skip)	(Skip)	(Skip)	(Skip)
803	once	Once	Positive nucleic acid test	32	Outpatient visits	febrifuge	1	45	female	165	65	0	0	Other illnesses ┋ Previous good health	0	0	0	0	0	(Skip)	no	(Skip)	None	(Skip)	(Skip)	(Skip)	(Skip)	(Skip)	(Skip)	(Skip)	(Skip)	(Skip)	(Skip)	(Skip)	(Skip)	(Skip)	(Skip)	(Skip)	(Skip)	(Skip)	(Skip)	(Skip)	(Skip)	(Skip)	(Skip)	(Skip)	(Skip)	(Skip)	(Skip)
805	more than three times	Once	Positive nucleic acid test	9	Self medication	Medication for underlying diseases	0	50	male	168	75	1	1	In good previous physical condition	0	0	0	0	0	(Skip)	no	(Skip)	None	(Skip)	(Skip)	(Skip)	(Skip)	(Skip)	(Skip)	(Skip)	(Skip)	(Skip)	(Skip)	(Skip)	(Skip)	(Skip)	(Skip)	(Skip)	(Skip)	(Skip)	(Skip)	(Skip)	(Skip)	(Skip)	(Skip)	(Skip)	(Skip)	(Skip)	(Skip)
811	three times	Once	Nucleic acid test positive ┋ symptoms diagnosis	13	Self medication ┋ no special measures	Fever reducers ┋ Other medications	1	38	female	155	53	0	1	In good previous physical condition	0	0	0	0	0	(Skip)	is	Chronic gastritis ┋ polyp/adenoma	None	(Skip)	(Skip)	(Skip)	(Skip)	(Skip)	(Skip)	(Skip)	(Skip)	(Skip)	(Skip)	(Skip)	(Skip)	(Skip)	(Skip)	(Skip)	(Skip)	(Skip)	(Skip)	(Skip)	(Skip)	(Skip)	(Skip)	(Skip)	(Skip)	(Skip)	(Skip)
815	three times	Once	Antigen test positive	1	Self medication	febrifuge	1	31	male	173	66	0	1	In good previous physical condition	0	0	0	0	0	(Skip)	no	(Skip)	Burning discomfort or pain in the chest	(Skip)	(Skip)	(Skip)	(Skip)	(Skip)	(Skip)	(Skip)	(Skip)	(Skip)	2-3 days per month	no	Don't know because no such treatment has been tried	(Skip)	(Skip)	(Skip)	(Skip)	(Skip)	(Skip)	(Skip)	(Skip)	(Skip)	(Skip)	(Skip)	(Skip)	(Skip)	(Skip)
816	three times	Once	Antigen test positive	11	Self medication	Fever reducers ┋ Antiviral drugs	1	35	male	175	70	0	0	In good previous physical condition	0	0	0	0	0	(Skip)	no	(Skip)	None	(Skip)	(Skip)	(Skip)	(Skip)	(Skip)	(Skip)	(Skip)	(Skip)	(Skip)	(Skip)	(Skip)	(Skip)	(Skip)	(Skip)	(Skip)	(Skip)	(Skip)	(Skip)	(Skip)	(Skip)	(Skip)	(Skip)	(Skip)	(Skip)	(Skip)	(Skip)
817	three times	Once	Nucleic acid test was positive ┋ antigen test was positive	34	Self medication ┋ no special measures	Have taken medicine, but not clear what it is	1	43	female	155	49.8	0	0	In good previous physical condition	0	0	0	0	0	(Skip)	is	Basically no abnormality	None	(Skip)	(Skip)	(Skip)	(Skip)	(Skip)	(Skip)	(Skip)	(Skip)	(Skip)	(Skip)	(Skip)	(Skip)	(Skip)	(Skip)	(Skip)	(Skip)	(Skip)	(Skip)	(Skip)	(Skip)	(Skip)	(Skip)	(Skip)	(Skip)	(Skip)	(Skip)
819	once	Twice	Positive nucleic acid test	11	Self medication	Antipyretic ┋ Have taken medicine, but not clear what it is	1	43	female	175	75	0	0	hypertension	1	0	0	0	0	(Skip)	no	(Skip)	A lump in the throat or a feeling of something sticking	Never	(Skip)	(Skip)	(Skip)	(Skip)	(Skip)	(Skip)	(Skip)	(Skip)	(Skip)	(Skip)	(Skip)	(Skip)	(Skip)	(Skip)	(Skip)	(Skip)	(Skip)	(Skip)	(Skip)	(Skip)	(Skip)	(Skip)	(Skip)	(Skip)	(Skip)
820	three times	Once	Antigen test positive	11	Self medication	febrifuge	1	37	male	176	85	0	1	In good previous physical condition	0	0	0	0	0	(Skip)	no	(Skip)	None	(Skip)	(Skip)	(Skip)	(Skip)	(Skip)	(Skip)	(Skip)	(Skip)	(Skip)	(Skip)	(Skip)	(Skip)	(Skip)	(Skip)	(Skip)	(Skip)	(Skip)	(Skip)	(Skip)	(Skip)	(Skip)	(Skip)	(Skip)	(Skip)	(Skip)	(Skip)
821	three times	Once	Positive nucleic acid test	6	Self medication	Have taken medicine, but not clear what it is	1	35	female	158	53	0	1	In good previous physical condition	0	0	0	0	0	(Skip)	no	(Skip)	None	(Skip)	(Skip)	(Skip)	(Skip)	(Skip)	(Skip)	(Skip)	(Skip)	(Skip)	(Skip)	(Skip)	(Skip)	(Skip)	(Skip)	(Skip)	(Skip)	(Skip)	(Skip)	(Skip)	(Skip)	(Skip)	(Skip)	(Skip)	(Skip)	(Skip)	(Skip)
822	three times	Once	Positive nucleic acid test	29	Outpatient visits	No previous medications	0	40	female	160	51	0	0	In good previous physical condition	0	0	0	0	0	(Skip)	no	(Skip)	None	(Skip)	(Skip)	(Skip)	(Skip)	(Skip)	(Skip)	(Skip)	(Skip)	(Skip)	(Skip)	(Skip)	(Skip)	(Skip)	(Skip)	(Skip)	(Skip)	(Skip)	(Skip)	(Skip)	(Skip)	(Skip)	(Skip)	(Skip)	(Skip)	(Skip)	(Skip)
826	twice	Twice	Antigen test positive	3	Self medication	Fever reducers ┋ Have not taken medication	1	35	male	175	65	0	1	Heart disease	0	1	0	0	0	(Skip)	no	(Skip)	None	(Skip)	(Skip)	(Skip)	(Skip)	(Skip)	(Skip)	(Skip)	(Skip)	(Skip)	(Skip)	(Skip)	(Skip)	(Skip)	(Skip)	(Skip)	(Skip)	(Skip)	(Skip)	(Skip)	(Skip)	(Skip)	(Skip)	(Skip)	(Skip)	(Skip)	(Skip)
827	three times	Once	Positive nucleic acid test	18	No special measures	No previous medications	0	55	male	180	111	1	1	hypertension	1	0	0	0	0	(Skip)	no	(Skip)	None	(Skip)	(Skip)	(Skip)	(Skip)	(Skip)	(Skip)	(Skip)	(Skip)	(Skip)	(Skip)	(Skip)	(Skip)	(Skip)	(Skip)	(Skip)	(Skip)	(Skip)	(Skip)	(Skip)	(Skip)	(Skip)	(Skip)	(Skip)	(Skip)	(Skip)	(Skip)
829	three times	Once	Antigen test positive	6	Self medication	Antipyretics [ibuprofen capsule] ┋ Antibiotics [Levofloxacin tablets]	1	45	female	158	62	0	1	In good previous physical condition	0	0	0	0	0	(Skip)	no	(Skip)	None	(Skip)	(Skip)	(Skip)	(Skip)	(Skip)	(Skip)	(Skip)	(Skip)	(Skip)	(Skip)	(Skip)	(Skip)	(Skip)	(Skip)	(Skip)	(Skip)	(Skip)	(Skip)	(Skip)	(Skip)	(Skip)	(Skip)	(Skip)	(Skip)	(Skip)	(Skip)
831	once	Once	Positive nucleic acid test	1	Intensive care ICU	Antibiotics	0	28	female	190	80	1	1	Heart disease	0	1	0	0	0	(Skip)	is	Polyp/adenoma	Burning discomfort or pain in the chest	(Skip)	(Skip)	(Skip)	(Skip)	(Skip)	(Skip)	(Skip)	(Skip)	(Skip)	2-3 days per month	no	is	(Skip)	(Skip)	(Skip)	(Skip)	(Skip)	(Skip)	(Skip)	(Skip)	(Skip)	(Skip)	(Skip)	(Skip)	(Skip)	(Skip)
832	three times	Once	Antigen test positive	8	Self medication ┋ no special measures	febrifuge	1	25	female	158	45	0	1	Gastrointestinal diseases	0	0	0	0	0	None	no	(Skip)	None	(Skip)	(Skip)	(Skip)	(Skip)	(Skip)	(Skip)	(Skip)	(Skip)	(Skip)	(Skip)	(Skip)	(Skip)	(Skip)	(Skip)	(Skip)	(Skip)	(Skip)	(Skip)	(Skip)	(Skip)	(Skip)	(Skip)	(Skip)	(Skip)	(Skip)	(Skip)
833	twice	Twice	Positive nucleic acid test	45	Outpatient visits	No previous medications	0	54	female	165	65	0	0	hypertension	1	0	0	0	0	(Skip)	no	(Skip)	None	(Skip)	(Skip)	(Skip)	(Skip)	(Skip)	(Skip)	(Skip)	(Skip)	(Skip)	(Skip)	(Skip)	(Skip)	(Skip)	(Skip)	(Skip)	(Skip)	(Skip)	(Skip)	(Skip)	(Skip)	(Skip)	(Skip)	(Skip)	(Skip)	(Skip)	(Skip)
837	three times	Once	Nucleic acid test positive ┋ symptoms diagnosis	11	Self medication	Antipyretics ┋ antibiotics	1	36	female	170	60	1	1	In good previous physical condition	0	0	0	0	0	(Skip)	no	(Skip)	None	(Skip)	(Skip)	(Skip)	(Skip)	(Skip)	(Skip)	(Skip)	(Skip)	(Skip)	(Skip)	(Skip)	(Skip)	(Skip)	(Skip)	(Skip)	(Skip)	(Skip)	(Skip)	(Skip)	(Skip)	(Skip)	(Skip)	(Skip)	(Skip)	(Skip)	(Skip)
838	twice	Once	Positive nucleic acid test	11	Self medication	febrifuge	1	30	male	175	55	0	1	In good previous physical condition	0	0	0	0	0	(Skip)	no	(Skip)	A lump in the throat or a feeling of something sticking	Less than 1 day per month	no	0% never	0% never	0% never	(Skip)	(Skip)	(Skip)	(Skip)	(Skip)	(Skip)	(Skip)	(Skip)	(Skip)	(Skip)	(Skip)	(Skip)	(Skip)	(Skip)	(Skip)	(Skip)	(Skip)	(Skip)	(Skip)	(Skip)	(Skip)
839	three times	Once	A positive antigen test ┋ diagnosis of symptoms	9	Self medication	Antipyretic [ibuprofen] ┋ Antiviral drugs [antiviral oral solution] ┋ antibiotics [carbocistane oral solution] ┋ Other drugs [small Bupleurum granules, Banlangen granules, etc]	1	33	male	160	63	0	1	In good previous physical condition	0	0	0	0	0	(Skip)	no	(Skip)	A sensation of choking or adhesion (in the throat) ┋ bloating/swelling of the abdomen	1 of every month	no	10%	10%	0% never	(Skip)	(Skip)	(Skip)	(Skip)	(Skip)	(Skip)	(Skip)	(Skip)	(Skip)	(Skip)	(Skip)	(Skip)	(Skip)	(Skip)	(Skip)	(Skip)	(Skip)	(Skip)	(Skip)	(Skip)	(Skip)
840	three times	Once	Antigen test positive	10	Self medication	Fever-reducing drugs ┋ Antiviral drugs ┋ Medications for underlying diseases	1	49	female	155	65	0	0	In good previous physical condition	0	0	0	0	0	(Skip)	no	(Skip)	None	(Skip)	(Skip)	(Skip)	(Skip)	(Skip)	(Skip)	(Skip)	(Skip)	(Skip)	(Skip)	(Skip)	(Skip)	(Skip)	(Skip)	(Skip)	(Skip)	(Skip)	(Skip)	(Skip)	(Skip)	(Skip)	(Skip)	(Skip)	(Skip)	(Skip)	(Skip)
842	three times	Once	Positive nucleic acid test	10	Self medication ┋ no special measures	Have taken medicine, but not clear what it is	1	30	female	159	55	0	0	In good previous physical condition	0	0	0	0	0	(Skip)	no	(Skip)	None	(Skip)	(Skip)	(Skip)	(Skip)	(Skip)	(Skip)	(Skip)	(Skip)	(Skip)	(Skip)	(Skip)	(Skip)	(Skip)	(Skip)	(Skip)	(Skip)	(Skip)	(Skip)	(Skip)	(Skip)	(Skip)	(Skip)	(Skip)	(Skip)	(Skip)	(Skip)
844	three times	Once	Antigen test positive	6	Self medication	Fevers [ibuprofen, crack]	1	34	male	167	70	0	1	In good previous physical condition	0	0	0	0	0	(Skip)	no	(Skip)	None	(Skip)	(Skip)	(Skip)	(Skip)	(Skip)	(Skip)	(Skip)	(Skip)	(Skip)	(Skip)	(Skip)	(Skip)	(Skip)	(Skip)	(Skip)	(Skip)	(Skip)	(Skip)	(Skip)	(Skip)	(Skip)	(Skip)	(Skip)	(Skip)	(Skip)	(Skip)
847	three times	Once	Antigen test positive	9	Self medication	febrifuge	1	36	female	165	55	0	1	In good previous physical condition	0	0	0	0	0	(Skip)	no	(Skip)	None	(Skip)	(Skip)	(Skip)	(Skip)	(Skip)	(Skip)	(Skip)	(Skip)	(Skip)	(Skip)	(Skip)	(Skip)	(Skip)	(Skip)	(Skip)	(Skip)	(Skip)	(Skip)	(Skip)	(Skip)	(Skip)	(Skip)	(Skip)	(Skip)	(Skip)	(Skip)
848	three times	Once	Antigen test positive	2	Self medication	Other medications	1	32	female	158	50	0	0	In good previous physical condition	0	0	0	0	0	(Skip)	no	(Skip)	None	(Skip)	(Skip)	(Skip)	(Skip)	(Skip)	(Skip)	(Skip)	(Skip)	(Skip)	(Skip)	(Skip)	(Skip)	(Skip)	(Skip)	(Skip)	(Skip)	(Skip)	(Skip)	(Skip)	(Skip)	(Skip)	(Skip)	(Skip)	(Skip)	(Skip)	(Skip)
849	three times	Once	Antigen test positive	6	Self medication ┋ no special measures	Antipyretic [ibuprofen]	1	38	male	178	78	0	0	In good previous physical condition	0	0	0	0	0	(Skip)	no	(Skip)	A lump in the throat or a feeling of something sticking	Never	(Skip)	(Skip)	(Skip)	(Skip)	(Skip)	(Skip)	(Skip)	(Skip)	(Skip)	(Skip)	(Skip)	(Skip)	(Skip)	(Skip)	(Skip)	(Skip)	(Skip)	(Skip)	(Skip)	(Skip)	(Skip)	(Skip)	(Skip)	(Skip)	(Skip)
852	three times	Once	Nucleic acid test was positive ┋ antigen test was positive	17	Self medication ┋ no special measures	Antiviral drugs 〖 Xiangxue antiviral oral liquid 〗┋ Other drugs 〖 Cough-Huatan granules 〗	0	41	female	160	56	0	1	In good previous physical condition	0	0	0	0	0	(Skip)	no	(Skip)	A lump in the throat or a feeling of something sticking	2-3 days per month	no	20%	20%	20%	(Skip)	(Skip)	(Skip)	(Skip)	(Skip)	(Skip)	(Skip)	(Skip)	(Skip)	(Skip)	(Skip)	(Skip)	(Skip)	(Skip)	(Skip)	(Skip)	(Skip)	(Skip)	(Skip)	(Skip)	(Skip)
855	three times	Once	Nucleic acid testing positive ┋ antigen positive ┋ symptom diagnosis	8	Self medication	febrifuge	1	25	male	170	70	0	0	Gastrointestinal diseases	0	0	0	0	0	None	no	(Skip)	(throat) feel choked or something adhesion ┋ food or drinks adhesion on or through the chest (chest) slowly	Daily	no	20%	10%	10%	(Skip)	(Skip)	(Skip)	(Skip)	(Skip)	(Skip)	(Skip)	Never	(Skip)	(Skip)	(Skip)	(Skip)	(Skip)	(Skip)	(Skip)	(Skip)	(Skip)	(Skip)	(Skip)	(Skip)	(Skip)
862	three times	Once	Antigen test positive	7	Self medication	febrifuge	1	48	male	175	78	1	1	In good previous physical condition	0	0	0	0	0	(Skip)	no	(Skip)	None	(Skip)	(Skip)	(Skip)	(Skip)	(Skip)	(Skip)	(Skip)	(Skip)	(Skip)	(Skip)	(Skip)	(Skip)	(Skip)	(Skip)	(Skip)	(Skip)	(Skip)	(Skip)	(Skip)	(Skip)	(Skip)	(Skip)	(Skip)	(Skip)	(Skip)	(Skip)
863	three times	Once	Positive nucleic acid test	1	Intensive care ICU	Antipyretic ┋ Have taken medicine, but not clear what it is	1	45	male	165	80	1	1	diabetes	0	0	1	0	0	(Skip)	no	(Skip)	Fullness discomfort	(Skip)	(Skip)	(Skip)	(Skip)	(Skip)	(Skip)	(Skip)	(Skip)	(Skip)	(Skip)	(Skip)	(Skip)	(Skip)	(Skip)	2-3 days a month	no	2-3 days a month	no	(Skip)	(Skip)	(Skip)	(Skip)	(Skip)	(Skip)	(Skip)	(Skip)
866	none	Once	Positive nucleic acid test	22	Self medication	Fever reducers ┋ Antiviral drugs	1	56	female	160	54	0	0	Hypertension ┋ Heart disease ┋ in good physical condition previously	1	1	0	0	0	(Skip)	no	(Skip)	A lump or sticky feeling (in the throat) ┋ Fullness and discomfort ┋ Food back into the mouth	Never	(Skip)	(Skip)	(Skip)	(Skip)	(Skip)	(Skip)	(Skip)	(Skip)	(Skip)	(Skip)	(Skip)	(Skip)	(Skip)	Never	(Skip)	Multiple times a day or continuously present	no	(Skip)	(Skip)	(Skip)	(Skip)	(Skip)	(Skip)	(Skip)	(Skip)
872	three times	Once	Positive nucleic acid test	25	Self medication	febrifuge	1	58	female	165	58	0	0	In good previous physical condition	0	0	0	0	0	(Skip)	no	(Skip)	None	(Skip)	(Skip)	(Skip)	(Skip)	(Skip)	(Skip)	(Skip)	(Skip)	(Skip)	(Skip)	(Skip)	(Skip)	(Skip)	(Skip)	(Skip)	(Skip)	(Skip)	(Skip)	(Skip)	(Skip)	(Skip)	(Skip)	(Skip)	(Skip)	(Skip)	(Skip)
874	twice	Once	Antigen test positive	11	Self medication	Fever reducers ┋ Antiviral drugs ┋ Antibiotics	1	32	male	175	80	0	0	In good previous physical condition	0	0	0	0	0	(Skip)	is	Basically no abnormality	None	(Skip)	(Skip)	(Skip)	(Skip)	(Skip)	(Skip)	(Skip)	(Skip)	(Skip)	(Skip)	(Skip)	(Skip)	(Skip)	(Skip)	(Skip)	(Skip)	(Skip)	(Skip)	(Skip)	(Skip)	(Skip)	(Skip)	(Skip)	(Skip)	(Skip)	(Skip)
875	three times	Once	Positive nucleic acid test	6	Self medication	febrifuge	1	36	female	160	100	0	0	In good previous physical condition	0	0	0	0	0	(Skip)	no	(Skip)	A lump in the throat or a feeling of something sticking	Never	(Skip)	(Skip)	(Skip)	(Skip)	(Skip)	(Skip)	(Skip)	(Skip)	(Skip)	(Skip)	(Skip)	(Skip)	(Skip)	(Skip)	(Skip)	(Skip)	(Skip)	(Skip)	(Skip)	(Skip)	(Skip)	(Skip)	(Skip)	(Skip)	(Skip)
876	twice	Once	Positive nucleic acid test	1	Intensive care ICU	Antibiotics	0	45	female	163	62	1	1	diabetes	0	0	1	0	0	(Skip)	is	Chronic gastritis	A lump in the throat or a feeling of something sticking	1 of every month	no	70%	10%	20%	(Skip)	(Skip)	(Skip)	(Skip)	(Skip)	(Skip)	(Skip)	(Skip)	(Skip)	(Skip)	(Skip)	(Skip)	(Skip)	(Skip)	(Skip)	(Skip)	(Skip)	(Skip)	(Skip)	(Skip)	(Skip)
878	twice	Once	Antigen test positive	9	Self medication	Antipyretic [ibuprofen]	1	28	female	165	51	0	1	In good previous physical condition	0	0	0	0	0	(Skip)	no	(Skip)	None	(Skip)	(Skip)	(Skip)	(Skip)	(Skip)	(Skip)	(Skip)	(Skip)	(Skip)	(Skip)	(Skip)	(Skip)	(Skip)	(Skip)	(Skip)	(Skip)	(Skip)	(Skip)	(Skip)	(Skip)	(Skip)	(Skip)	(Skip)	(Skip)	(Skip)	(Skip)
880	three times	Once	Antigen test positive	6	Self medication	febrifuge	1	48	female	163	60	0	0	In good previous physical condition	0	0	0	0	0	(Skip)	no	(Skip)	None	(Skip)	(Skip)	(Skip)	(Skip)	(Skip)	(Skip)	(Skip)	(Skip)	(Skip)	(Skip)	(Skip)	(Skip)	(Skip)	(Skip)	(Skip)	(Skip)	(Skip)	(Skip)	(Skip)	(Skip)	(Skip)	(Skip)	(Skip)	(Skip)	(Skip)	(Skip)
881	twice	Twice	Nucleic acid test positive ┋ symptoms diagnosis	25	Self medication	febrifuge	1	45	male	175	55	0	0	Other illnesses	0	0	0	0	0	(Skip)	no	(Skip)	None	(Skip)	(Skip)	(Skip)	(Skip)	(Skip)	(Skip)	(Skip)	(Skip)	(Skip)	(Skip)	(Skip)	(Skip)	(Skip)	(Skip)	(Skip)	(Skip)	(Skip)	(Skip)	(Skip)	(Skip)	(Skip)	(Skip)	(Skip)	(Skip)	(Skip)	(Skip)
884	twice	Once	Positive nucleic acid test	10	Self medication	Fever reducers ┋ Antiviral drugs	1	42	male	172	62	1	1	hypertension	1	0	0	0	0	(Skip)	no	(Skip)	A lump in the throat or a feeling of something sticking ┋ pain behind the sternum	Never	(Skip)	(Skip)	(Skip)	(Skip)	2-3 days per month	no	0% never	0% never	(Skip)	(Skip)	(Skip)	(Skip)	(Skip)	(Skip)	(Skip)	(Skip)	(Skip)	(Skip)	(Skip)	(Skip)	(Skip)	(Skip)	(Skip)	(Skip)	(Skip)
885	three times	Once	Nucleic acid test was positive ┋ antigen test was positive	6	Self medication	Other medications	1	23	female	163	50	0	0	In good previous physical condition	0	0	0	0	0	(Skip)	no	(Skip)	None	(Skip)	(Skip)	(Skip)	(Skip)	(Skip)	(Skip)	(Skip)	(Skip)	(Skip)	(Skip)	(Skip)	(Skip)	(Skip)	(Skip)	(Skip)	(Skip)	(Skip)	(Skip)	(Skip)	(Skip)	(Skip)	(Skip)	(Skip)	(Skip)	(Skip)	(Skip)
886	three times	Twice	A positive nucleic acid test ┋CT showed pneumonia	7	Outpatient visit ┋ self-medicate	Fever reducers ┋ Antiviral drugs ┋ Have taken medicine, but not clear what it is	1	35	female	162	98	0	1	Hypertension ┋ Rheumatic immune disease	1	0	0	1	0	(Skip)	is	Esophagitis ┋ Chronic gastritis	A lump in the throat or a feeling of something sticking ┋ Food or drink is slow to adhere to or pass through the chest ┋ bloating/distention of the abdomen	Less than 1 day per month	is	20%	30%	30%	(Skip)	(Skip)	(Skip)	(Skip)	(Skip)	(Skip)	(Skip)	Less than 1 month	is	(Skip)	(Skip)	(Skip)	(Skip)	(Skip)	(Skip)	(Skip)	(Skip)	(Skip)	(Skip)	(Skip)	(Skip)
887	three times	Once	Antigen test positive	17	Self medication ┋ no special measures	No previous medications	0	25	male	180	78	0	1	In good previous physical condition	0	0	0	0	0	(Skip)	no	(Skip)	None	(Skip)	(Skip)	(Skip)	(Skip)	(Skip)	(Skip)	(Skip)	(Skip)	(Skip)	(Skip)	(Skip)	(Skip)	(Skip)	(Skip)	(Skip)	(Skip)	(Skip)	(Skip)	(Skip)	(Skip)	(Skip)	(Skip)	(Skip)	(Skip)	(Skip)	(Skip)
888	three times	Once	Positive nucleic acid test	11	Self medication	Fever reducers ┋ Antiviral drugs	1	39	female	160	58	0	1	In good previous physical condition	0	0	0	0	0	(Skip)	is	Erosive gastritis	None	(Skip)	(Skip)	(Skip)	(Skip)	(Skip)	(Skip)	(Skip)	(Skip)	(Skip)	(Skip)	(Skip)	(Skip)	(Skip)	(Skip)	(Skip)	(Skip)	(Skip)	(Skip)	(Skip)	(Skip)	(Skip)	(Skip)	(Skip)	(Skip)	(Skip)	(Skip)
889	three times	Once	Antigen test positive	9	No special measures	No previous medications	0	38	male	165	55	0	0	In good previous physical condition	0	0	0	0	0	(Skip)	no	(Skip)	None	(Skip)	(Skip)	(Skip)	(Skip)	(Skip)	(Skip)	(Skip)	(Skip)	(Skip)	(Skip)	(Skip)	(Skip)	(Skip)	(Skip)	(Skip)	(Skip)	(Skip)	(Skip)	(Skip)	(Skip)	(Skip)	(Skip)	(Skip)	(Skip)	(Skip)	(Skip)
890	twice	Once	Positive nucleic acid test	10	No special measures	No previous medications	0	40	female	168	50	0	0	In good previous physical condition	0	0	0	0	0	(Skip)	no	(Skip)	None	(Skip)	(Skip)	(Skip)	(Skip)	(Skip)	(Skip)	(Skip)	(Skip)	(Skip)	(Skip)	(Skip)	(Skip)	(Skip)	(Skip)	(Skip)	(Skip)	(Skip)	(Skip)	(Skip)	(Skip)	(Skip)	(Skip)	(Skip)	(Skip)	(Skip)	(Skip)
892	twice	Once	Positive nucleic acid test	4	Self medication ┋ no special measures	Have taken medicine, but not clear what it is	1	29	male	172	60	0	1	In good previous physical condition	0	0	0	0	0	(Skip)	no	(Skip)	None	(Skip)	(Skip)	(Skip)	(Skip)	(Skip)	(Skip)	(Skip)	(Skip)	(Skip)	(Skip)	(Skip)	(Skip)	(Skip)	(Skip)	(Skip)	(Skip)	(Skip)	(Skip)	(Skip)	(Skip)	(Skip)	(Skip)	(Skip)	(Skip)	(Skip)	(Skip)
895	twice	Once	Positive nucleic acid test	6	Self medication	febrifuge	1	30	male	178	67	1	1	In good previous physical condition	0	0	0	0	0	(Skip)	is	Basically no abnormality	None	(Skip)	(Skip)	(Skip)	(Skip)	(Skip)	(Skip)	(Skip)	(Skip)	(Skip)	(Skip)	(Skip)	(Skip)	(Skip)	(Skip)	(Skip)	(Skip)	(Skip)	(Skip)	(Skip)	(Skip)	(Skip)	(Skip)	(Skip)	(Skip)	(Skip)	(Skip)
898	twice	Once	Antigen test positive	7	Self medication	Fever reducers ┋ Antiviral drugs	1	28	male	170	84	0	1	hypertension	1	0	0	0	0	(Skip)	no	(Skip)	None	(Skip)	(Skip)	(Skip)	(Skip)	(Skip)	(Skip)	(Skip)	(Skip)	(Skip)	(Skip)	(Skip)	(Skip)	(Skip)	(Skip)	(Skip)	(Skip)	(Skip)	(Skip)	(Skip)	(Skip)	(Skip)	(Skip)	(Skip)	(Skip)	(Skip)	(Skip)
899	three times	Once	Positive nucleic acid test	11	Self medication	Fevers [Tylenol]	1	55	male	170	62	1	1	hypertension	1	0	0	0	0	(Skip)	no	(Skip)	None	(Skip)	(Skip)	(Skip)	(Skip)	(Skip)	(Skip)	(Skip)	(Skip)	(Skip)	(Skip)	(Skip)	(Skip)	(Skip)	(Skip)	(Skip)	(Skip)	(Skip)	(Skip)	(Skip)	(Skip)	(Skip)	(Skip)	(Skip)	(Skip)	(Skip)	(Skip)
900	twice	Once	Antigen test positive	8	No special measures	No previous medications	0	32	female	156	47	0	0	In good previous physical condition	0	0	0	0	0	(Skip)	no	(Skip)	None	(Skip)	(Skip)	(Skip)	(Skip)	(Skip)	(Skip)	(Skip)	(Skip)	(Skip)	(Skip)	(Skip)	(Skip)	(Skip)	(Skip)	(Skip)	(Skip)	(Skip)	(Skip)	(Skip)	(Skip)	(Skip)	(Skip)	(Skip)	(Skip)	(Skip)	(Skip)
901	three times	Once	Antigen test positive	9	Self medication	Fever reducers ┋ Other medications	1	49	female	156	54	0	0	In good previous physical condition	0	0	0	0	0	(Skip)	no	(Skip)	None	(Skip)	(Skip)	(Skip)	(Skip)	(Skip)	(Skip)	(Skip)	(Skip)	(Skip)	(Skip)	(Skip)	(Skip)	(Skip)	(Skip)	(Skip)	(Skip)	(Skip)	(Skip)	(Skip)	(Skip)	(Skip)	(Skip)	(Skip)	(Skip)	(Skip)	(Skip)
902	twice	Once	Antigen test positive	7	Self medication	Fevers 〖 ibuprofen sustained-release capsule 〗┋ Other drugs 〖 diclofenac sodium sustained-release capsule 〗	1	38	male	178	80	1	1	In good previous physical condition	0	0	0	0	0	(Skip)	no	(Skip)	A feeling of choking or adhesion (in the throat) ┋ fullness and discomfort ┋ Nausea ┋ bloating/swelling of the abdomen	Multiple times a day or continuously present	is	10%	10%	10%	(Skip)	(Skip)	(Skip)	(Skip)	(Skip)	(Skip)	(Skip)	(Skip)	(Skip)	Less than 1 month	is	Less than 1 month	is	(Skip)	(Skip)	(Skip)	(Skip)	(Skip)	(Skip)	(Skip)	(Skip)
905	three times	Once	Positive nucleic acid test	18	No special measures	No previous medications	0	50	female	160	59	0	0	In good previous physical condition	0	0	0	0	0	(Skip)	is	Chronic gastritis ┋ is basically normal	Fullness discomfort	(Skip)	(Skip)	(Skip)	(Skip)	(Skip)	(Skip)	(Skip)	(Skip)	(Skip)	(Skip)	(Skip)	(Skip)	(Skip)	(Skip)	Less than 1 month	no	Less than 1 month	no	(Skip)	(Skip)	(Skip)	(Skip)	(Skip)	(Skip)	(Skip)	(Skip)
908	three times	Once	Antigen test positive	8	Self medication	Fever reducers ┋ Antiviral drugs	1	28	female	162	63.5	0	1	In good previous physical condition	0	0	0	0	0	(Skip)	no	(Skip)	None	(Skip)	(Skip)	(Skip)	(Skip)	(Skip)	(Skip)	(Skip)	(Skip)	(Skip)	(Skip)	(Skip)	(Skip)	(Skip)	(Skip)	(Skip)	(Skip)	(Skip)	(Skip)	(Skip)	(Skip)	(Skip)	(Skip)	(Skip)	(Skip)	(Skip)	(Skip)
912	twice	Once	Nucleic acid test was positive ┋ antigen test was positive	20	Outpatient visit ┋ self-medicate	Antipyretics ┋ basic diseases and medical treatment	1	59	female	168	62.5	0	1	Hepatobiliary and pancreatic disease ┋ had been in good physical condition	0	0	0	0	0	Esophagitis ┋ Gastrointestinal ulcer ┋ Gastrointestinal malignancy (without polyps) ┋ Cholecystitis/gallstones	no	(Skip)	Retrosternal pain ┋ Fullness discomfort ┋ Abdominal bloating/distension	(Skip)	(Skip)	(Skip)	(Skip)	(Skip)	2 to 3 days a week	is	20%	10%	(Skip)	(Skip)	(Skip)	(Skip)	(Skip)	2-3 days a month	is	Less than 1 month	is	(Skip)	(Skip)	(Skip)	(Skip)	(Skip)	(Skip)	(Skip)	(Skip)
913	twice	Once	Antigen test positive	2	Self medication	febrifuge	1	35	male	168	67	1	1	In good previous physical condition	0	0	0	0	0	(Skip)	no	(Skip)	diarrhea	(Skip)	(Skip)	(Skip)	(Skip)	(Skip)	(Skip)	(Skip)	(Skip)	(Skip)	(Skip)	(Skip)	(Skip)	(Skip)	(Skip)	(Skip)	(Skip)	(Skip)	(Skip)	(Skip)	(Skip)	(Skip)	(Skip)	(Skip)	(Skip)	(Skip)	(Skip)
914	twice	Once	Antigen test positive	10	Self medication	Fever-reducing drug [acetaminophen] ┋ Antiviral drug [Bairui capsule]	1	45	male	171	69	0	1	hypertension	1	0	0	0	0	(Skip)	is	Basically no abnormality	None	(Skip)	(Skip)	(Skip)	(Skip)	(Skip)	(Skip)	(Skip)	(Skip)	(Skip)	(Skip)	(Skip)	(Skip)	(Skip)	(Skip)	(Skip)	(Skip)	(Skip)	(Skip)	(Skip)	(Skip)	(Skip)	(Skip)	(Skip)	(Skip)	(Skip)	(Skip)
916	twice	Once	Antigen test positive	9	Self medication	Fever reducers ┋ Other medications	1	36	male	170	68	0	1	In good previous physical condition	0	0	0	0	0	(Skip)	is	Erosive gastritis	None	(Skip)	(Skip)	(Skip)	(Skip)	(Skip)	(Skip)	(Skip)	(Skip)	(Skip)	(Skip)	(Skip)	(Skip)	(Skip)	(Skip)	(Skip)	(Skip)	(Skip)	(Skip)	(Skip)	(Skip)	(Skip)	(Skip)	(Skip)	(Skip)	(Skip)	(Skip)
917	three times	Twice	Nucleic acid test positive ┋ symptoms diagnosis	58	Outpatient visit ┋ self-medicate	febrifuge	1	46	male	175	78	0	1	Heart disease ┋ Hepatobiliary and pancreatic diseases ┋ Rheumatic immune diseases	0	1	0	1	0	Esophagitis ┋ Chronic gastritis ┋ Cholecystitis/gallstones ┋ were all absent	is	Chronic gastritis	A lump in the throat or a feeling of something sticking ┋ pain behind the sternum	2-3 days per month	is	30%	20%	20%	2-3 days per month	is	20%	40%	(Skip)	(Skip)	(Skip)	(Skip)	(Skip)	(Skip)	(Skip)	(Skip)	(Skip)	(Skip)	(Skip)	(Skip)	(Skip)	(Skip)	(Skip)	(Skip)	(Skip)
918	three times	Once	Antigen test positive	8	Self medication	febrifuge	1	43	male	175	78	1	0	In good previous physical condition	0	0	0	0	0	(Skip)	no	(Skip)	None	(Skip)	(Skip)	(Skip)	(Skip)	(Skip)	(Skip)	(Skip)	(Skip)	(Skip)	(Skip)	(Skip)	(Skip)	(Skip)	(Skip)	(Skip)	(Skip)	(Skip)	(Skip)	(Skip)	(Skip)	(Skip)	(Skip)	(Skip)	(Skip)	(Skip)	(Skip)
919	twice	Once	Positive nucleic acid test		Hospitalization	Other medications	0	59	female	160	75	1	1	diabetes	0	0	1	0	0	(Skip)	is	Gastrointestinal ulcer ┋ Gastrointestinal tumor	A lump in the throat or a feeling of sticking to something ┋ Food or drink is slow to adhere to or pass through the chest ┋ Constipation ┋ Diarrhea	2-3 days per month	no	80%	50%	40%	(Skip)	(Skip)	(Skip)	(Skip)	(Skip)	(Skip)	(Skip)	1 day a week	is	(Skip)	(Skip)	(Skip)	(Skip)	(Skip)	(Skip)	(Skip)	(Skip)	(Skip)	(Skip)	(Skip)	(Skip)
923	three times	Once	A positive antigen test ┋ diagnosis of symptoms	8	Outpatient visit ┋ self-medicate	febrifuge	1	45	male	170	70	0	1	In good previous physical condition	0	0	0	0	0	(Skip)	no	(Skip)	None	(Skip)	(Skip)	(Skip)	(Skip)	(Skip)	(Skip)	(Skip)	(Skip)	(Skip)	(Skip)	(Skip)	(Skip)	(Skip)	(Skip)	(Skip)	(Skip)	(Skip)	(Skip)	(Skip)	(Skip)	(Skip)	(Skip)	(Skip)	(Skip)	(Skip)	(Skip)
924	twice	Once	Positive nucleic acid test	6	No special measures	febrifuge	1	36	female	160	60	0	0	In good previous physical condition	0	0	0	0	0	(Skip)	no	(Skip)	A lump in the throat or a feeling of something sticking	Never	(Skip)	(Skip)	(Skip)	(Skip)	(Skip)	(Skip)	(Skip)	(Skip)	(Skip)	(Skip)	(Skip)	(Skip)	(Skip)	(Skip)	(Skip)	(Skip)	(Skip)	(Skip)	(Skip)	(Skip)	(Skip)	(Skip)	(Skip)	(Skip)	(Skip)
928	three times	Once	Nucleic acid test positive ┋ symptoms diagnosis	4	Self medication	Antipyretic [ibuprofen]	1	28	male	176	65	1	1	In good previous physical condition	0	0	0	0	0	(Skip)	no	(Skip)	None	(Skip)	(Skip)	(Skip)	(Skip)	(Skip)	(Skip)	(Skip)	(Skip)	(Skip)	(Skip)	(Skip)	(Skip)	(Skip)	(Skip)	(Skip)	(Skip)	(Skip)	(Skip)	(Skip)	(Skip)	(Skip)	(Skip)	(Skip)	(Skip)	(Skip)	(Skip)
929	twice	Once	Antigen test positive	36	Self medication	Have taken medicine, but not clear what it is	1	36	male	175	62	0	0	In good previous physical condition	0	0	0	0	0	(Skip)	no	(Skip)	None	(Skip)	(Skip)	(Skip)	(Skip)	(Skip)	(Skip)	(Skip)	(Skip)	(Skip)	(Skip)	(Skip)	(Skip)	(Skip)	(Skip)	(Skip)	(Skip)	(Skip)	(Skip)	(Skip)	(Skip)	(Skip)	(Skip)	(Skip)	(Skip)	(Skip)	(Skip)
930	twice	Once	Antigen test positive	17	Self medication	febrifuge	1	50	male	176	78	1	0	In good previous physical condition	0	0	0	0	0	(Skip)	no	(Skip)	A lump in the throat or a feeling of something sticking	Never	(Skip)	(Skip)	(Skip)	(Skip)	(Skip)	(Skip)	(Skip)	(Skip)	(Skip)	(Skip)	(Skip)	(Skip)	(Skip)	(Skip)	(Skip)	(Skip)	(Skip)	(Skip)	(Skip)	(Skip)	(Skip)	(Skip)	(Skip)	(Skip)	(Skip)
931	twice	Once	Positive nucleic acid test	6	Self medication	Antivirals [antivirals] ┋ Other drugs [Tylenol]	0	40	male	168	58	0	1	In good previous physical condition	0	0	0	0	0	(Skip)	no	(Skip)	None	(Skip)	(Skip)	(Skip)	(Skip)	(Skip)	(Skip)	(Skip)	(Skip)	(Skip)	(Skip)	(Skip)	(Skip)	(Skip)	(Skip)	(Skip)	(Skip)	(Skip)	(Skip)	(Skip)	(Skip)	(Skip)	(Skip)	(Skip)	(Skip)	(Skip)	(Skip)
932	once	Once	Positive nucleic acid test	12	Self medication	Antipyretics ┋ antibiotics	1	24	female	170	62	0	1	In good previous physical condition	0	0	0	0	0	(Skip)	no	(Skip)	None	(Skip)	(Skip)	(Skip)	(Skip)	(Skip)	(Skip)	(Skip)	(Skip)	(Skip)	(Skip)	(Skip)	(Skip)	(Skip)	(Skip)	(Skip)	(Skip)	(Skip)	(Skip)	(Skip)	(Skip)	(Skip)	(Skip)	(Skip)	(Skip)	(Skip)	(Skip)
933	twice	Once	Antigen test positive	7	No special measures	No previous medications	0	39	male	175	65	1	1	In good previous physical condition	0	0	0	0	0	(Skip)	no	(Skip)	A feeling of choking or adhesion (in the throat) ┋ fullness, discomfort ┋ Nausea, ┋ belching	Multiple times a day or continuously present	no	40%	30%	50%	(Skip)	(Skip)	(Skip)	(Skip)	(Skip)	(Skip)	(Skip)	(Skip)	(Skip)	2-3 days a week	no	Never	(Skip)	(Skip)	(Skip)	(Skip)	(Skip)	(Skip)	(Skip)	(Skip)	(Skip)
934	three times	Once	Positive nucleic acid test	32	Hospitalization ┋ Self-medicating ┋ No special measures	Antiviral drugs ┋ Antibiotics ┋ Medication for underlying diseases ┋ Have taken medicine, but don't know what it is	0	56	female	158	58	0	0	Heart disease ┋ Gastrointestinal disease ┋ Hepatobiliary and pancreatic disease ┋ Rheumatic immune disease	0	1	0	1	0	Chronic gastritis ┋ Helicobacter pylori infection ┋ Ulcerative colitis ┋ Intestinal tuberculosis/tuberculous peritonitis ┋ Hepatitis B virus carrier ┋ Pancreatitis ┋ None	is	Esophagitis ┋ Esophageal neoplasms ┋ Chronic gastritis ┋ Gastrointestinal obstruction/stenosis ┋ Gastrointestinal neoplasms	A sensation of choking or adhesion (in the throat) ┋ burning discomfort or pain in the chest ┋ bloating discomfort ┋ Vomiting ┋ belching ┋ Diarrhea	Less than 1 day per month	no	0% never	0% never	0% never	(Skip)	(Skip)	(Skip)	(Skip)	Less than 1 day per month	no	no	(Skip)	(Skip)	Less than 1 month	no	Never	(Skip)	(Skip)	(Skip)	(Skip)	(Skip)	(Skip)	(Skip)	(Skip)	(Skip)
937	three times	Once	Antigen test positive	8	Self medication	febrifuge	1	34	female	160	53	0	1	In good previous physical condition	0	0	0	0	0	(Skip)	is	Basically no abnormality	None	(Skip)	(Skip)	(Skip)	(Skip)	(Skip)	(Skip)	(Skip)	(Skip)	(Skip)	(Skip)	(Skip)	(Skip)	(Skip)	(Skip)	(Skip)	(Skip)	(Skip)	(Skip)	(Skip)	(Skip)	(Skip)	(Skip)	(Skip)	(Skip)	(Skip)	(Skip)
938	three times	Once	Antigen test positive	81	Self medication	Other medications [Painkillers]	0	52	female	163	63	0	1	In good previous physical condition	0	0	0	0	0	(Skip)	no	(Skip)	None	(Skip)	(Skip)	(Skip)	(Skip)	(Skip)	(Skip)	(Skip)	(Skip)	(Skip)	(Skip)	(Skip)	(Skip)	(Skip)	(Skip)	(Skip)	(Skip)	(Skip)	(Skip)	(Skip)	(Skip)	(Skip)	(Skip)	(Skip)	(Skip)	(Skip)	(Skip)
939	three times	Once	Positive nucleic acid test	8	Self medication	Fevers [Tylenol]	1	44	male	180	85	0	0	In good previous physical condition	0	0	0	0	0	(Skip)	no	(Skip)	None	(Skip)	(Skip)	(Skip)	(Skip)	(Skip)	(Skip)	(Skip)	(Skip)	(Skip)	(Skip)	(Skip)	(Skip)	(Skip)	(Skip)	(Skip)	(Skip)	(Skip)	(Skip)	(Skip)	(Skip)	(Skip)	(Skip)	(Skip)	(Skip)	(Skip)	(Skip)
941	twice	Once	Antigen test positive	7	Self medication	Antipyretic [ibuprofen]	1	37	female	166	80	0	0	hypertension	1	0	0	0	0	(Skip)	no	(Skip)	Nausea ┋ Vomiting ┋ Diarrhea	(Skip)	(Skip)	(Skip)	(Skip)	(Skip)	(Skip)	(Skip)	(Skip)	(Skip)	(Skip)	(Skip)	(Skip)	(Skip)	(Skip)	(Skip)	(Skip)	(Skip)	(Skip)	(Skip)	(Skip)	(Skip)	(Skip)	(Skip)	(Skip)	(Skip)	(Skip)
942	three times	Once	Antigen test positive	7	Self medication	Antivirals ┋ Medication for underlying diseases	0	30	female	163	55	0	0	In good previous physical condition	0	0	0	0	0	(Skip)	no	(Skip)	None	(Skip)	(Skip)	(Skip)	(Skip)	(Skip)	(Skip)	(Skip)	(Skip)	(Skip)	(Skip)	(Skip)	(Skip)	(Skip)	(Skip)	(Skip)	(Skip)	(Skip)	(Skip)	(Skip)	(Skip)	(Skip)	(Skip)	(Skip)	(Skip)	(Skip)	(Skip)
943	twice	Once	Nucleic acid test was positive ┋ antigen test was positive	12	Self medication	Antipyretic [ibuprofen]	1	40	male	168	77	1	1	In good previous physical condition	0	0	0	0	0	(Skip)	no	(Skip)	I have a lump in my throat or a feeling of something sticking ┋ Nausea	Multiple times a day or continuously present	is	100% have this feeling all the time	0% never	0% never	(Skip)	(Skip)	(Skip)	(Skip)	(Skip)	(Skip)	(Skip)	(Skip)	(Skip)	(Skip)	(Skip)	(Skip)	(Skip)	(Skip)	(Skip)	(Skip)	(Skip)	(Skip)	(Skip)	(Skip)	(Skip)
946	twice	Once	Positive nucleic acid test	11	Self medication	Antivirals ┋ Medication for underlying diseases	0	33	female	165	65	0	1	Hepatobiliary and pancreatic diseases	0	0	0	0	0	Cholecystitis/gallstones	no	(Skip)	None	(Skip)	(Skip)	(Skip)	(Skip)	(Skip)	(Skip)	(Skip)	(Skip)	(Skip)	(Skip)	(Skip)	(Skip)	(Skip)	(Skip)	(Skip)	(Skip)	(Skip)	(Skip)	(Skip)	(Skip)	(Skip)	(Skip)	(Skip)	(Skip)	(Skip)	(Skip)
947	twice	Twice	Positive nucleic acid test	1	Hospitalization	febrifuge	1	54	female	154	54	1	1	hypertension	1	0	0	0	0	(Skip)	is	Digestive tract ulcers	Fullness discomfort	(Skip)	(Skip)	(Skip)	(Skip)	(Skip)	(Skip)	(Skip)	(Skip)	(Skip)	(Skip)	(Skip)	(Skip)	(Skip)	(Skip)	1 day of each month	no	Less than 1 month	no	(Skip)	(Skip)	(Skip)	(Skip)	(Skip)	(Skip)	(Skip)	(Skip)
948	once	Once	Antigen test positive	6	Self medication	febrifuge	1	32	male	175	70	0	1	In good previous physical condition	0	0	0	0	0	(Skip)	no	(Skip)	None	(Skip)	(Skip)	(Skip)	(Skip)	(Skip)	(Skip)	(Skip)	(Skip)	(Skip)	(Skip)	(Skip)	(Skip)	(Skip)	(Skip)	(Skip)	(Skip)	(Skip)	(Skip)	(Skip)	(Skip)	(Skip)	(Skip)	(Skip)	(Skip)	(Skip)	(Skip)
949	three times	Once	Positive nucleic acid test	13	Self medication ┋ no special measures	febrifuge	1	35	male	176	75	0	1	Gastrointestinal diseases	0	0	0	0	0	Chronic gastritis	no	(Skip)	A lump in the throat or a feeling of something sticking ┋ pain behind the sternum	Multiple times a day or continuously present	is	100% have this feeling all the time	100% always feel this way when swallowing	100% always feel this way when swallowing	Multiple times a day or continuously present	no	50%	100% always	(Skip)	(Skip)	(Skip)	(Skip)	(Skip)	(Skip)	(Skip)	(Skip)	(Skip)	(Skip)	(Skip)	(Skip)	(Skip)	(Skip)	(Skip)	(Skip)	(Skip)
950	three times	Once	Positive nucleic acid test	13	Self medication	Fever reducers ┋ Antiviral drugs	1	46	female	160	55	0	1	In good previous physical condition	0	0	0	0	0	(Skip)	no	(Skip)	None	(Skip)	(Skip)	(Skip)	(Skip)	(Skip)	(Skip)	(Skip)	(Skip)	(Skip)	(Skip)	(Skip)	(Skip)	(Skip)	(Skip)	(Skip)	(Skip)	(Skip)	(Skip)	(Skip)	(Skip)	(Skip)	(Skip)	(Skip)	(Skip)	(Skip)	(Skip)
954	three times	Once	Nucleic acid test was positive ┋ antigen test was positive	7	Outpatient visit ┋ self-medicate	Antipyretic 〖 ibuprofen 〗┋ Antiviral drugs 〖 Bairu capsule 〗┋ Other drugs 〖 vitamin C〗	1	28	female	160	55	0	0	In good previous physical condition	0	0	0	0	0	(Skip)	no	(Skip)	None	(Skip)	(Skip)	(Skip)	(Skip)	(Skip)	(Skip)	(Skip)	(Skip)	(Skip)	(Skip)	(Skip)	(Skip)	(Skip)	(Skip)	(Skip)	(Skip)	(Skip)	(Skip)	(Skip)	(Skip)	(Skip)	(Skip)	(Skip)	(Skip)	(Skip)	(Skip)
955	twice	Once	Nucleic acid test was positive ┋ antigen test was positive	9	Self medication	Antipyretics ┋ Antiviral drugs ┋ Antibiotics ┋ Antidiarrheal agents, probiotics	1	35	male	170	75	1	1	Gastrointestinal diseases	0	0	0	0	0	Esophagitis	no	(Skip)	None	(Skip)	(Skip)	(Skip)	(Skip)	(Skip)	(Skip)	(Skip)	(Skip)	(Skip)	(Skip)	(Skip)	(Skip)	(Skip)	(Skip)	(Skip)	(Skip)	(Skip)	(Skip)	(Skip)	(Skip)	(Skip)	(Skip)	(Skip)	(Skip)	(Skip)	(Skip)
956	three times	Once	Positive nucleic acid test	5	No special measures	Antipyretic 〖 compound paracetamol and alkylamine capsule 〗	1	34	male	165	65	0	1	In good previous physical condition	0	0	0	0	0	(Skip)	no	(Skip)	None	(Skip)	(Skip)	(Skip)	(Skip)	(Skip)	(Skip)	(Skip)	(Skip)	(Skip)	(Skip)	(Skip)	(Skip)	(Skip)	(Skip)	(Skip)	(Skip)	(Skip)	(Skip)	(Skip)	(Skip)	(Skip)	(Skip)	(Skip)	(Skip)	(Skip)	(Skip)
958	three times	Once	Nucleic acid test was positive ┋ antigen test was positive	7	Self medication	Antipyretic [ibuprofen]	1	38	female	161	60	0	0	In good previous physical condition	0	0	0	0	0	(Skip)	no	(Skip)	None	(Skip)	(Skip)	(Skip)	(Skip)	(Skip)	(Skip)	(Skip)	(Skip)	(Skip)	(Skip)	(Skip)	(Skip)	(Skip)	(Skip)	(Skip)	(Skip)	(Skip)	(Skip)	(Skip)	(Skip)	(Skip)	(Skip)	(Skip)	(Skip)	(Skip)	(Skip)
959	three times	Once	Antigen test positive	6	Self medication	Fever reducers ┋ Antiviral drugs	1	36	female	170	75	0	1	In good previous physical condition	0	0	0	0	0	(Skip)	no	(Skip)	A lump in the throat or a feeling of something sticking	Never	(Skip)	(Skip)	(Skip)	(Skip)	(Skip)	(Skip)	(Skip)	(Skip)	(Skip)	(Skip)	(Skip)	(Skip)	(Skip)	(Skip)	(Skip)	(Skip)	(Skip)	(Skip)	(Skip)	(Skip)	(Skip)	(Skip)	(Skip)	(Skip)	(Skip)
964	three times	Once	Positive nucleic acid test	10	Self medication	febrifuge	1	31	male	170	75	0	0	In good previous physical condition	0	0	0	0	0	(Skip)	no	(Skip)	None	(Skip)	(Skip)	(Skip)	(Skip)	(Skip)	(Skip)	(Skip)	(Skip)	(Skip)	(Skip)	(Skip)	(Skip)	(Skip)	(Skip)	(Skip)	(Skip)	(Skip)	(Skip)	(Skip)	(Skip)	(Skip)	(Skip)	(Skip)	(Skip)	(Skip)	(Skip)
967	twice	Once	Antigen test positive	8	Self medication	Antipyretics ┋ antibiotics	1	38	male	172	85	0	1	Hypertension ┋ Diabetes ┋ Gastrointestinal diseases	1	0	1	0	0	There was no chronic gastritis ┋	no	(Skip)	Belching ┋ Abdominal bloating/distension	(Skip)	(Skip)	(Skip)	(Skip)	(Skip)	(Skip)	(Skip)	(Skip)	(Skip)	(Skip)	(Skip)	(Skip)	(Skip)	(Skip)	(Skip)	(Skip)	(Skip)	(Skip)	(Skip)	(Skip)	(Skip)	(Skip)	(Skip)	(Skip)	(Skip)	(Skip)
971	once	Once	Nucleic acid test positive ┋CT showed pneumonia ┋ symptoms diagnosis	43	Outpatient visits to ┋ intensive care unit ┋ No special measures	Antipyretics ┋ Antibiotics ┋ Antidiarrheal agents, probiotics ┋ Other drugs ┋ Have taken medicine, but don't know what it is	1	53	male	170	67.5	0	1	History of hypertension ┋ gastrointestinal disease ┋ abdominal surgery ┋ (infection of the new champions in) pregnancy/lactation	1	0	0	0	0	Chronic gastritis ┋ digestive tract ulcer ┋ ulcerative colitis ┋ cholecystitis/gallstones ┋ no	no	(Skip)	(throat) feel choked or something adhesion ┋ adhesion in food or drink (chest), or through the chest slowly ┋ vomiting ┋ abdominal pain ┋ bilge gas /)	Never	(Skip)	(Skip)	(Skip)	(Skip)	(Skip)	(Skip)	(Skip)	(Skip)	(Skip)	(Skip)	(Skip)	Never	(Skip)	(Skip)	(Skip)	(Skip)	(Skip)	Right upper quadrant ┋ right waist ┋ right down	Never	(Skip)	(Skip)	(Skip)	Never	(Skip)	(Skip)
972	once	Once	Positive nucleic acid test		Outpatient visits	Antipyretics ┋ antibiotics	1	45	female	165	50	0	0	hypertension	1	0	0	0	0	(Skip)	is	Esophagitis	A lump in the throat or a feeling of something sticking	Never	(Skip)	(Skip)	(Skip)	(Skip)	(Skip)	(Skip)	(Skip)	(Skip)	(Skip)	(Skip)	(Skip)	(Skip)	(Skip)	(Skip)	(Skip)	(Skip)	(Skip)	(Skip)	(Skip)	(Skip)	(Skip)	(Skip)	(Skip)	(Skip)	(Skip)
974	none	Once	Antigen test positive	2	Self medication ┋ no special measures	Fever reducers ┋ Antiviral drugs	1	31	male	175	81	1	1	In good previous physical condition	0	0	0	0	0	(Skip)	is	Basically no abnormality	None	(Skip)	(Skip)	(Skip)	(Skip)	(Skip)	(Skip)	(Skip)	(Skip)	(Skip)	(Skip)	(Skip)	(Skip)	(Skip)	(Skip)	(Skip)	(Skip)	(Skip)	(Skip)	(Skip)	(Skip)	(Skip)	(Skip)	(Skip)	(Skip)	(Skip)	(Skip)
975	none	Once	Antigen test positive	3	Self medication	Antipyretic [ibuprofen] ┋ Anti-viral drugs	1	25	female	160	50	0	1	In good previous physical condition	0	0	0	0	0	(Skip)	no	(Skip)	A lump in the throat or a feeling of something sticking ┋ pain behind the sternum	Less than 1 day per month	no	0% never	0% never	0% never	Never	(Skip)	(Skip)	(Skip)	(Skip)	(Skip)	(Skip)	(Skip)	(Skip)	(Skip)	(Skip)	(Skip)	(Skip)	(Skip)	(Skip)	(Skip)	(Skip)	(Skip)	(Skip)	(Skip)	(Skip)
978	three times	Once	Antigen test positive	5	Self medication	febrifuge	1	36	male	172	73	0	1	In good previous physical condition	0	0	0	0	0	(Skip)	no	(Skip)	None	(Skip)	(Skip)	(Skip)	(Skip)	(Skip)	(Skip)	(Skip)	(Skip)	(Skip)	(Skip)	(Skip)	(Skip)	(Skip)	(Skip)	(Skip)	(Skip)	(Skip)	(Skip)	(Skip)	(Skip)	(Skip)	(Skip)	(Skip)	(Skip)	(Skip)	(Skip)
979	three times	Once	Antigen test positive	4	Self medication	Fever reducers ┋ Antiviral drugs ┋ Antibiotics	1	39	male	164	60	0	1	In good previous physical condition	0	0	0	0	0	(Skip)	no	(Skip)	None	(Skip)	(Skip)	(Skip)	(Skip)	(Skip)	(Skip)	(Skip)	(Skip)	(Skip)	(Skip)	(Skip)	(Skip)	(Skip)	(Skip)	(Skip)	(Skip)	(Skip)	(Skip)	(Skip)	(Skip)	(Skip)	(Skip)	(Skip)	(Skip)	(Skip)	(Skip)
980	once	Once	Antigen test positive	95	Self medication	febrifuge	1	31	male	175	60	0	1	In good previous physical condition	0	0	0	0	0	(Skip)	no	(Skip)	A lump in the throat or a feeling of something sticking	4 to 6 days a week	no	20%	20%	10%	(Skip)	(Skip)	(Skip)	(Skip)	(Skip)	(Skip)	(Skip)	(Skip)	(Skip)	(Skip)	(Skip)	(Skip)	(Skip)	(Skip)	(Skip)	(Skip)	(Skip)	(Skip)	(Skip)	(Skip)	(Skip)
981	three times	Once	Antigen test positive	13	No special measures	No previous medications	0	25	male	168	60	1	0	In good previous physical condition	0	0	0	0	0	(Skip)	is	Basically no abnormality	None	(Skip)	(Skip)	(Skip)	(Skip)	(Skip)	(Skip)	(Skip)	(Skip)	(Skip)	(Skip)	(Skip)	(Skip)	(Skip)	(Skip)	(Skip)	(Skip)	(Skip)	(Skip)	(Skip)	(Skip)	(Skip)	(Skip)	(Skip)	(Skip)	(Skip)	(Skip)
982	three times	Once	Antigen test positive	1	Self medication	Fever reducers ┋ Antiviral drugs	1	33	male	170	85	1	1	In good previous physical condition	0	0	0	0	0	(Skip)	no	(Skip)	None	(Skip)	(Skip)	(Skip)	(Skip)	(Skip)	(Skip)	(Skip)	(Skip)	(Skip)	(Skip)	(Skip)	(Skip)	(Skip)	(Skip)	(Skip)	(Skip)	(Skip)	(Skip)	(Skip)	(Skip)	(Skip)	(Skip)	(Skip)	(Skip)	(Skip)	(Skip)
983	three times	Once	Positive nucleic acid test		Self medication ┋ no special measures	febrifuge	1	45	female	160	57.5	0	0	In good previous physical condition	0	0	0	0	0	(Skip)	no	(Skip)	None	(Skip)	(Skip)	(Skip)	(Skip)	(Skip)	(Skip)	(Skip)	(Skip)	(Skip)	(Skip)	(Skip)	(Skip)	(Skip)	(Skip)	(Skip)	(Skip)	(Skip)	(Skip)	(Skip)	(Skip)	(Skip)	(Skip)	(Skip)	(Skip)	(Skip)	(Skip)
984	three times	Once	Antigen test positive	6	No special measures	No previous medications	0	41	male	170	73	1	1	In good previous physical condition	0	0	0	0	0	(Skip)	no	(Skip)	None	(Skip)	(Skip)	(Skip)	(Skip)	(Skip)	(Skip)	(Skip)	(Skip)	(Skip)	(Skip)	(Skip)	(Skip)	(Skip)	(Skip)	(Skip)	(Skip)	(Skip)	(Skip)	(Skip)	(Skip)	(Skip)	(Skip)	(Skip)	(Skip)	(Skip)	(Skip)
985	three times	Twice	Nucleic acid test was positive ┋ antigen test was positive	17	Outpatient visits	Antipyretics ┋ antiviral drugs ┋ antidiarrheal agent, probiotics	1	26	male	175	83.5	1	1	In good previous physical condition	0	0	0	0	0	(Skip)	no	(Skip)	Food into oral ┋ belching ┋ ┋ ┋ constipation diarrhea ┋ abdomen bilge gas /)	(Skip)	(Skip)	(Skip)	(Skip)	(Skip)	(Skip)	(Skip)	(Skip)	(Skip)	(Skip)	(Skip)	(Skip)	(Skip)	(Skip)	(Skip)	(Skip)	(Skip)	(Skip)	Left upper quadrant	Multiple times a day or continuously present	There is pain and burning	40%	no	2-3 days per month	20%	It mainly appears before defecation
987	twice	Twice	Positive nucleic acid test	10	Self medication	Fever reducers ┋ Antiviral drugs	1	54	male		80	0	1	Gastrointestinal diseases	0	0	0	0	0	There was no chronic gastritis ┋	is	Digestive tract ulcers	A lump in the throat or a feeling of something sticking	Never	(Skip)	(Skip)	(Skip)	(Skip)	(Skip)	(Skip)	(Skip)	(Skip)	(Skip)	(Skip)	(Skip)	(Skip)	(Skip)	(Skip)	(Skip)	(Skip)	(Skip)	(Skip)	(Skip)	(Skip)	(Skip)	(Skip)	(Skip)	(Skip)	(Skip)
990	twice	Once	Positive nucleic acid test	31	No special measures	Antipyretics ┋ antibiotics	1	55	male	168	75	0	1	diabetes	0	0	1	0	0	(Skip)	no	(Skip)	None	(Skip)	(Skip)	(Skip)	(Skip)	(Skip)	(Skip)	(Skip)	(Skip)	(Skip)	(Skip)	(Skip)	(Skip)	(Skip)	(Skip)	(Skip)	(Skip)	(Skip)	(Skip)	(Skip)	(Skip)	(Skip)	(Skip)	(Skip)	(Skip)	(Skip)	(Skip)
992	three times	Once	Positive nucleic acid test	15	Self medication	febrifuge	1	30	male	172	62	0	1	In good previous physical condition	0	0	0	0	0	(Skip)	no	(Skip)	None	(Skip)	(Skip)	(Skip)	(Skip)	(Skip)	(Skip)	(Skip)	(Skip)	(Skip)	(Skip)	(Skip)	(Skip)	(Skip)	(Skip)	(Skip)	(Skip)	(Skip)	(Skip)	(Skip)	(Skip)	(Skip)	(Skip)	(Skip)	(Skip)	(Skip)	(Skip)
994	twice	Once	Antigen test positive	14	Self medication	febrifuge	1	49	male	180	80	0	1	In good previous physical condition	0	0	0	0	0	(Skip)	no	(Skip)	A lump in the throat or a feeling of something sticking	Never	(Skip)	(Skip)	(Skip)	(Skip)	(Skip)	(Skip)	(Skip)	(Skip)	(Skip)	(Skip)	(Skip)	(Skip)	(Skip)	(Skip)	(Skip)	(Skip)	(Skip)	(Skip)	(Skip)	(Skip)	(Skip)	(Skip)	(Skip)	(Skip)	(Skip)
996	three times	Once	Antigen test positive	17	Self medication	Antipyretic [ibuprofen]	1	34	male	176	78	1	1	In good previous physical condition	0	0	0	0	0	(Skip)	is	Chronic gastritis ┋ Erosive gastritis	A feeling of choking or sticking (in the throat) ┋ Food or drink is very slow to adhere to or pass through the (chest) ┋ Fullness and discomfort ┋ nausea ┋ vomiting	1 of every month	is	10%	10%	10%	(Skip)	(Skip)	(Skip)	(Skip)	(Skip)	(Skip)	(Skip)	Less than 1 month	no	Less than 1 month	is	Less than 1 month	is	(Skip)	(Skip)	(Skip)	(Skip)	(Skip)	(Skip)	(Skip)	(Skip)
998	three times	Once	Positive nucleic acid test	6	Self medication	Medication for underlying diseases	0	42	male	175	85	0	1	In good previous physical condition	0	0	0	0	0	(Skip)	no	(Skip)	None	(Skip)	(Skip)	(Skip)	(Skip)	(Skip)	(Skip)	(Skip)	(Skip)	(Skip)	(Skip)	(Skip)	(Skip)	(Skip)	(Skip)	(Skip)	(Skip)	(Skip)	(Skip)	(Skip)	(Skip)	(Skip)	(Skip)	(Skip)	(Skip)	(Skip)	(Skip)
1001	three times	Once	Antigen test positive	6	Self medication	Antipyretic [hash pain] ┋ Other drugs [small bupleurum granules]	1	45	male	165	70	0	1	In good previous physical condition	0	0	0	0	0	(Skip)	no	(Skip)	None	(Skip)	(Skip)	(Skip)	(Skip)	(Skip)	(Skip)	(Skip)	(Skip)	(Skip)	(Skip)	(Skip)	(Skip)	(Skip)	(Skip)	(Skip)	(Skip)	(Skip)	(Skip)	(Skip)	(Skip)	(Skip)	(Skip)	(Skip)	(Skip)	(Skip)	(Skip)
1002	three times	Once	Antigen test positive	37	Outpatient visit ┋ self-medicate	Medication for underlying diseases [to relieve cough and dissipate phlegm]	0	47	female	158	66	0	1	Rheumatic immune disease	0	0	0	1	0	(Skip)	no	(Skip)	A sensation of choking or adhesion (throat) ┋ Constipation ┋ bloating/swelling of the abdomen	Never	(Skip)	(Skip)	(Skip)	(Skip)	(Skip)	(Skip)	(Skip)	(Skip)	(Skip)	(Skip)	(Skip)	(Skip)	(Skip)	(Skip)	(Skip)	(Skip)	(Skip)	(Skip)	(Skip)	(Skip)	(Skip)	(Skip)	(Skip)	(Skip)	(Skip)
1003	twice	Once	Antigen test positive	9	Self medication	Antipyretics ┋ antibiotics	1	49	female	158	60	0	0	In good previous physical condition	0	0	0	0	0	(Skip)	no	(Skip)	Constipation	(Skip)	(Skip)	(Skip)	(Skip)	(Skip)	(Skip)	(Skip)	(Skip)	(Skip)	(Skip)	(Skip)	(Skip)	(Skip)	(Skip)	(Skip)	(Skip)	(Skip)	(Skip)	(Skip)	(Skip)	(Skip)	(Skip)	(Skip)	(Skip)	(Skip)	(Skip)
1005	three times	Once	Positive nucleic acid test	10	Self medication	Antipyretic [ibuprofen]	1	30	female	171	60	0	1	In good previous physical condition	0	0	0	0	0	(Skip)	no	(Skip)	None	(Skip)	(Skip)	(Skip)	(Skip)	(Skip)	(Skip)	(Skip)	(Skip)	(Skip)	(Skip)	(Skip)	(Skip)	(Skip)	(Skip)	(Skip)	(Skip)	(Skip)	(Skip)	(Skip)	(Skip)	(Skip)	(Skip)	(Skip)	(Skip)	(Skip)	(Skip)
1006	three times	Once	Positive nucleic acid test	15	Outpatient visits	No previous medications	0	40	female	160	52.5	0	0	diabetes	0	0	1	0	0	(Skip)	no	(Skip)	A lump in the throat or a feeling of something sticking	Multiple times a day or continuously present	is	60%	60%	60%	(Skip)	(Skip)	(Skip)	(Skip)	(Skip)	(Skip)	(Skip)	(Skip)	(Skip)	(Skip)	(Skip)	(Skip)	(Skip)	(Skip)	(Skip)	(Skip)	(Skip)	(Skip)	(Skip)	(Skip)	(Skip)
1008	twice	Once	Antigen test positive	9	Self medication	Antipyretic [ibuprofen]	1	35	male	175	65	1	1	In good previous physical condition	0	0	0	0	0	(Skip)	no	(Skip)	None	(Skip)	(Skip)	(Skip)	(Skip)	(Skip)	(Skip)	(Skip)	(Skip)	(Skip)	(Skip)	(Skip)	(Skip)	(Skip)	(Skip)	(Skip)	(Skip)	(Skip)	(Skip)	(Skip)	(Skip)	(Skip)	(Skip)	(Skip)	(Skip)	(Skip)	(Skip)
1009	three times	Once	Antigen test positive	5	Self medication	Antipyretic [ibuprofen]	1	35	male	172	80	1	1	In good previous physical condition	0	0	0	0	0	(Skip)	no	(Skip)	None	(Skip)	(Skip)	(Skip)	(Skip)	(Skip)	(Skip)	(Skip)	(Skip)	(Skip)	(Skip)	(Skip)	(Skip)	(Skip)	(Skip)	(Skip)	(Skip)	(Skip)	(Skip)	(Skip)	(Skip)	(Skip)	(Skip)	(Skip)	(Skip)	(Skip)	(Skip)
1010	three times	Once	Antigen test positive	11	Self medication	febrifuge	1	30	male	175	100	1	1	In good previous physical condition	0	0	0	0	0	(Skip)	no	(Skip)	None	(Skip)	(Skip)	(Skip)	(Skip)	(Skip)	(Skip)	(Skip)	(Skip)	(Skip)	(Skip)	(Skip)	(Skip)	(Skip)	(Skip)	(Skip)	(Skip)	(Skip)	(Skip)	(Skip)	(Skip)	(Skip)	(Skip)	(Skip)	(Skip)	(Skip)	(Skip)
1011	twice	Once	Nucleic acid test was positive ┋ antigen test was positive	1	Self medication ┋ no special measures	febrifuge	1	30	male	180	150	0	0	hypertension	1	0	0	0	0	(Skip)	is	Esophageal tumors	A lump in the throat or a feeling of something sticking	Never	(Skip)	(Skip)	(Skip)	(Skip)	(Skip)	(Skip)	(Skip)	(Skip)	(Skip)	(Skip)	(Skip)	(Skip)	(Skip)	(Skip)	(Skip)	(Skip)	(Skip)	(Skip)	(Skip)	(Skip)	(Skip)	(Skip)	(Skip)	(Skip)	(Skip)
1015	three times	Once	Positive nucleic acid test	4	Self medication	febrifuge	1	35	female	165	50	0	0	In good previous physical condition	0	0	0	0	0	(Skip)	no	(Skip)	A lump in the throat or a feeling of something sticking	Never	(Skip)	(Skip)	(Skip)	(Skip)	(Skip)	(Skip)	(Skip)	(Skip)	(Skip)	(Skip)	(Skip)	(Skip)	(Skip)	(Skip)	(Skip)	(Skip)	(Skip)	(Skip)	(Skip)	(Skip)	(Skip)	(Skip)	(Skip)	(Skip)	(Skip)
1018	three times	Once	Positive nucleic acid test	6	Self medication	Fever reducers ┋ Other medications	1	32	male	173	70	1	1	In good previous physical condition	0	0	0	0	0	(Skip)	no	(Skip)	None	(Skip)	(Skip)	(Skip)	(Skip)	(Skip)	(Skip)	(Skip)	(Skip)	(Skip)	(Skip)	(Skip)	(Skip)	(Skip)	(Skip)	(Skip)	(Skip)	(Skip)	(Skip)	(Skip)	(Skip)	(Skip)	(Skip)	(Skip)	(Skip)	(Skip)	(Skip)
1019	three times	Once	Positive nucleic acid test	15	Outpatient visits	No previous medications	0	36	female	160	65	0	0	In good previous physical condition	0	0	0	0	0	(Skip)	no	(Skip)	None	(Skip)	(Skip)	(Skip)	(Skip)	(Skip)	(Skip)	(Skip)	(Skip)	(Skip)	(Skip)	(Skip)	(Skip)	(Skip)	(Skip)	(Skip)	(Skip)	(Skip)	(Skip)	(Skip)	(Skip)	(Skip)	(Skip)	(Skip)	(Skip)	(Skip)	(Skip)
1020	none	Twice	Antigen test positive	8	Self medication	Fever reducers ┋ Antiviral drugs ┋ Antibiotics	1	30	female	160	45	0	0	In good previous physical condition	0	0	0	0	0	(Skip)	no	(Skip)	None	(Skip)	(Skip)	(Skip)	(Skip)	(Skip)	(Skip)	(Skip)	(Skip)	(Skip)	(Skip)	(Skip)	(Skip)	(Skip)	(Skip)	(Skip)	(Skip)	(Skip)	(Skip)	(Skip)	(Skip)	(Skip)	(Skip)	(Skip)	(Skip)	(Skip)	(Skip)
1023	once	Once	Positive nucleic acid test	16	Self medication	febrifuge	1	28	male	183	72.5	0	0	In good previous physical condition	0	0	0	0	0	(Skip)	no	(Skip)	None	(Skip)	(Skip)	(Skip)	(Skip)	(Skip)	(Skip)	(Skip)	(Skip)	(Skip)	(Skip)	(Skip)	(Skip)	(Skip)	(Skip)	(Skip)	(Skip)	(Skip)	(Skip)	(Skip)	(Skip)	(Skip)	(Skip)	(Skip)	(Skip)	(Skip)	(Skip)
1024	once	Once	Antigen test positive	6	Self medication ┋ no special measures	Fever reducers ┋ Antiviral drugs ┋ Antibiotics	1	26	male	172	74	1	1	Gastrointestinal diseases	0	0	0	0	0	Chronic gastritis	no	(Skip)	Burning discomfort or pain in the chest ┋ Nausea ┋ Vomiting ┋ Abdominal pain ┋ Constipation ┋ Diarrhea ┋ bloating/swelling of the abdomen	(Skip)	(Skip)	(Skip)	(Skip)	(Skip)	(Skip)	(Skip)	(Skip)	(Skip)	2-3 days per month	no	Don't know because no such treatment has been tried	(Skip)	(Skip)	(Skip)	(Skip)	(Skip)	(Skip)	Lower abdomen	(Skip)	(Skip)	(Skip)	(Skip)	Daily	20%	Symptoms are present both before and after bowel movements
1026	more than three times	Once	Positive nucleic acid test	19	Hospitalization	febrifuge	1	33	male	167	65	1	0	Heart disease	0	1	0	0	0	(Skip)	is	Digestive tract ulcers	Pain behind the sternum	(Skip)	(Skip)	(Skip)	(Skip)	(Skip)	Less than 1 day per month	no	0% never	10%	(Skip)	(Skip)	(Skip)	(Skip)	(Skip)	(Skip)	(Skip)	(Skip)	(Skip)	(Skip)	(Skip)	(Skip)	(Skip)	(Skip)	(Skip)	(Skip)	(Skip)
1028	once	Once	Positive nucleic acid test	31	Outpatient visits	Antipyretic [ibuprofen] ┋ Antiviral drug [Lianhua Qingwen]	1	42	female	160	50	0	0	hypertension	1	0	0	0	0	(Skip)	is	Other	A lump in the throat or a feeling of something sticking	Never	(Skip)	(Skip)	(Skip)	(Skip)	(Skip)	(Skip)	(Skip)	(Skip)	(Skip)	(Skip)	(Skip)	(Skip)	(Skip)	(Skip)	(Skip)	(Skip)	(Skip)	(Skip)	(Skip)	(Skip)	(Skip)	(Skip)	(Skip)	(Skip)	(Skip)
1029	twice	Once	Antigen test positive	7	Self medication	Antipyretic [loxoprofen sodium]	1	36	male	170	70	1	1	In good previous physical condition	0	0	0	0	0	(Skip)	no	(Skip)	None	(Skip)	(Skip)	(Skip)	(Skip)	(Skip)	(Skip)	(Skip)	(Skip)	(Skip)	(Skip)	(Skip)	(Skip)	(Skip)	(Skip)	(Skip)	(Skip)	(Skip)	(Skip)	(Skip)	(Skip)	(Skip)	(Skip)	(Skip)	(Skip)	(Skip)	(Skip)
1030	three times	Once	Positive nucleic acid test	11	Self medication	Fever-reducing medicine ┋ Antibiotics ┋ Other medicine	1	50	male	180	70	1	0	In good previous physical condition	0	0	0	0	0	(Skip)	no	(Skip)	None	(Skip)	(Skip)	(Skip)	(Skip)	(Skip)	(Skip)	(Skip)	(Skip)	(Skip)	(Skip)	(Skip)	(Skip)	(Skip)	(Skip)	(Skip)	(Skip)	(Skip)	(Skip)	(Skip)	(Skip)	(Skip)	(Skip)	(Skip)	(Skip)	(Skip)	(Skip)
1031	three times	Once	Positive nucleic acid test	5	Self medication	febrifuge	1	25	female	165	50	0	0	In good previous physical condition	0	0	0	0	0	(Skip)	no	(Skip)	None	(Skip)	(Skip)	(Skip)	(Skip)	(Skip)	(Skip)	(Skip)	(Skip)	(Skip)	(Skip)	(Skip)	(Skip)	(Skip)	(Skip)	(Skip)	(Skip)	(Skip)	(Skip)	(Skip)	(Skip)	(Skip)	(Skip)	(Skip)	(Skip)	(Skip)	(Skip)
1033	three times	Once	Positive nucleic acid test	13	Outpatient visits	No previous medications	0	31	female	160	55	0	0	In good previous physical condition	0	0	0	0	0	(Skip)	no	(Skip)	None	(Skip)	(Skip)	(Skip)	(Skip)	(Skip)	(Skip)	(Skip)	(Skip)	(Skip)	(Skip)	(Skip)	(Skip)	(Skip)	(Skip)	(Skip)	(Skip)	(Skip)	(Skip)	(Skip)	(Skip)	(Skip)	(Skip)	(Skip)	(Skip)	(Skip)	(Skip)
1034	once	Twice	Positive nucleic acid test	7	Self medication	Fever reducers ┋ Antiviral drugs ┋ Other medications	1	35	female	170	70	0	1	In good previous physical condition	0	0	0	0	0	(Skip)	no	(Skip)	A lump in the throat or a feeling of something sticking to the throat ┋ burning discomfort or pain in the chest ┋ belching ┋ Constipation	4 to 6 days a week	no	70%	70%	70%	(Skip)	(Skip)	(Skip)	(Skip)	Never	(Skip)	(Skip)	(Skip)	(Skip)	(Skip)	(Skip)	(Skip)	(Skip)	(Skip)	(Skip)	(Skip)	(Skip)	(Skip)	(Skip)	(Skip)	(Skip)
1035	three times	Once	Antigen test positive	7	Self medication	febrifuge	1	42	female	153	50	1	1	Rheumatic immune disease	0	0	0	1	0	(Skip)	no	(Skip)	None	(Skip)	(Skip)	(Skip)	(Skip)	(Skip)	(Skip)	(Skip)	(Skip)	(Skip)	(Skip)	(Skip)	(Skip)	(Skip)	(Skip)	(Skip)	(Skip)	(Skip)	(Skip)	(Skip)	(Skip)	(Skip)	(Skip)	(Skip)	(Skip)	(Skip)	(Skip)
1036	three times	Once	Antigen test positive	5	Self medication	febrifuge	1	29	female	160	50	0	0	In good previous physical condition	0	0	0	0	0	(Skip)	no	(Skip)	None	(Skip)	(Skip)	(Skip)	(Skip)	(Skip)	(Skip)	(Skip)	(Skip)	(Skip)	(Skip)	(Skip)	(Skip)	(Skip)	(Skip)	(Skip)	(Skip)	(Skip)	(Skip)	(Skip)	(Skip)	(Skip)	(Skip)	(Skip)	(Skip)	(Skip)	(Skip)
1037	three times	Once	Nucleic acid test positive ┋ symptoms diagnosis	6	Outpatient visit ┋ self-medicate	Fever reducers ┋ Antiviral drugs	1	36	male	165	77	0	1	In good previous physical condition	0	0	0	0	0	(Skip)	no	(Skip)	A lump in the throat or a feeling of something sticking	Never	(Skip)	(Skip)	(Skip)	(Skip)	(Skip)	(Skip)	(Skip)	(Skip)	(Skip)	(Skip)	(Skip)	(Skip)	(Skip)	(Skip)	(Skip)	(Skip)	(Skip)	(Skip)	(Skip)	(Skip)	(Skip)	(Skip)	(Skip)	(Skip)	(Skip)
1038	three times	Once	Nucleic acid test was positive ┋ antigen test was positive	1	Self medication	Antibiotics	0	32	male	180	80	1	1	In good previous physical condition	0	0	0	0	0	(Skip)	is	Basically no abnormality	A feeling of choking or adhesion (in the throat) ┋ Diarrhea ┋ bloating/swelling of the abdomen	Never	(Skip)	(Skip)	(Skip)	(Skip)	(Skip)	(Skip)	(Skip)	(Skip)	(Skip)	(Skip)	(Skip)	(Skip)	(Skip)	(Skip)	(Skip)	(Skip)	(Skip)	(Skip)	(Skip)	(Skip)	(Skip)	(Skip)	(Skip)	(Skip)	(Skip)
1041	three times	Once	Antigen test positive	7	Self medication	Antiviral drugs	0	38	female	165	60	0	0	In good previous physical condition	0	0	0	0	0	(Skip)	no	(Skip)	None	(Skip)	(Skip)	(Skip)	(Skip)	(Skip)	(Skip)	(Skip)	(Skip)	(Skip)	(Skip)	(Skip)	(Skip)	(Skip)	(Skip)	(Skip)	(Skip)	(Skip)	(Skip)	(Skip)	(Skip)	(Skip)	(Skip)	(Skip)	(Skip)	(Skip)	(Skip)
1042	three times	Once	A positive antigen test ┋ diagnosis of symptoms	17	Self medication ┋ no special measures	febrifuge	1	34	female	167	55	0	1	In good previous physical condition	0	0	0	0	0	(Skip)	no	(Skip)	None	(Skip)	(Skip)	(Skip)	(Skip)	(Skip)	(Skip)	(Skip)	(Skip)	(Skip)	(Skip)	(Skip)	(Skip)	(Skip)	(Skip)	(Skip)	(Skip)	(Skip)	(Skip)	(Skip)	(Skip)	(Skip)	(Skip)	(Skip)	(Skip)	(Skip)	(Skip)
1043	three times	Once	Positive nucleic acid test	5	Self medication	febrifuge	1	32	male	173	75	1	1	hypertension	1	0	0	0	0	(Skip)	no	(Skip)	A lump in the throat or a feeling of something sticking	Less than 1 day per month	no	0% never	0% never	0% never	(Skip)	(Skip)	(Skip)	(Skip)	(Skip)	(Skip)	(Skip)	(Skip)	(Skip)	(Skip)	(Skip)	(Skip)	(Skip)	(Skip)	(Skip)	(Skip)	(Skip)	(Skip)	(Skip)	(Skip)	(Skip)
1045	three times	Once	Antigen test positive		Self medication	febrifuge	1	35	female	163	70	0	1	In good previous physical condition	0	0	0	0	0	(Skip)	is	Basically no abnormality	Pain behind the sternum	(Skip)	(Skip)	(Skip)	(Skip)	(Skip)	Daily	no	30%	0% never	(Skip)	(Skip)	(Skip)	(Skip)	(Skip)	(Skip)	(Skip)	(Skip)	(Skip)	(Skip)	(Skip)	(Skip)	(Skip)	(Skip)	(Skip)	(Skip)	(Skip)
1049	once	Once	Positive nucleic acid test	27	Outpatient visits	Antipyretic ┋ Have taken medicine, but not clear what it is	1	36	female	162	63	0	0	In good previous physical condition	0	0	0	0	0	(Skip)	no	(Skip)	Nausea	(Skip)	(Skip)	(Skip)	(Skip)	(Skip)	(Skip)	(Skip)	(Skip)	(Skip)	(Skip)	(Skip)	(Skip)	(Skip)	(Skip)	(Skip)	(Skip)	(Skip)	(Skip)	(Skip)	(Skip)	(Skip)	(Skip)	(Skip)	(Skip)	(Skip)	(Skip)
1051	three times	Once	Positive nucleic acid test	7	Self medication	Antipyretic [ibuprofen]	1	35	male	170	55	1	1	In good previous physical condition	0	0	0	0	0	(Skip)	no	(Skip)	None	(Skip)	(Skip)	(Skip)	(Skip)	(Skip)	(Skip)	(Skip)	(Skip)	(Skip)	(Skip)	(Skip)	(Skip)	(Skip)	(Skip)	(Skip)	(Skip)	(Skip)	(Skip)	(Skip)	(Skip)	(Skip)	(Skip)	(Skip)	(Skip)	(Skip)	(Skip)
1054	three times	Once	Positive nucleic acid test	5	Self medication	Antipyretic [ibuprofen]	1	32	male	182	85	1	1	hypertension	1	0	0	0	0	(Skip)	no	(Skip)	None	(Skip)	(Skip)	(Skip)	(Skip)	(Skip)	(Skip)	(Skip)	(Skip)	(Skip)	(Skip)	(Skip)	(Skip)	(Skip)	(Skip)	(Skip)	(Skip)	(Skip)	(Skip)	(Skip)	(Skip)	(Skip)	(Skip)	(Skip)	(Skip)	(Skip)	(Skip)
1058	three times	Once	Antigen test positive	17	Self medication	Fever reducers ┋ Antiviral drugs ┋ Antibiotics	1	38	female	164	60	0	0	In good previous physical condition	0	0	0	0	0	(Skip)	no	(Skip)	A lump in the throat or a feeling of something sticking	Never	(Skip)	(Skip)	(Skip)	(Skip)	(Skip)	(Skip)	(Skip)	(Skip)	(Skip)	(Skip)	(Skip)	(Skip)	(Skip)	(Skip)	(Skip)	(Skip)	(Skip)	(Skip)	(Skip)	(Skip)	(Skip)	(Skip)	(Skip)	(Skip)	(Skip)
1059	twice	Once	Antigen test positive	9	Self medication	Fever reducers ┋ Antiviral drugs	1	31	male	175	70	0	0	In good previous physical condition	0	0	0	0	0	(Skip)	no	(Skip)	None	(Skip)	(Skip)	(Skip)	(Skip)	(Skip)	(Skip)	(Skip)	(Skip)	(Skip)	(Skip)	(Skip)	(Skip)	(Skip)	(Skip)	(Skip)	(Skip)	(Skip)	(Skip)	(Skip)	(Skip)	(Skip)	(Skip)	(Skip)	(Skip)	(Skip)	(Skip)
1060	three times	Once	Positive nucleic acid test	2	Self medication	Antipyretic [ibuprofen]	1	23	male	180	63	1	1	In good previous physical condition	0	0	0	0	0	(Skip)	no	(Skip)	Pain behind the sternum	(Skip)	(Skip)	(Skip)	(Skip)	(Skip)	Never	(Skip)	(Skip)	(Skip)	(Skip)	(Skip)	(Skip)	(Skip)	(Skip)	(Skip)	(Skip)	(Skip)	(Skip)	(Skip)	(Skip)	(Skip)	(Skip)	(Skip)	(Skip)	(Skip)	(Skip)
1062	three times	Once	Antigen test positive	9	Self medication	Fever reducers ┋ Antiviral drugs ┋ Antibiotics	1	36	female	158	45	0	1	In good previous physical condition	0	0	0	0	0	(Skip)	no	(Skip)	None	(Skip)	(Skip)	(Skip)	(Skip)	(Skip)	(Skip)	(Skip)	(Skip)	(Skip)	(Skip)	(Skip)	(Skip)	(Skip)	(Skip)	(Skip)	(Skip)	(Skip)	(Skip)	(Skip)	(Skip)	(Skip)	(Skip)	(Skip)	(Skip)	(Skip)	(Skip)
1064	once	Once	Positive nucleic acid test	11	Self medication	Antipyretics ┋ antibiotics ┋ other drugs [small bupleurum, d c fructus forsythiae tablets, ibuprofen]	1	45	male	178	72	0	1	In good previous physical condition	0	0	0	0	0	(Skip)	is	Chronic gastritis ┋ Erosive gastritis	A feeling of choking or adhesion (throat) ┋ fullness and discomfort ┋ Food back into the mouth ┋ belching ┋ Constipation	2 to 3 days a week	no	10%	10%	10%	(Skip)	(Skip)	(Skip)	(Skip)	(Skip)	(Skip)	(Skip)	(Skip)	(Skip)	2-3 days a month	no	Never	(Skip)	(Skip)	(Skip)	(Skip)	(Skip)	(Skip)	(Skip)	(Skip)	(Skip)
1065	twice	Once	Antigen test positive	8	No special measures	No previous medications	0	30	male	183	120	1	1	In good previous physical condition	0	0	0	0	0	(Skip)	no	(Skip)	None	(Skip)	(Skip)	(Skip)	(Skip)	(Skip)	(Skip)	(Skip)	(Skip)	(Skip)	(Skip)	(Skip)	(Skip)	(Skip)	(Skip)	(Skip)	(Skip)	(Skip)	(Skip)	(Skip)	(Skip)	(Skip)	(Skip)	(Skip)	(Skip)	(Skip)	(Skip)
1066	three times	Once	Positive nucleic acid test	8	Outpatient visits	Have taken medicine, but not clear what it is	1	28	male	170	77.5	1	1	In good previous physical condition	0	0	0	0	0	(Skip)	is	Basically no abnormality	A lump in the throat or a feeling of something sticking	Never	(Skip)	(Skip)	(Skip)	(Skip)	(Skip)	(Skip)	(Skip)	(Skip)	(Skip)	(Skip)	(Skip)	(Skip)	(Skip)	(Skip)	(Skip)	(Skip)	(Skip)	(Skip)	(Skip)	(Skip)	(Skip)	(Skip)	(Skip)	(Skip)	(Skip)
1067	twice	Once	Antigen test positive	8	Self medication	Antipyretic [ibuprofen]	1	33	female	155	50	0	0	In good previous physical condition	0	0	0	0	0	(Skip)	no	(Skip)	Pain behind the sternum	(Skip)	(Skip)	(Skip)	(Skip)	(Skip)	Never	(Skip)	(Skip)	(Skip)	(Skip)	(Skip)	(Skip)	(Skip)	(Skip)	(Skip)	(Skip)	(Skip)	(Skip)	(Skip)	(Skip)	(Skip)	(Skip)	(Skip)	(Skip)	(Skip)	(Skip)
1068	twice	Once	Antigen test positive	8	Self medication	febrifuge	1	28	female	158	45	0	0	In good previous physical condition	0	0	0	0	0	(Skip)	no	(Skip)	None	(Skip)	(Skip)	(Skip)	(Skip)	(Skip)	(Skip)	(Skip)	(Skip)	(Skip)	(Skip)	(Skip)	(Skip)	(Skip)	(Skip)	(Skip)	(Skip)	(Skip)	(Skip)	(Skip)	(Skip)	(Skip)	(Skip)	(Skip)	(Skip)	(Skip)	(Skip)
1072	three times	Twice	Positive nucleic acid test	41	Self medication	No previous medications	0	31	male	168	70	1	1	In good previous physical condition	0	0	0	0	0	(Skip)	no	(Skip)	None	(Skip)	(Skip)	(Skip)	(Skip)	(Skip)	(Skip)	(Skip)	(Skip)	(Skip)	(Skip)	(Skip)	(Skip)	(Skip)	(Skip)	(Skip)	(Skip)	(Skip)	(Skip)	(Skip)	(Skip)	(Skip)	(Skip)	(Skip)	(Skip)	(Skip)	(Skip)
1074	twice	Once	A positive antigen test ┋ diagnosis of symptoms	8	No special measures	Antipyretics ┋ Antibiotics ┋ Other drugs [antitussive and expectorant]	1	53	male	170	65	0	1	Gastrointestinal disorders ┋ Esophageal disorders	0	0	0	0	0	Esophagitis ┋ chronic gastritis ┋ did not occur	is	Esophagitis ┋ Chronic gastritis	None	(Skip)	(Skip)	(Skip)	(Skip)	(Skip)	(Skip)	(Skip)	(Skip)	(Skip)	(Skip)	(Skip)	(Skip)	(Skip)	(Skip)	(Skip)	(Skip)	(Skip)	(Skip)	(Skip)	(Skip)	(Skip)	(Skip)	(Skip)	(Skip)	(Skip)	(Skip)
1075	three times	Once	Antigen test positive	9	Self medication	Antipyretics [ibuprofen] ┋ other drugs [cough syrup]	1	33	female	168	70	0	0	In good previous physical condition	0	0	0	0	0	(Skip)	no	(Skip)	A feeling of choking or sticking (in the throat) ┋ fullness and discomfort ┋ Food back into the mouth ┋ Abdominal pain	1 of every month	is	0% never	0% never	0% never	(Skip)	(Skip)	(Skip)	(Skip)	(Skip)	(Skip)	(Skip)	(Skip)	(Skip)	Never	(Skip)	Never	(Skip)	None	(Skip)	(Skip)	(Skip)	(Skip)	(Skip)	(Skip)	(Skip)
1076	three times	Once	Antigen test positive	18	Self medication	Fever reducers ┋ Antiviral drugs	1	35	male	180	70	1	1	In good previous physical condition	0	0	0	0	0	(Skip)	no	(Skip)	None	(Skip)	(Skip)	(Skip)	(Skip)	(Skip)	(Skip)	(Skip)	(Skip)	(Skip)	(Skip)	(Skip)	(Skip)	(Skip)	(Skip)	(Skip)	(Skip)	(Skip)	(Skip)	(Skip)	(Skip)	(Skip)	(Skip)	(Skip)	(Skip)	(Skip)	(Skip)
1078	once	Once	Antigen test positive	11	Self medication	febrifuge	1	31	male	178	72	0	1	In good previous physical condition	0	0	0	0	0	(Skip)	no	(Skip)	A lump in the throat or a feeling of something sticking ┋ Vomiting	Never	(Skip)	(Skip)	(Skip)	(Skip)	(Skip)	(Skip)	(Skip)	(Skip)	(Skip)	(Skip)	(Skip)	(Skip)	(Skip)	(Skip)	(Skip)	(Skip)	(Skip)	(Skip)	(Skip)	(Skip)	(Skip)	(Skip)	(Skip)	(Skip)	(Skip)
1080	three times	Once	Antigen test positive	6	Self medication	Antipyretic [ibuprofen]	1	33	male	170	85	1	1	In good previous physical condition	0	0	0	0	0	(Skip)	no	(Skip)	None	(Skip)	(Skip)	(Skip)	(Skip)	(Skip)	(Skip)	(Skip)	(Skip)	(Skip)	(Skip)	(Skip)	(Skip)	(Skip)	(Skip)	(Skip)	(Skip)	(Skip)	(Skip)	(Skip)	(Skip)	(Skip)	(Skip)	(Skip)	(Skip)	(Skip)	(Skip)
1081	three times	Once	A positive antigen test ┋ diagnosis of symptoms	11	Self medication ┋ no special measures	Have taken medicine, but not clear what it is	0	34	female	160	50	0	1	In good previous physical condition	0	0	0	0	0	(Skip)	no	(Skip)	Abdominal pain	(Skip)	(Skip)	(Skip)	(Skip)	(Skip)	(Skip)	(Skip)	(Skip)	(Skip)	(Skip)	(Skip)	(Skip)	(Skip)	(Skip)	(Skip)	(Skip)	(Skip)	(Skip)	In the abdomen	Never	(Skip)	(Skip)	(Skip)	1 day a week	30%	It mainly appears before defecation
1085	twice	Once	Antigen test positive	18	No special measures	Antipyretic [ibuprofen]	1	43	female	167	55	0	1	In good previous physical condition	0	0	0	0	0	(Skip)	no	(Skip)	None	(Skip)	(Skip)	(Skip)	(Skip)	(Skip)	(Skip)	(Skip)	(Skip)	(Skip)	(Skip)	(Skip)	(Skip)	(Skip)	(Skip)	(Skip)	(Skip)	(Skip)	(Skip)	(Skip)	(Skip)	(Skip)	(Skip)	(Skip)	(Skip)	(Skip)	(Skip)
1087	twice	Once	Antigen test positive	10	Self medication	Antipyretics ┋ basic diseases and medical treatment	1	36	male	175	86	0	1	hypertension	1	0	0	0	0	(Skip)	no	(Skip)	None	(Skip)	(Skip)	(Skip)	(Skip)	(Skip)	(Skip)	(Skip)	(Skip)	(Skip)	(Skip)	(Skip)	(Skip)	(Skip)	(Skip)	(Skip)	(Skip)	(Skip)	(Skip)	(Skip)	(Skip)	(Skip)	(Skip)	(Skip)	(Skip)	(Skip)	(Skip)
1090	twice	Once	Nucleic acid test was positive ┋ antigen test was positive	8	Self medication	Antipyretic [ibuprofen]	1	25	male	176	85	0	1	In good previous physical condition	0	0	0	0	0	(Skip)	no	(Skip)	A lump in the throat or a feeling of something sticking	Never	(Skip)	(Skip)	(Skip)	(Skip)	(Skip)	(Skip)	(Skip)	(Skip)	(Skip)	(Skip)	(Skip)	(Skip)	(Skip)	(Skip)	(Skip)	(Skip)	(Skip)	(Skip)	(Skip)	(Skip)	(Skip)	(Skip)	(Skip)	(Skip)	(Skip)
1091	twice	Once	Antigen test positive	11	Self medication	febrifuge	1	27	female	163	70	0	0	In good previous physical condition	0	0	0	0	0	(Skip)	no	(Skip)	None	(Skip)	(Skip)	(Skip)	(Skip)	(Skip)	(Skip)	(Skip)	(Skip)	(Skip)	(Skip)	(Skip)	(Skip)	(Skip)	(Skip)	(Skip)	(Skip)	(Skip)	(Skip)	(Skip)	(Skip)	(Skip)	(Skip)	(Skip)	(Skip)	(Skip)	(Skip)
1093	three times	Once	Antigen test positive	7	Self medication	Fever reducers ┋ Antiviral drugs	1	30	female	165	56	0	0	In good previous physical condition	0	0	0	0	0	(Skip)	no	(Skip)	None	(Skip)	(Skip)	(Skip)	(Skip)	(Skip)	(Skip)	(Skip)	(Skip)	(Skip)	(Skip)	(Skip)	(Skip)	(Skip)	(Skip)	(Skip)	(Skip)	(Skip)	(Skip)	(Skip)	(Skip)	(Skip)	(Skip)	(Skip)	(Skip)	(Skip)	(Skip)
1094	three times	Once	Antigen test positive	11	Self medication	febrifuge	1	28	female	157	55	0	0	In good previous physical condition	0	0	0	0	0	(Skip)	no	(Skip)	None	(Skip)	(Skip)	(Skip)	(Skip)	(Skip)	(Skip)	(Skip)	(Skip)	(Skip)	(Skip)	(Skip)	(Skip)	(Skip)	(Skip)	(Skip)	(Skip)	(Skip)	(Skip)	(Skip)	(Skip)	(Skip)	(Skip)	(Skip)	(Skip)	(Skip)	(Skip)
1096	three times	Once	Positive nucleic acid test	1	Outpatient visit ┋ self-medicate	Antipyretics ┋ antidiarrheal agent, probiotics	1	58	male	170	54	1	1	Gastrointestinal illness ┋ other ┋ always in good health	0	0	0	0	0	There was no chronic gastritis ┋ functional gastrointestinal disease ┋	is	Erosive gastritis ┋ was basically normal	None	(Skip)	(Skip)	(Skip)	(Skip)	(Skip)	(Skip)	(Skip)	(Skip)	(Skip)	(Skip)	(Skip)	(Skip)	(Skip)	(Skip)	(Skip)	(Skip)	(Skip)	(Skip)	(Skip)	(Skip)	(Skip)	(Skip)	(Skip)	(Skip)	(Skip)	(Skip)
1097	three times	Once	Positive nucleic acid test	64	Self medication	febrifuge	1	26	male	175	60	1	1	In good previous physical condition	0	0	0	0	0	(Skip)	no	(Skip)	A lump in the throat or a feeling of something sticking	Never	(Skip)	(Skip)	(Skip)	(Skip)	(Skip)	(Skip)	(Skip)	(Skip)	(Skip)	(Skip)	(Skip)	(Skip)	(Skip)	(Skip)	(Skip)	(Skip)	(Skip)	(Skip)	(Skip)	(Skip)	(Skip)	(Skip)	(Skip)	(Skip)	(Skip)
1098	twice	Twice	Positive nucleic acid test	91	Outpatient visits	Antibiotics	0	29	male	171	70	1	0	Heart disease	0	1	0	0	0	(Skip)	no	(Skip)	Pain behind the sternum	(Skip)	(Skip)	(Skip)	(Skip)	(Skip)	1 of every month	is	0% never	100% always	(Skip)	(Skip)	(Skip)	(Skip)	(Skip)	(Skip)	(Skip)	(Skip)	(Skip)	(Skip)	(Skip)	(Skip)	(Skip)	(Skip)	(Skip)	(Skip)	(Skip)
1099	three times	Once	Antigen test positive	13	Self medication	febrifuge	1	35	male	180	85	1	1	In good previous physical condition	0	0	0	0	0	(Skip)	no	(Skip)	A sensation of choking or adhesion (in the throat) ┋ bloating/swelling of the abdomen	1 day a week	no	10%	10%	0% never	(Skip)	(Skip)	(Skip)	(Skip)	(Skip)	(Skip)	(Skip)	(Skip)	(Skip)	(Skip)	(Skip)	(Skip)	(Skip)	(Skip)	(Skip)	(Skip)	(Skip)	(Skip)	(Skip)	(Skip)	(Skip)
1101	three times	Once	Antigen test positive	8	Self medication	febrifuge	1	27	female	160	56	0	0	In good previous physical condition	0	0	0	0	0	(Skip)	no	(Skip)	None	(Skip)	(Skip)	(Skip)	(Skip)	(Skip)	(Skip)	(Skip)	(Skip)	(Skip)	(Skip)	(Skip)	(Skip)	(Skip)	(Skip)	(Skip)	(Skip)	(Skip)	(Skip)	(Skip)	(Skip)	(Skip)	(Skip)	(Skip)	(Skip)	(Skip)	(Skip)
1102	three times	Once	Antigen test positive	8	Self medication	Antipyretic [ibuprofen]	1	25	female	173	54.5	0	0	In good previous physical condition	0	0	0	0	0	(Skip)	is	Basically no abnormality	Food backs into the mouth	(Skip)	(Skip)	(Skip)	(Skip)	(Skip)	(Skip)	(Skip)	(Skip)	(Skip)	(Skip)	(Skip)	(Skip)	(Skip)	(Skip)	(Skip)	(Skip)	(Skip)	(Skip)	(Skip)	(Skip)	(Skip)	(Skip)	(Skip)	(Skip)	(Skip)	(Skip)
1103	three times	Once	Positive nucleic acid test	5	Self medication	febrifuge	1	36	male	174	65	1	1	In good previous physical condition	0	0	0	0	0	(Skip)	no	(Skip)	None	(Skip)	(Skip)	(Skip)	(Skip)	(Skip)	(Skip)	(Skip)	(Skip)	(Skip)	(Skip)	(Skip)	(Skip)	(Skip)	(Skip)	(Skip)	(Skip)	(Skip)	(Skip)	(Skip)	(Skip)	(Skip)	(Skip)	(Skip)	(Skip)	(Skip)	(Skip)
1104	twice	Once	Antigen test positive	9	Self medication	febrifuge	1	35	male	173	85	1	1	Gastrointestinal diseases	0	0	0	0	0	Chronic gastritis ┋ Peptic ulcer	no	(Skip)	None	(Skip)	(Skip)	(Skip)	(Skip)	(Skip)	(Skip)	(Skip)	(Skip)	(Skip)	(Skip)	(Skip)	(Skip)	(Skip)	(Skip)	(Skip)	(Skip)	(Skip)	(Skip)	(Skip)	(Skip)	(Skip)	(Skip)	(Skip)	(Skip)	(Skip)	(Skip)
1105	twice	Once	Nucleic acid testing positive ┋ antigen positive ┋ symptom diagnosis	5	Self medication	Antipyretic 〖 ibuprofen sustained-release capsule 〗┋ Antiviral drug 〖 Jinhua Qinggan granule 〗	1	42	male	175	75	0	1	In good previous physical condition	0	0	0	0	0	(Skip)	no	(Skip)	Burning discomfort or pain in the chest	(Skip)	(Skip)	(Skip)	(Skip)	(Skip)	(Skip)	(Skip)	(Skip)	(Skip)	2 to 3 days a week	no	no	(Skip)	(Skip)	(Skip)	(Skip)	(Skip)	(Skip)	(Skip)	(Skip)	(Skip)	(Skip)	(Skip)	(Skip)	(Skip)	(Skip)
1107	three times	Once	Antigen test positive	9	Outpatient visit ┋ self-medicate	febrifuge	1	47	male	166	67	1	0	In good previous physical condition	0	0	0	0	0	(Skip)	no	(Skip)	Vomiting ┋ abdomen bilge gas /)	(Skip)	(Skip)	(Skip)	(Skip)	(Skip)	(Skip)	(Skip)	(Skip)	(Skip)	(Skip)	(Skip)	(Skip)	(Skip)	(Skip)	(Skip)	(Skip)	(Skip)	(Skip)	(Skip)	(Skip)	(Skip)	(Skip)	(Skip)	(Skip)	(Skip)	(Skip)
1109	three times	Once	Positive nucleic acid test	7	Self medication ┋ no special measures	Antipyretic [ibuprofen]	1	32	male	168	68	0	1	In good previous physical condition	0	0	0	0	0	(Skip)	no	(Skip)	None	(Skip)	(Skip)	(Skip)	(Skip)	(Skip)	(Skip)	(Skip)	(Skip)	(Skip)	(Skip)	(Skip)	(Skip)	(Skip)	(Skip)	(Skip)	(Skip)	(Skip)	(Skip)	(Skip)	(Skip)	(Skip)	(Skip)	(Skip)	(Skip)	(Skip)	(Skip)
1111	three times	Once	Antigen test positive	8	Self medication	Have taken medicine, but not clear what it is	1	32	female	165	55	1	1	In good previous physical condition	0	0	0	0	0	(Skip)	no	(Skip)	None	(Skip)	(Skip)	(Skip)	(Skip)	(Skip)	(Skip)	(Skip)	(Skip)	(Skip)	(Skip)	(Skip)	(Skip)	(Skip)	(Skip)	(Skip)	(Skip)	(Skip)	(Skip)	(Skip)	(Skip)	(Skip)	(Skip)	(Skip)	(Skip)	(Skip)	(Skip)
1113	three times	Once	Antigen test positive	12	Self medication	febrifuge	1	30	male	180	130	0	1	In good previous physical condition	0	0	0	0	0	(Skip)	no	(Skip)	None	(Skip)	(Skip)	(Skip)	(Skip)	(Skip)	(Skip)	(Skip)	(Skip)	(Skip)	(Skip)	(Skip)	(Skip)	(Skip)	(Skip)	(Skip)	(Skip)	(Skip)	(Skip)	(Skip)	(Skip)	(Skip)	(Skip)	(Skip)	(Skip)	(Skip)	(Skip)
1114	twice	Once	Antigen test positive	14	Self medication	febrifuge	1	30	female	158	43	0	0	In good previous physical condition	0	0	0	0	0	(Skip)	no	(Skip)	None	(Skip)	(Skip)	(Skip)	(Skip)	(Skip)	(Skip)	(Skip)	(Skip)	(Skip)	(Skip)	(Skip)	(Skip)	(Skip)	(Skip)	(Skip)	(Skip)	(Skip)	(Skip)	(Skip)	(Skip)	(Skip)	(Skip)	(Skip)	(Skip)	(Skip)	(Skip)
1115	three times	Once	Positive nucleic acid test	12	Self medication	Antipyretics ┋ antibiotics	1	31	male	172	70	0	0	In good previous physical condition	0	0	0	0	0	(Skip)	is	Basically no abnormality	diarrhea	(Skip)	(Skip)	(Skip)	(Skip)	(Skip)	(Skip)	(Skip)	(Skip)	(Skip)	(Skip)	(Skip)	(Skip)	(Skip)	(Skip)	(Skip)	(Skip)	(Skip)	(Skip)	(Skip)	(Skip)	(Skip)	(Skip)	(Skip)	(Skip)	(Skip)	(Skip)
1117	three times	Once	Antigen test positive	7	Self medication	febrifuge	1	32	male	173	80	0	1	In good previous physical condition	0	0	0	0	0	(Skip)	no	(Skip)	None	(Skip)	(Skip)	(Skip)	(Skip)	(Skip)	(Skip)	(Skip)	(Skip)	(Skip)	(Skip)	(Skip)	(Skip)	(Skip)	(Skip)	(Skip)	(Skip)	(Skip)	(Skip)	(Skip)	(Skip)	(Skip)	(Skip)	(Skip)	(Skip)	(Skip)	(Skip)
1121	none	Once	Antigen test positive	9	Self medication	Fever reducers ┋ Antiviral drugs	1	30	female	160	55	0	0	In good previous physical condition	0	0	0	0	0	(Skip)	no	(Skip)	None	(Skip)	(Skip)	(Skip)	(Skip)	(Skip)	(Skip)	(Skip)	(Skip)	(Skip)	(Skip)	(Skip)	(Skip)	(Skip)	(Skip)	(Skip)	(Skip)	(Skip)	(Skip)	(Skip)	(Skip)	(Skip)	(Skip)	(Skip)	(Skip)	(Skip)	(Skip)
1122	three times	Once	Antigen test positive	7	No special measures	Fever reducers ┋ Antiviral drugs	1	33	male	180	70	0	0	In good previous physical condition	0	0	0	0	0	(Skip)	no	(Skip)	None	(Skip)	(Skip)	(Skip)	(Skip)	(Skip)	(Skip)	(Skip)	(Skip)	(Skip)	(Skip)	(Skip)	(Skip)	(Skip)	(Skip)	(Skip)	(Skip)	(Skip)	(Skip)	(Skip)	(Skip)	(Skip)	(Skip)	(Skip)	(Skip)	(Skip)	(Skip)
1123	three times	Once	Antigen test positive	10	Self medication	Fever reducers ┋ Antiviral drugs	1	48	female	155	60	0	1	In good previous physical condition	0	0	0	0	0	(Skip)	no	(Skip)	None	(Skip)	(Skip)	(Skip)	(Skip)	(Skip)	(Skip)	(Skip)	(Skip)	(Skip)	(Skip)	(Skip)	(Skip)	(Skip)	(Skip)	(Skip)	(Skip)	(Skip)	(Skip)	(Skip)	(Skip)	(Skip)	(Skip)	(Skip)	(Skip)	(Skip)	(Skip)
1124	three times	Once	Antigen test positive	5	Self medication	Medication for underlying diseases	0	32	male	178	60	0	0	In good previous physical condition	0	0	0	0	0	(Skip)	no	(Skip)	None	(Skip)	(Skip)	(Skip)	(Skip)	(Skip)	(Skip)	(Skip)	(Skip)	(Skip)	(Skip)	(Skip)	(Skip)	(Skip)	(Skip)	(Skip)	(Skip)	(Skip)	(Skip)	(Skip)	(Skip)	(Skip)	(Skip)	(Skip)	(Skip)	(Skip)	(Skip)
1125	three times	Once	Antigen test positive	10	Self medication	febrifuge	1	37	male	185	70	1	1	diabetes	0	0	1	0	0	(Skip)	no	(Skip)	A lump in the throat or a feeling of something sticking	2-3 days per month	is	10%	10%	10%	(Skip)	(Skip)	(Skip)	(Skip)	(Skip)	(Skip)	(Skip)	(Skip)	(Skip)	(Skip)	(Skip)	(Skip)	(Skip)	(Skip)	(Skip)	(Skip)	(Skip)	(Skip)	(Skip)	(Skip)	(Skip)
1130	twice	Once	Antigen test positive	9	Self medication	febrifuge	1	40	female	160	60	0	1	In good previous physical condition	0	0	0	0	0	(Skip)	no	(Skip)	None	(Skip)	(Skip)	(Skip)	(Skip)	(Skip)	(Skip)	(Skip)	(Skip)	(Skip)	(Skip)	(Skip)	(Skip)	(Skip)	(Skip)	(Skip)	(Skip)	(Skip)	(Skip)	(Skip)	(Skip)	(Skip)	(Skip)	(Skip)	(Skip)	(Skip)	(Skip)
1131	three times	Once	Antigen test positive	5	Self medication	Antiviral drugs ┋ Other drugs [antitussive and expectorant]	0	35	female	160	50	0	0	Gastrointestinal diseases	0	0	0	0	0	Chronic gastritis	no	(Skip)	Constipation	(Skip)	(Skip)	(Skip)	(Skip)	(Skip)	(Skip)	(Skip)	(Skip)	(Skip)	(Skip)	(Skip)	(Skip)	(Skip)	(Skip)	(Skip)	(Skip)	(Skip)	(Skip)	(Skip)	(Skip)	(Skip)	(Skip)	(Skip)	(Skip)	(Skip)	(Skip)
1134	three times	Once	Antigen test positive	16	Self medication	Antipyretics ┋ antibiotics	1	28	female	170	60	0	0	In good previous physical condition	0	0	0	0	0	(Skip)	no	(Skip)	A lump in the throat or a feeling of something sticking	Less than 1 day per month	no	10%	10%	10%	(Skip)	(Skip)	(Skip)	(Skip)	(Skip)	(Skip)	(Skip)	(Skip)	(Skip)	(Skip)	(Skip)	(Skip)	(Skip)	(Skip)	(Skip)	(Skip)	(Skip)	(Skip)	(Skip)	(Skip)	(Skip)
1135	three times	Once	Nucleic acid test positive ┋ symptoms diagnosis	5	Self medication ┋ no special measures	febrifuge	1	24	male	178	77.5	1	1	In good previous physical condition	0	0	0	0	0	(Skip)	no	(Skip)	None	(Skip)	(Skip)	(Skip)	(Skip)	(Skip)	(Skip)	(Skip)	(Skip)	(Skip)	(Skip)	(Skip)	(Skip)	(Skip)	(Skip)	(Skip)	(Skip)	(Skip)	(Skip)	(Skip)	(Skip)	(Skip)	(Skip)	(Skip)	(Skip)	(Skip)	(Skip)
1136	three times	Once	Antigen test positive	8	Self medication	Other drugs [cough medicine]	0	37	female	158	50	0	0	In good previous physical condition	0	0	0	0	0	(Skip)	no	(Skip)	A lump in the throat or a feeling of something sticking	2-3 days per month	no	0% never	10%	0% never	(Skip)	(Skip)	(Skip)	(Skip)	(Skip)	(Skip)	(Skip)	(Skip)	(Skip)	(Skip)	(Skip)	(Skip)	(Skip)	(Skip)	(Skip)	(Skip)	(Skip)	(Skip)	(Skip)	(Skip)	(Skip)
1137	more than three times	Once	Antigen test positive	1	Self medication ┋ no special measures	Fever reducers ┋ Antiviral drugs	1	59	female	162.5	60	0	1	In good previous physical condition	0	0	0	0	0	(Skip)	is	Polyp/adenoma	None	(Skip)	(Skip)	(Skip)	(Skip)	(Skip)	(Skip)	(Skip)	(Skip)	(Skip)	(Skip)	(Skip)	(Skip)	(Skip)	(Skip)	(Skip)	(Skip)	(Skip)	(Skip)	(Skip)	(Skip)	(Skip)	(Skip)	(Skip)	(Skip)	(Skip)	(Skip)
1138	twice	Once	Positive nucleic acid test	13	Self medication	Fever reducers ┋ Antiviral drugs	1	39	female	158	48	0	0	In good previous physical condition	0	0	0	0	0	(Skip)	is	Chronic gastritis ┋ Erosive gastritis	None	(Skip)	(Skip)	(Skip)	(Skip)	(Skip)	(Skip)	(Skip)	(Skip)	(Skip)	(Skip)	(Skip)	(Skip)	(Skip)	(Skip)	(Skip)	(Skip)	(Skip)	(Skip)	(Skip)	(Skip)	(Skip)	(Skip)	(Skip)	(Skip)	(Skip)	(Skip)
1139	twice	Once	Nucleic acid testing positive ┋ antigen positive ┋ symptom diagnosis	6	Outpatient visit ┋ self-medicate	Fever-reducing drugs ┋ Antiviral drugs ┋ Medications for underlying diseases	1	27	male	170	75	0	1	In good previous physical condition	0	0	0	0	0	(Skip)	no	(Skip)	None	(Skip)	(Skip)	(Skip)	(Skip)	(Skip)	(Skip)	(Skip)	(Skip)	(Skip)	(Skip)	(Skip)	(Skip)	(Skip)	(Skip)	(Skip)	(Skip)	(Skip)	(Skip)	(Skip)	(Skip)	(Skip)	(Skip)	(Skip)	(Skip)	(Skip)	(Skip)
1140	three times	Once	Antigen test positive	9	Self medication	Antipyretics [ibuprofen capsule]	1	26	female	160	41.5	0	0	In good previous physical condition	0	0	0	0	0	(Skip)	no	(Skip)	None	(Skip)	(Skip)	(Skip)	(Skip)	(Skip)	(Skip)	(Skip)	(Skip)	(Skip)	(Skip)	(Skip)	(Skip)	(Skip)	(Skip)	(Skip)	(Skip)	(Skip)	(Skip)	(Skip)	(Skip)	(Skip)	(Skip)	(Skip)	(Skip)	(Skip)	(Skip)
1143	three times	Once	Antigen test positive	9	Self medication	febrifuge	1	38	female	168	62	1	1	Gastrointestinal diseases	0	0	0	0	0	Chronic gastritis	is	Erosive gastritis	(throat) feel choked or something adhesion ┋ retrosternal pain ┋ burning chest discomfort or pain ┋ adhesion in food or drink (chest), or through the chest slowly ┋ nausea ┋ ┋ vomiting of food into the mouth ┋ gas ┋ ┋ diarrhea abdominal pain	2 to 3 days a week	is	20%	0% never	30%	2 to 3 days a week	is	10%	10%	2 to 3 days a week	is	no	2-3 days a month	is	(Skip)	(Skip)	(Skip)	(Skip)	Lower abdomen	(Skip)	(Skip)	(Skip)	(Skip)	1 day a week	50%	It mainly appears before defecation
1144	three times	Once	Positive nucleic acid test	11	Self medication	febrifuge	1	50	female	165	60	0	0	In good previous physical condition	0	0	0	0	0	(Skip)	is	Basically no abnormality	None	(Skip)	(Skip)	(Skip)	(Skip)	(Skip)	(Skip)	(Skip)	(Skip)	(Skip)	(Skip)	(Skip)	(Skip)	(Skip)	(Skip)	(Skip)	(Skip)	(Skip)	(Skip)	(Skip)	(Skip)	(Skip)	(Skip)	(Skip)	(Skip)	(Skip)	(Skip)
1147	once	Once	Antigen test positive	10	Self medication	febrifuge	1	24	male	182	90	1	1	In good previous physical condition	0	0	0	0	0	(Skip)	no	(Skip)	A lump in the throat or a feeling of something sticking	1 of every month	no	20%	0% never	20%	(Skip)	(Skip)	(Skip)	(Skip)	(Skip)	(Skip)	(Skip)	(Skip)	(Skip)	(Skip)	(Skip)	(Skip)	(Skip)	(Skip)	(Skip)	(Skip)	(Skip)	(Skip)	(Skip)	(Skip)	(Skip)
1148	three times	Once	Antigen test positive	9	No special measures	No previous medications	0	42	female	165	60	0	0	In good previous physical condition	0	0	0	0	0	(Skip)	no	(Skip)	None	(Skip)	(Skip)	(Skip)	(Skip)	(Skip)	(Skip)	(Skip)	(Skip)	(Skip)	(Skip)	(Skip)	(Skip)	(Skip)	(Skip)	(Skip)	(Skip)	(Skip)	(Skip)	(Skip)	(Skip)	(Skip)	(Skip)	(Skip)	(Skip)	(Skip)	(Skip)
1149	twice	Once	Positive nucleic acid test	8	Self medication	Antipyretic [ibuprofen]	1	35	female	167	60	0	1	In good previous physical condition	0	0	0	0	0	(Skip)	no	(Skip)	None	(Skip)	(Skip)	(Skip)	(Skip)	(Skip)	(Skip)	(Skip)	(Skip)	(Skip)	(Skip)	(Skip)	(Skip)	(Skip)	(Skip)	(Skip)	(Skip)	(Skip)	(Skip)	(Skip)	(Skip)	(Skip)	(Skip)	(Skip)	(Skip)	(Skip)	(Skip)
1150	twice	Once	Antigen test positive	8	No special measures	No previous medications	0	33	female	163	50	0	1	In good previous physical condition	0	0	0	0	0	(Skip)	no	(Skip)	None	(Skip)	(Skip)	(Skip)	(Skip)	(Skip)	(Skip)	(Skip)	(Skip)	(Skip)	(Skip)	(Skip)	(Skip)	(Skip)	(Skip)	(Skip)	(Skip)	(Skip)	(Skip)	(Skip)	(Skip)	(Skip)	(Skip)	(Skip)	(Skip)	(Skip)	(Skip)
1151	three times	Once	Antigen test positive	6	Self medication	febrifuge	1	28	female	168	72	0	1	In good previous physical condition	0	0	0	0	0	(Skip)	no	(Skip)	Constipation ┋ Diarrhea	(Skip)	(Skip)	(Skip)	(Skip)	(Skip)	(Skip)	(Skip)	(Skip)	(Skip)	(Skip)	(Skip)	(Skip)	(Skip)	(Skip)	(Skip)	(Skip)	(Skip)	(Skip)	(Skip)	(Skip)	(Skip)	(Skip)	(Skip)	(Skip)	(Skip)	(Skip)
1152	three times	Once	Antigen test positive	4	Self medication	Fever reducers ┋ Antiviral drugs	1	38	male	165	70	0	0	In good previous physical condition	0	0	0	0	0	(Skip)	no	(Skip)	None	(Skip)	(Skip)	(Skip)	(Skip)	(Skip)	(Skip)	(Skip)	(Skip)	(Skip)	(Skip)	(Skip)	(Skip)	(Skip)	(Skip)	(Skip)	(Skip)	(Skip)	(Skip)	(Skip)	(Skip)	(Skip)	(Skip)	(Skip)	(Skip)	(Skip)	(Skip)
1153	three times	Once	Nucleic acid testing positive ┋ antigen positive ┋ symptom diagnosis	4	Self medication	febrifuge	1	57	male	169	68	1	1	hypertension	1	0	0	0	0	(Skip)	no	(Skip)	None	(Skip)	(Skip)	(Skip)	(Skip)	(Skip)	(Skip)	(Skip)	(Skip)	(Skip)	(Skip)	(Skip)	(Skip)	(Skip)	(Skip)	(Skip)	(Skip)	(Skip)	(Skip)	(Skip)	(Skip)	(Skip)	(Skip)	(Skip)	(Skip)	(Skip)	(Skip)
1154	twice	Once	Antigen test positive	7	Self medication	febrifuge	1	34	male	178	65	0	1	In good previous physical condition	0	0	0	0	0	(Skip)	no	(Skip)	None	(Skip)	(Skip)	(Skip)	(Skip)	(Skip)	(Skip)	(Skip)	(Skip)	(Skip)	(Skip)	(Skip)	(Skip)	(Skip)	(Skip)	(Skip)	(Skip)	(Skip)	(Skip)	(Skip)	(Skip)	(Skip)	(Skip)	(Skip)	(Skip)	(Skip)	(Skip)
1155	none	Once	Positive nucleic acid test	32	Self medication	Medication for underlying diseases [gram sensitisation]	0	40	male	180	60	1	1	In good previous physical condition	0	0	0	0	0	(Skip)	no	(Skip)	None	(Skip)	(Skip)	(Skip)	(Skip)	(Skip)	(Skip)	(Skip)	(Skip)	(Skip)	(Skip)	(Skip)	(Skip)	(Skip)	(Skip)	(Skip)	(Skip)	(Skip)	(Skip)	(Skip)	(Skip)	(Skip)	(Skip)	(Skip)	(Skip)	(Skip)	(Skip)
1156	three times	Once	Antigen test positive	9	No special measures	No previous medications	0	36	male	181	63	1	1	In good previous physical condition	0	0	0	0	0	(Skip)	no	(Skip)	None	(Skip)	(Skip)	(Skip)	(Skip)	(Skip)	(Skip)	(Skip)	(Skip)	(Skip)	(Skip)	(Skip)	(Skip)	(Skip)	(Skip)	(Skip)	(Skip)	(Skip)	(Skip)	(Skip)	(Skip)	(Skip)	(Skip)	(Skip)	(Skip)	(Skip)	(Skip)
1157	once	Once	Positive nucleic acid test	1	Self medication	febrifuge	1	28	male	173	70	0	1	In good previous physical condition	0	0	0	0	0	(Skip)	no	(Skip)	None	(Skip)	(Skip)	(Skip)	(Skip)	(Skip)	(Skip)	(Skip)	(Skip)	(Skip)	(Skip)	(Skip)	(Skip)	(Skip)	(Skip)	(Skip)	(Skip)	(Skip)	(Skip)	(Skip)	(Skip)	(Skip)	(Skip)	(Skip)	(Skip)	(Skip)	(Skip)
1159	twice	Once	Nucleic acid testing positive ┋ antigen positive ┋ symptom diagnosis	21	Self medication	febrifuge	1	28	female	155	50	0	0	In good previous physical condition	0	0	0	0	0	(Skip)	no	(Skip)	A lump in the throat or a feeling of something sticking	Less than 1 day per month	no	0% never	0% never	0% never	(Skip)	(Skip)	(Skip)	(Skip)	(Skip)	(Skip)	(Skip)	(Skip)	(Skip)	(Skip)	(Skip)	(Skip)	(Skip)	(Skip)	(Skip)	(Skip)	(Skip)	(Skip)	(Skip)	(Skip)	(Skip)
1161	three times	Once	Positive nucleic acid test	1	Self medication	Other medications	1	35	female	163	52	0	1	In good previous physical condition	0	0	0	0	0	(Skip)	no	(Skip)	A lump in the throat or a feeling of something sticking	Never	(Skip)	(Skip)	(Skip)	(Skip)	(Skip)	(Skip)	(Skip)	(Skip)	(Skip)	(Skip)	(Skip)	(Skip)	(Skip)	(Skip)	(Skip)	(Skip)	(Skip)	(Skip)	(Skip)	(Skip)	(Skip)	(Skip)	(Skip)	(Skip)	(Skip)
1162	twice	Once	Antigen test positive	6	Outpatient visits	Fever reducers ┋ Antiviral drugs	1	28	male	178	90	0	1	In good previous physical condition	0	0	0	0	0	(Skip)	no	(Skip)	None	(Skip)	(Skip)	(Skip)	(Skip)	(Skip)	(Skip)	(Skip)	(Skip)	(Skip)	(Skip)	(Skip)	(Skip)	(Skip)	(Skip)	(Skip)	(Skip)	(Skip)	(Skip)	(Skip)	(Skip)	(Skip)	(Skip)	(Skip)	(Skip)	(Skip)	(Skip)
1167	three times	Once	Positive nucleic acid test	10	Self medication	Antipyretic drugs ┋ Medication for underlying diseases ┋ Other drugs	1	41	male	178	83	1	1	In good previous physical condition	0	0	0	0	0	(Skip)	no	(Skip)	A lump in the throat or a feeling of something sticking	Never	(Skip)	(Skip)	(Skip)	(Skip)	(Skip)	(Skip)	(Skip)	(Skip)	(Skip)	(Skip)	(Skip)	(Skip)	(Skip)	(Skip)	(Skip)	(Skip)	(Skip)	(Skip)	(Skip)	(Skip)	(Skip)	(Skip)	(Skip)	(Skip)	(Skip)
1168	three times	Once	Antigen test positive	17	Self medication	Antipyretic 〖 ibuprofen granules 〗┋ Other drugs 〖 Lianhua Qingwen granules 〗	1	33	female	158	48	0	0	In good previous physical condition	0	0	0	0	0	(Skip)	is	Erosive gastritis	None	(Skip)	(Skip)	(Skip)	(Skip)	(Skip)	(Skip)	(Skip)	(Skip)	(Skip)	(Skip)	(Skip)	(Skip)	(Skip)	(Skip)	(Skip)	(Skip)	(Skip)	(Skip)	(Skip)	(Skip)	(Skip)	(Skip)	(Skip)	(Skip)	(Skip)	(Skip)
1169	twice	Once	Antigen test positive	14	No special measures	Antipyretic [ibuprofen]	1	28	male	173	90	0	1	In good previous physical condition	0	0	0	0	0	(Skip)	no	(Skip)	None	(Skip)	(Skip)	(Skip)	(Skip)	(Skip)	(Skip)	(Skip)	(Skip)	(Skip)	(Skip)	(Skip)	(Skip)	(Skip)	(Skip)	(Skip)	(Skip)	(Skip)	(Skip)	(Skip)	(Skip)	(Skip)	(Skip)	(Skip)	(Skip)	(Skip)	(Skip)
1170	three times	Once	Positive nucleic acid test	6	Self medication	Antipyretic [ibuprofen]	1	24	female	165	14	0	0	Gastrointestinal diseases	0	0	0	0	0	Chronic gastritis	no	(Skip)	None	(Skip)	(Skip)	(Skip)	(Skip)	(Skip)	(Skip)	(Skip)	(Skip)	(Skip)	(Skip)	(Skip)	(Skip)	(Skip)	(Skip)	(Skip)	(Skip)	(Skip)	(Skip)	(Skip)	(Skip)	(Skip)	(Skip)	(Skip)	(Skip)	(Skip)	(Skip)
1172	three times	Once	Antigen test positive	7	No special measures	Antiviral drug 〖 Chuanxiong Chatiao granule 〗	0	42	female	162	80	0	1	In good previous physical condition	0	0	0	0	0	(Skip)	no	(Skip)	A lump in the throat or a feeling of something sticking	1 day a week	is	10%	10%	10%	(Skip)	(Skip)	(Skip)	(Skip)	(Skip)	(Skip)	(Skip)	(Skip)	(Skip)	(Skip)	(Skip)	(Skip)	(Skip)	(Skip)	(Skip)	(Skip)	(Skip)	(Skip)	(Skip)	(Skip)	(Skip)
1173	three times	Twice	Antigen test positive	8	Self medication	febrifuge	1	33	male	168	72	0	1	In good previous physical condition	0	0	0	0	0	(Skip)	no	(Skip)	A lump in the throat or a feeling of something sticking	Never	(Skip)	(Skip)	(Skip)	(Skip)	(Skip)	(Skip)	(Skip)	(Skip)	(Skip)	(Skip)	(Skip)	(Skip)	(Skip)	(Skip)	(Skip)	(Skip)	(Skip)	(Skip)	(Skip)	(Skip)	(Skip)	(Skip)	(Skip)	(Skip)	(Skip)
1174	three times	Once	Nucleic acid testing positive ┋ antigen positive ┋ symptom diagnosis	10	Self medication	Antipyretic [ibuprofen]	1	30	female	162	50	0	0	In good previous physical condition	0	0	0	0	0	(Skip)	no	(Skip)	None	(Skip)	(Skip)	(Skip)	(Skip)	(Skip)	(Skip)	(Skip)	(Skip)	(Skip)	(Skip)	(Skip)	(Skip)	(Skip)	(Skip)	(Skip)	(Skip)	(Skip)	(Skip)	(Skip)	(Skip)	(Skip)	(Skip)	(Skip)	(Skip)	(Skip)	(Skip)
1177	three times	Once	Antigen test positive	8	Self medication	Fever reducers ┋ Antiviral drugs ┋ Antibiotics	1	40	female	163	56	0	0	In good previous physical condition	0	0	0	0	0	(Skip)	no	(Skip)	None	(Skip)	(Skip)	(Skip)	(Skip)	(Skip)	(Skip)	(Skip)	(Skip)	(Skip)	(Skip)	(Skip)	(Skip)	(Skip)	(Skip)	(Skip)	(Skip)	(Skip)	(Skip)	(Skip)	(Skip)	(Skip)	(Skip)	(Skip)	(Skip)	(Skip)	(Skip)
1178	twice	Once	Antigen test positive	9	Self medication	febrifuge	1	30	male	175	90	0	1	In good previous physical condition	0	0	0	0	0	(Skip)	no	(Skip)	None	(Skip)	(Skip)	(Skip)	(Skip)	(Skip)	(Skip)	(Skip)	(Skip)	(Skip)	(Skip)	(Skip)	(Skip)	(Skip)	(Skip)	(Skip)	(Skip)	(Skip)	(Skip)	(Skip)	(Skip)	(Skip)	(Skip)	(Skip)	(Skip)	(Skip)	(Skip)
1179	three times	Once	Nucleic acid test was positive ┋ antigen test was positive	11	Self medication	Antiviral drugs	0	42	male	175	80	0	0	hypertension	1	0	0	0	0	(Skip)	no	(Skip)	A lump in the throat or a feeling of something sticking	Never	(Skip)	(Skip)	(Skip)	(Skip)	(Skip)	(Skip)	(Skip)	(Skip)	(Skip)	(Skip)	(Skip)	(Skip)	(Skip)	(Skip)	(Skip)	(Skip)	(Skip)	(Skip)	(Skip)	(Skip)	(Skip)	(Skip)	(Skip)	(Skip)	(Skip)
1180	three times	Once	Antigen test positive	7	Self medication	Antipyretics ┋ antibiotics	1	37	male	180	87	0	1	In good previous physical condition	0	0	0	0	0	(Skip)	no	(Skip)	Fullness discomfort ┋ bloating/distention of the abdomen	(Skip)	(Skip)	(Skip)	(Skip)	(Skip)	(Skip)	(Skip)	(Skip)	(Skip)	(Skip)	(Skip)	(Skip)	(Skip)	(Skip)	Never	(Skip)	Never	(Skip)	(Skip)	(Skip)	(Skip)	(Skip)	(Skip)	(Skip)	(Skip)	(Skip)
1182	three times	Once	Antigen test positive	8	Self medication	Fever reducers ┋ Antiviral drugs	1	27	female	158	47	0	1	In good previous physical condition	0	0	0	0	0	(Skip)	no	(Skip)	None	(Skip)	(Skip)	(Skip)	(Skip)	(Skip)	(Skip)	(Skip)	(Skip)	(Skip)	(Skip)	(Skip)	(Skip)	(Skip)	(Skip)	(Skip)	(Skip)	(Skip)	(Skip)	(Skip)	(Skip)	(Skip)	(Skip)	(Skip)	(Skip)	(Skip)	(Skip)
1183	more than three times	Once	Antigen test positive	7	Self medication ┋ no special measures	Antipyretic ┋ Have taken medicine, but not clear what it is	1	39	male	170	65	0	1	In good previous physical condition	0	0	0	0	0	(Skip)	no	(Skip)	None	(Skip)	(Skip)	(Skip)	(Skip)	(Skip)	(Skip)	(Skip)	(Skip)	(Skip)	(Skip)	(Skip)	(Skip)	(Skip)	(Skip)	(Skip)	(Skip)	(Skip)	(Skip)	(Skip)	(Skip)	(Skip)	(Skip)	(Skip)	(Skip)	(Skip)	(Skip)
1184	twice	Once	Positive nucleic acid test	4	Self medication ┋ no special measures	febrifuge	1	27	male	175	60	1	1	In good previous physical condition	0	0	0	0	0	(Skip)	no	(Skip)	None	(Skip)	(Skip)	(Skip)	(Skip)	(Skip)	(Skip)	(Skip)	(Skip)	(Skip)	(Skip)	(Skip)	(Skip)	(Skip)	(Skip)	(Skip)	(Skip)	(Skip)	(Skip)	(Skip)	(Skip)	(Skip)	(Skip)	(Skip)	(Skip)	(Skip)	(Skip)
1186	twice	Once	Antigen test positive	10	Self medication	Other medications	1	41	female	167	68	0	1	In good previous physical condition	0	0	0	0	0	(Skip)	no	(Skip)	None	(Skip)	(Skip)	(Skip)	(Skip)	(Skip)	(Skip)	(Skip)	(Skip)	(Skip)	(Skip)	(Skip)	(Skip)	(Skip)	(Skip)	(Skip)	(Skip)	(Skip)	(Skip)	(Skip)	(Skip)	(Skip)	(Skip)	(Skip)	(Skip)	(Skip)	(Skip)
1187	twice	Once	Antigen test positive	10	Self medication	Antipyretics ┋ antibiotics	1	32	male	172	72	0	1	In good previous physical condition	0	0	0	0	0	(Skip)	no	(Skip)	A lump in the throat or a feeling of something sticking	2-3 days per month	no	20%	10%	10%	(Skip)	(Skip)	(Skip)	(Skip)	(Skip)	(Skip)	(Skip)	(Skip)	(Skip)	(Skip)	(Skip)	(Skip)	(Skip)	(Skip)	(Skip)	(Skip)	(Skip)	(Skip)	(Skip)	(Skip)	(Skip)
1188	three times	Once	Antigen test positive	6	Self medication	febrifuge	1	29	male	178	72.5	1	1	In good previous physical condition	0	0	0	0	0	(Skip)	no	(Skip)	A lump in the throat or a feeling of something sticking	Never	(Skip)	(Skip)	(Skip)	(Skip)	(Skip)	(Skip)	(Skip)	(Skip)	(Skip)	(Skip)	(Skip)	(Skip)	(Skip)	(Skip)	(Skip)	(Skip)	(Skip)	(Skip)	(Skip)	(Skip)	(Skip)	(Skip)	(Skip)	(Skip)	(Skip)
1193	twice	Twice	Positive nucleic acid test	52	Self medication	Antivirals ┋ Have not taken medications	1	38	male	176	110	0	1	In good previous physical condition	0	0	0	0	0	(Skip)	no	(Skip)	None	(Skip)	(Skip)	(Skip)	(Skip)	(Skip)	(Skip)	(Skip)	(Skip)	(Skip)	(Skip)	(Skip)	(Skip)	(Skip)	(Skip)	(Skip)	(Skip)	(Skip)	(Skip)	(Skip)	(Skip)	(Skip)	(Skip)	(Skip)	(Skip)	(Skip)	(Skip)
1195	twice	Once	Antigen test positive	13	No special measures	No previous medications	0	31	male	170	70	0	1	In good previous physical condition	0	0	0	0	0	(Skip)	no	(Skip)	None	(Skip)	(Skip)	(Skip)	(Skip)	(Skip)	(Skip)	(Skip)	(Skip)	(Skip)	(Skip)	(Skip)	(Skip)	(Skip)	(Skip)	(Skip)	(Skip)	(Skip)	(Skip)	(Skip)	(Skip)	(Skip)	(Skip)	(Skip)	(Skip)	(Skip)	(Skip)
1197	twice	Once	Antigen test positive	8	Self medication	Fever reducers ┋ Antiviral drugs	1	43	female	165	60	0	0	Other illnesses	0	0	0	0	0	(Skip)	no	(Skip)	None	(Skip)	(Skip)	(Skip)	(Skip)	(Skip)	(Skip)	(Skip)	(Skip)	(Skip)	(Skip)	(Skip)	(Skip)	(Skip)	(Skip)	(Skip)	(Skip)	(Skip)	(Skip)	(Skip)	(Skip)	(Skip)	(Skip)	(Skip)	(Skip)	(Skip)	(Skip)
1200	three times	Once	Positive nucleic acid test	3	No special measures	febrifuge	1	36	female	166	65	0	1	In good previous physical condition	0	0	0	0	0	(Skip)	no	(Skip)	Fullness discomfort	(Skip)	(Skip)	(Skip)	(Skip)	(Skip)	(Skip)	(Skip)	(Skip)	(Skip)	(Skip)	(Skip)	(Skip)	(Skip)	(Skip)	Never	(Skip)	Less than 1 month	is	(Skip)	(Skip)	(Skip)	(Skip)	(Skip)	(Skip)	(Skip)	(Skip)
1202	three times	Once	Antigen test positive	13	Self medication	febrifuge	1	42	female	160	60	0	0	In good previous physical condition	0	0	0	0	0	(Skip)	no	(Skip)	None	(Skip)	(Skip)	(Skip)	(Skip)	(Skip)	(Skip)	(Skip)	(Skip)	(Skip)	(Skip)	(Skip)	(Skip)	(Skip)	(Skip)	(Skip)	(Skip)	(Skip)	(Skip)	(Skip)	(Skip)	(Skip)	(Skip)	(Skip)	(Skip)	(Skip)	(Skip)
1203	three times	Once	Antigen test positive	14	Self medication	Fevers [ibuprofen] ┋ antibiotics [cephalosporin]	1	25	female	162	60	0	1	In good previous physical condition	0	0	0	0	0	(Skip)	no	(Skip)	A lump in the throat or a feeling of something sticking	Never	(Skip)	(Skip)	(Skip)	(Skip)	(Skip)	(Skip)	(Skip)	(Skip)	(Skip)	(Skip)	(Skip)	(Skip)	(Skip)	(Skip)	(Skip)	(Skip)	(Skip)	(Skip)	(Skip)	(Skip)	(Skip)	(Skip)	(Skip)	(Skip)	(Skip)
1204	three times	Once	Positive nucleic acid test	3	Self medication	No previous medications	0	55	male	165	50	0	1	In good previous physical condition	0	0	0	0	0	(Skip)	no	(Skip)	None	(Skip)	(Skip)	(Skip)	(Skip)	(Skip)	(Skip)	(Skip)	(Skip)	(Skip)	(Skip)	(Skip)	(Skip)	(Skip)	(Skip)	(Skip)	(Skip)	(Skip)	(Skip)	(Skip)	(Skip)	(Skip)	(Skip)	(Skip)	(Skip)	(Skip)	(Skip)
1205	three times	Once	A positive antigen test ┋ diagnosis of symptoms	8	Self medication	Antipyretics [ibuprofen sustained-release capsules]	1	25	male	175	69	1	1	In good previous physical condition	0	0	0	0	0	(Skip)	no	(Skip)	None	(Skip)	(Skip)	(Skip)	(Skip)	(Skip)	(Skip)	(Skip)	(Skip)	(Skip)	(Skip)	(Skip)	(Skip)	(Skip)	(Skip)	(Skip)	(Skip)	(Skip)	(Skip)	(Skip)	(Skip)	(Skip)	(Skip)	(Skip)	(Skip)	(Skip)	(Skip)
1206	three times	Once	Nucleic acid test was positive ┋ antigen test was positive ┋CT showed pneumonia ┋ symptoms diagnosis	10	Outpatient treatment ┋ Hospitalization ┋ Self-medication ┋ No special measures	Fever-reducing drugs ┋ Antiviral drugs ┋ Medications for underlying diseases	1	55	male	170	65	0	1	Esophageal disease ┋ Rheumatic immune disease ┋ in good physical condition	0	0	0	1	0	None	no	(Skip)	A feeling of choking or sticking (in the throat) ┋ Vomiting ┋ Food back into the mouth	1 day a week	no	20%	20%	30%	(Skip)	(Skip)	(Skip)	(Skip)	(Skip)	(Skip)	(Skip)	(Skip)	(Skip)	(Skip)	(Skip)	(Skip)	(Skip)	(Skip)	(Skip)	(Skip)	(Skip)	(Skip)	(Skip)	(Skip)	(Skip)
1208	three times	Once	Antigen test positive	5	Self medication	Antipyretic [ibuprofen]	1	49	female	160	65	0	0	hypertension	1	0	0	0	0	(Skip)	no	(Skip)	Nausea	(Skip)	(Skip)	(Skip)	(Skip)	(Skip)	(Skip)	(Skip)	(Skip)	(Skip)	(Skip)	(Skip)	(Skip)	(Skip)	(Skip)	(Skip)	(Skip)	(Skip)	(Skip)	(Skip)	(Skip)	(Skip)	(Skip)	(Skip)	(Skip)	(Skip)	(Skip)
1210	twice	Once	Antigen test positive	4	No special measures	Antipyretic [ibuprofen]	1	27	male	176	90	1	1	In good previous physical condition	0	0	0	0	0	(Skip)	no	(Skip)	A lump in the throat or a feeling of something sticking	1 of every month	no	0% never	0% never	0% never	(Skip)	(Skip)	(Skip)	(Skip)	(Skip)	(Skip)	(Skip)	(Skip)	(Skip)	(Skip)	(Skip)	(Skip)	(Skip)	(Skip)	(Skip)	(Skip)	(Skip)	(Skip)	(Skip)	(Skip)	(Skip)
1213	twice	Once	Antigen test positive	16	Self medication	Fevers ┋ Antibiotics ┋ Other medications [stomach medicine]	1	29	female	155	46	0	0	Gastrointestinal diseases	0	0	0	0	0	Chronic gastritis	is	Chronic gastritis	A lump in the throat or a feeling of something sticking	Never	(Skip)	(Skip)	(Skip)	(Skip)	(Skip)	(Skip)	(Skip)	(Skip)	(Skip)	(Skip)	(Skip)	(Skip)	(Skip)	(Skip)	(Skip)	(Skip)	(Skip)	(Skip)	(Skip)	(Skip)	(Skip)	(Skip)	(Skip)	(Skip)	(Skip)
1216	three times	Once	Antigen test positive	19	Self medication	febrifuge	1	42	male	175	62	1	1	In good previous physical condition	0	0	0	0	0	(Skip)	no	(Skip)	None	(Skip)	(Skip)	(Skip)	(Skip)	(Skip)	(Skip)	(Skip)	(Skip)	(Skip)	(Skip)	(Skip)	(Skip)	(Skip)	(Skip)	(Skip)	(Skip)	(Skip)	(Skip)	(Skip)	(Skip)	(Skip)	(Skip)	(Skip)	(Skip)	(Skip)	(Skip)
1217	three times	Once	Antigen test positive	4	Self medication	Fevers [Merrill]	1	36	male	180	85	0	1	In good previous physical condition	0	0	0	0	0	(Skip)	no	(Skip)	Burning discomfort or pain in the chest	(Skip)	(Skip)	(Skip)	(Skip)	(Skip)	(Skip)	(Skip)	(Skip)	(Skip)	Never	(Skip)	(Skip)	(Skip)	(Skip)	(Skip)	(Skip)	(Skip)	(Skip)	(Skip)	(Skip)	(Skip)	(Skip)	(Skip)	(Skip)	(Skip)	(Skip)
1218	twice	Once	Antigen test positive	6	No special measures	febrifuge	1	30	male	176	70	1	1	In good previous physical condition	0	0	0	0	0	(Skip)	no	(Skip)	None	(Skip)	(Skip)	(Skip)	(Skip)	(Skip)	(Skip)	(Skip)	(Skip)	(Skip)	(Skip)	(Skip)	(Skip)	(Skip)	(Skip)	(Skip)	(Skip)	(Skip)	(Skip)	(Skip)	(Skip)	(Skip)	(Skip)	(Skip)	(Skip)	(Skip)	(Skip)
1219	three times	Once	Antigen test positive	6	Self medication	Have taken medicine, but not clear what it is	1	33	female	165	65	0	0	In good previous physical condition	0	0	0	0	0	(Skip)	no	(Skip)	None	(Skip)	(Skip)	(Skip)	(Skip)	(Skip)	(Skip)	(Skip)	(Skip)	(Skip)	(Skip)	(Skip)	(Skip)	(Skip)	(Skip)	(Skip)	(Skip)	(Skip)	(Skip)	(Skip)	(Skip)	(Skip)	(Skip)	(Skip)	(Skip)	(Skip)	(Skip)
1220	twice	Once	Positive nucleic acid test	57	No special measures	Antivirals ┋ antibiotics	0	44	female	164	60	0	0	Heart disease	0	1	0	0	0	(Skip)	is	Basically no abnormality	A lump in the throat or a feeling of something sticking ┋ pain behind the sternum	1 of every month	is	60%	60%	40%	1 day a week	no	30%	40%	(Skip)	(Skip)	(Skip)	(Skip)	(Skip)	(Skip)	(Skip)	(Skip)	(Skip)	(Skip)	(Skip)	(Skip)	(Skip)	(Skip)	(Skip)	(Skip)	(Skip)
1221	twice	Once	Positive nucleic acid test	10	Self medication	Antipyretic [ibuprofen]	1	56	female	160	67	0	0	hypertension	1	0	0	0	0	(Skip)	no	(Skip)	Burning discomfort or pain in the chest	(Skip)	(Skip)	(Skip)	(Skip)	(Skip)	(Skip)	(Skip)	(Skip)	(Skip)	Less than 1 day per month	no	no	(Skip)	(Skip)	(Skip)	(Skip)	(Skip)	(Skip)	(Skip)	(Skip)	(Skip)	(Skip)	(Skip)	(Skip)	(Skip)	(Skip)
1222	three times	Once	Positive nucleic acid test	15	Self medication	febrifuge	1	31	female	156	65	0	0	In good previous physical condition	0	0	0	0	0	(Skip)	no	(Skip)	None	(Skip)	(Skip)	(Skip)	(Skip)	(Skip)	(Skip)	(Skip)	(Skip)	(Skip)	(Skip)	(Skip)	(Skip)	(Skip)	(Skip)	(Skip)	(Skip)	(Skip)	(Skip)	(Skip)	(Skip)	(Skip)	(Skip)	(Skip)	(Skip)	(Skip)	(Skip)
1224	three times	Once	Antigen test positive	3	Self medication	febrifuge	1	38	male	178	75	0	1	In good previous physical condition	0	0	0	0	0	(Skip)	no	(Skip)	None	(Skip)	(Skip)	(Skip)	(Skip)	(Skip)	(Skip)	(Skip)	(Skip)	(Skip)	(Skip)	(Skip)	(Skip)	(Skip)	(Skip)	(Skip)	(Skip)	(Skip)	(Skip)	(Skip)	(Skip)	(Skip)	(Skip)	(Skip)	(Skip)	(Skip)	(Skip)
1226	three times	Once	Antigen test positive	10	Self medication	Antipyretic [ibuprofen]	1	25	female	168	55	0	1	In good previous physical condition	0	0	0	0	0	(Skip)	no	(Skip)	None	(Skip)	(Skip)	(Skip)	(Skip)	(Skip)	(Skip)	(Skip)	(Skip)	(Skip)	(Skip)	(Skip)	(Skip)	(Skip)	(Skip)	(Skip)	(Skip)	(Skip)	(Skip)	(Skip)	(Skip)	(Skip)	(Skip)	(Skip)	(Skip)	(Skip)	(Skip)
1227	twice	Once	Positive nucleic acid test	8	No special measures	No previous medications	0	44	female	160	78	0	1	Gastrointestinal diseases ┋ History of abdominal surgery ┋ Rheumatic immune diseases	0	0	0	1	0	None	no	(Skip)	A feeling of choking or adhesion (in the throat) ┋ pain behind the sternothorax ┋ burning discomfort or pain in the chest ┋ fullness discomfort ┋ nausea ┋ vomiting ┋ belching	Less than 1 day per month	is	20%	20%	20%	Less than 1 day per month	no	10%	0% never	Never	(Skip)	(Skip)	(Skip)	(Skip)	Never	(Skip)	Never	(Skip)	(Skip)	(Skip)	(Skip)	(Skip)	(Skip)	(Skip)	(Skip)	(Skip)
1229	none	Once	A positive antigen test ┋ diagnosis of symptoms	21	Self medication	Fevers [Tylenol]	1	31	male	174	74	0	0	In good previous physical condition	0	0	0	0	0	(Skip)	no	(Skip)	None	(Skip)	(Skip)	(Skip)	(Skip)	(Skip)	(Skip)	(Skip)	(Skip)	(Skip)	(Skip)	(Skip)	(Skip)	(Skip)	(Skip)	(Skip)	(Skip)	(Skip)	(Skip)	(Skip)	(Skip)	(Skip)	(Skip)	(Skip)	(Skip)	(Skip)	(Skip)
1236	twice	Once	A positive antigen test ┋ diagnosis of symptoms	16	Self medication	febrifuge	1	28	male	168	57	0	1	In good previous physical condition	0	0	0	0	0	(Skip)	no	(Skip)	None	(Skip)	(Skip)	(Skip)	(Skip)	(Skip)	(Skip)	(Skip)	(Skip)	(Skip)	(Skip)	(Skip)	(Skip)	(Skip)	(Skip)	(Skip)	(Skip)	(Skip)	(Skip)	(Skip)	(Skip)	(Skip)	(Skip)	(Skip)	(Skip)	(Skip)	(Skip)
1239	twice	Once	Positive nucleic acid test	15	Self medication ┋ no special measures	febrifuge	1	23	female	160	98	0	0	In good previous physical condition	0	0	0	0	0	(Skip)	no	(Skip)	None	(Skip)	(Skip)	(Skip)	(Skip)	(Skip)	(Skip)	(Skip)	(Skip)	(Skip)	(Skip)	(Skip)	(Skip)	(Skip)	(Skip)	(Skip)	(Skip)	(Skip)	(Skip)	(Skip)	(Skip)	(Skip)	(Skip)	(Skip)	(Skip)	(Skip)	(Skip)
1240	three times	Once	Antigen test positive	20	No special measures	No previous medications	0	46	male	174	45	1	1	diabetes	0	0	1	0	0	(Skip)	is	Erosive gastritis ┋ Polyp/adenoma	None	(Skip)	(Skip)	(Skip)	(Skip)	(Skip)	(Skip)	(Skip)	(Skip)	(Skip)	(Skip)	(Skip)	(Skip)	(Skip)	(Skip)	(Skip)	(Skip)	(Skip)	(Skip)	(Skip)	(Skip)	(Skip)	(Skip)	(Skip)	(Skip)	(Skip)	(Skip)
1241	three times	Once	Positive nucleic acid test	8	Self medication	Other drugs 〖 Qingfei Paidu Decoction 〗	0	50	male	178	80	1	1	In good previous physical condition	0	0	0	0	0	(Skip)	no	(Skip)	None	(Skip)	(Skip)	(Skip)	(Skip)	(Skip)	(Skip)	(Skip)	(Skip)	(Skip)	(Skip)	(Skip)	(Skip)	(Skip)	(Skip)	(Skip)	(Skip)	(Skip)	(Skip)	(Skip)	(Skip)	(Skip)	(Skip)	(Skip)	(Skip)	(Skip)	(Skip)
1242	twice	Once	Positive nucleic acid test	11	Self medication	Antipyretic [ibuprofen tablets]	1	37	male	169	75	1	1	In good previous physical condition	0	0	0	0	0	(Skip)	no	(Skip)	(throat) feel choked or something adhesion ┋ constipation	Less than 1 day per month	no	20%	20%	20%	(Skip)	(Skip)	(Skip)	(Skip)	(Skip)	(Skip)	(Skip)	(Skip)	(Skip)	(Skip)	(Skip)	(Skip)	(Skip)	(Skip)	(Skip)	(Skip)	(Skip)	(Skip)	(Skip)	(Skip)	(Skip)
1244	three times	Once	Antigen test positive	16	No special measures	febrifuge	1	47	male	177	100	0	1	Hypertension ┋ was in good physical condition previously	1	0	0	0	0	(Skip)	no	(Skip)	A lump in the throat or a feeling of something sticking	Multiple times a day or continuously present	no	70%	50%	50%	(Skip)	(Skip)	(Skip)	(Skip)	(Skip)	(Skip)	(Skip)	(Skip)	(Skip)	(Skip)	(Skip)	(Skip)	(Skip)	(Skip)	(Skip)	(Skip)	(Skip)	(Skip)	(Skip)	(Skip)	(Skip)
1246	none	Once	Positive nucleic acid test	17	Self medication	febrifuge	1	28	male	165	66	1	1	In good previous physical condition	0	0	0	0	0	(Skip)	no	(Skip)	Burning discomfort or pain in the chest	(Skip)	(Skip)	(Skip)	(Skip)	(Skip)	(Skip)	(Skip)	(Skip)	(Skip)	Never	(Skip)	(Skip)	(Skip)	(Skip)	(Skip)	(Skip)	(Skip)	(Skip)	(Skip)	(Skip)	(Skip)	(Skip)	(Skip)	(Skip)	(Skip)	(Skip)
1247	three times	Once	Positive nucleic acid test	8	Self medication	Fever reducers ┋ Antiviral drugs	1	24	male	166	50	1	1	In good previous physical condition	0	0	0	0	0	(Skip)	no	(Skip)	Pain behind the sternum	(Skip)	(Skip)	(Skip)	(Skip)	(Skip)	Never	(Skip)	(Skip)	(Skip)	(Skip)	(Skip)	(Skip)	(Skip)	(Skip)	(Skip)	(Skip)	(Skip)	(Skip)	(Skip)	(Skip)	(Skip)	(Skip)	(Skip)	(Skip)	(Skip)	(Skip)
1249	once	Once	Positive nucleic acid test	11	Self medication ┋ no special measures	Antipyretic [Kangtaike]	1	23	female	174	75	1	1	Other diseases 〖 asthma 〗	0	0	0	0	1	(Skip)	no	(Skip)	None	(Skip)	(Skip)	(Skip)	(Skip)	(Skip)	(Skip)	(Skip)	(Skip)	(Skip)	(Skip)	(Skip)	(Skip)	(Skip)	(Skip)	(Skip)	(Skip)	(Skip)	(Skip)	(Skip)	(Skip)	(Skip)	(Skip)	(Skip)	(Skip)	(Skip)	(Skip)
1250	three times	Once	Antigen test positive	16	Self medication	Antiviral drugs [Lianhua Qingwen capsule]	0	41	female	160	53	0	1	In good previous physical condition	0	0	0	0	0	(Skip)	no	(Skip)	Pain behind the sternum	(Skip)	(Skip)	(Skip)	(Skip)	(Skip)	2-3 days per month	no	10%	0% never	(Skip)	(Skip)	(Skip)	(Skip)	(Skip)	(Skip)	(Skip)	(Skip)	(Skip)	(Skip)	(Skip)	(Skip)	(Skip)	(Skip)	(Skip)	(Skip)	(Skip)
1254	none	Once	Positive nucleic acid test	21	Self medication	Antipyretic 〖 Senkang 〗	1		female	170	76	0	1	Gastrointestinal diseases	0	0	0	0	0	Chronic gastritis	no	(Skip)	A lump in the throat or a feeling of something sticking	Never	(Skip)	(Skip)	(Skip)	(Skip)	(Skip)	(Skip)	(Skip)	(Skip)	(Skip)	(Skip)	(Skip)	(Skip)	(Skip)	(Skip)	(Skip)	(Skip)	(Skip)	(Skip)	(Skip)	(Skip)	(Skip)	(Skip)	(Skip)	(Skip)	(Skip)
1255	three times	Once	Antigen test positive	4	Self medication	Antipyretics [paracetamol]	1	40	male	173	73	0	1	In good previous physical condition	0	0	0	0	0	(Skip)	no	(Skip)	None	(Skip)	(Skip)	(Skip)	(Skip)	(Skip)	(Skip)	(Skip)	(Skip)	(Skip)	(Skip)	(Skip)	(Skip)	(Skip)	(Skip)	(Skip)	(Skip)	(Skip)	(Skip)	(Skip)	(Skip)	(Skip)	(Skip)	(Skip)	(Skip)	(Skip)	(Skip)
1256	three times	Once	Positive nucleic acid test	8	Self medication	Fever reducers ┋ Antiviral drugs	1	47	male	180	75	0	1	In good previous physical condition	0	0	0	0	0	(Skip)	no	(Skip)	Fullness and discomfort ┋ belching	(Skip)	(Skip)	(Skip)	(Skip)	(Skip)	(Skip)	(Skip)	(Skip)	(Skip)	(Skip)	(Skip)	(Skip)	(Skip)	(Skip)	Never	(Skip)	Never	(Skip)	(Skip)	(Skip)	(Skip)	(Skip)	(Skip)	(Skip)	(Skip)	(Skip)
1258	three times	Once	Antigen test positive	8	Self medication	Antipyretic [ibuprofen]	1	27	female	163	50	0	0	Hypertension ┋ Other diseases ┋ Previous good physical condition	1	0	0	0	0	(Skip)	no	(Skip)	None	(Skip)	(Skip)	(Skip)	(Skip)	(Skip)	(Skip)	(Skip)	(Skip)	(Skip)	(Skip)	(Skip)	(Skip)	(Skip)	(Skip)	(Skip)	(Skip)	(Skip)	(Skip)	(Skip)	(Skip)	(Skip)	(Skip)	(Skip)	(Skip)	(Skip)	(Skip)
1260	three times	Once	Antigen test positive	11	Self medication	Fever reducers ┋ Antiviral drugs	1	35	female	172	75	0	0	In good previous physical condition	0	0	0	0	0	(Skip)	no	(Skip)	None	(Skip)	(Skip)	(Skip)	(Skip)	(Skip)	(Skip)	(Skip)	(Skip)	(Skip)	(Skip)	(Skip)	(Skip)	(Skip)	(Skip)	(Skip)	(Skip)	(Skip)	(Skip)	(Skip)	(Skip)	(Skip)	(Skip)	(Skip)	(Skip)	(Skip)	(Skip)
1261	three times	Once	Antigen test positive	17	Self medication	Fever reducers ┋ Antiviral drugs ┋ Antibiotics	1	47	female	160	53	0	0	In good previous physical condition	0	0	0	0	0	(Skip)	is	Chronic gastritis	None	(Skip)	(Skip)	(Skip)	(Skip)	(Skip)	(Skip)	(Skip)	(Skip)	(Skip)	(Skip)	(Skip)	(Skip)	(Skip)	(Skip)	(Skip)	(Skip)	(Skip)	(Skip)	(Skip)	(Skip)	(Skip)	(Skip)	(Skip)	(Skip)	(Skip)	(Skip)
1262	three times	Once	Positive nucleic acid test	48	Self medication	Antipyretic [paracetamol, Lianhua Qingwen] ┋ antibiotic [cefazolin]	1	37	male	183	70	0	1	In good previous physical condition	0	0	0	0	0	(Skip)	no	(Skip)	None	(Skip)	(Skip)	(Skip)	(Skip)	(Skip)	(Skip)	(Skip)	(Skip)	(Skip)	(Skip)	(Skip)	(Skip)	(Skip)	(Skip)	(Skip)	(Skip)	(Skip)	(Skip)	(Skip)	(Skip)	(Skip)	(Skip)	(Skip)	(Skip)	(Skip)	(Skip)
1263	twice	Once	Antigen test positive	9	Self medication	febrifuge	1	27	female	162	55	0	0	In good previous physical condition	0	0	0	0	0	(Skip)	no	(Skip)	None	(Skip)	(Skip)	(Skip)	(Skip)	(Skip)	(Skip)	(Skip)	(Skip)	(Skip)	(Skip)	(Skip)	(Skip)	(Skip)	(Skip)	(Skip)	(Skip)	(Skip)	(Skip)	(Skip)	(Skip)	(Skip)	(Skip)	(Skip)	(Skip)	(Skip)	(Skip)
1264	twice	Once	Antigen test positive	5	Self medication	febrifuge	1	32	female	160	55	0	0	In good previous physical condition	0	0	0	0	0	(Skip)	no	(Skip)	None	(Skip)	(Skip)	(Skip)	(Skip)	(Skip)	(Skip)	(Skip)	(Skip)	(Skip)	(Skip)	(Skip)	(Skip)	(Skip)	(Skip)	(Skip)	(Skip)	(Skip)	(Skip)	(Skip)	(Skip)	(Skip)	(Skip)	(Skip)	(Skip)	(Skip)	(Skip)
1265	twice	Once	Nucleic acid test positive ┋ symptoms diagnosis	13	Self medication	Antipyretic ┋ Have taken medicine, but not clear what it is	1	27	male	180	90	1	1	In good previous physical condition	0	0	0	0	0	(Skip)	no	(Skip)	A lump in the throat or a feeling of something sticking	2-3 days per month	no	30%	40%	30%	(Skip)	(Skip)	(Skip)	(Skip)	(Skip)	(Skip)	(Skip)	(Skip)	(Skip)	(Skip)	(Skip)	(Skip)	(Skip)	(Skip)	(Skip)	(Skip)	(Skip)	(Skip)	(Skip)	(Skip)	(Skip)
1266	twice	Once	Antigen test positive	8	Self medication	Have taken medicine, but not clear what it is	1	22	female	163	60	0	1	Gastrointestinal diseases	0	0	0	0	0	Chronic gastritis	no	(Skip)	A sensation of choking or adhesion (in the throat) ┋ fullness or discomfort	Never	(Skip)	(Skip)	(Skip)	(Skip)	(Skip)	(Skip)	(Skip)	(Skip)	(Skip)	(Skip)	(Skip)	(Skip)	(Skip)	Less than 1 month	no	Never	(Skip)	(Skip)	(Skip)	(Skip)	(Skip)	(Skip)	(Skip)	(Skip)	(Skip)
1267	three times	Once	Antigen test positive	3	No special measures	Antipyretics [999 cold particles] ┋ not taking any medication	1	59	female	156	54	0	0	In good previous physical condition	0	0	0	0	0	(Skip)	no	(Skip)	None	(Skip)	(Skip)	(Skip)	(Skip)	(Skip)	(Skip)	(Skip)	(Skip)	(Skip)	(Skip)	(Skip)	(Skip)	(Skip)	(Skip)	(Skip)	(Skip)	(Skip)	(Skip)	(Skip)	(Skip)	(Skip)	(Skip)	(Skip)	(Skip)	(Skip)	(Skip)
1268	three times	Once	Antigen test positive	11	Self medication	febrifuge	1	47	female	170	62	0	1	In good previous physical condition	0	0	0	0	0	(Skip)	no	(Skip)	None	(Skip)	(Skip)	(Skip)	(Skip)	(Skip)	(Skip)	(Skip)	(Skip)	(Skip)	(Skip)	(Skip)	(Skip)	(Skip)	(Skip)	(Skip)	(Skip)	(Skip)	(Skip)	(Skip)	(Skip)	(Skip)	(Skip)	(Skip)	(Skip)	(Skip)	(Skip)
1270	three times	Once	Positive nucleic acid test	2	Self medication	febrifuge	1	34	male	185	87.5	1	1	In good previous physical condition	0	0	0	0	0	(Skip)	no	(Skip)	None	(Skip)	(Skip)	(Skip)	(Skip)	(Skip)	(Skip)	(Skip)	(Skip)	(Skip)	(Skip)	(Skip)	(Skip)	(Skip)	(Skip)	(Skip)	(Skip)	(Skip)	(Skip)	(Skip)	(Skip)	(Skip)	(Skip)	(Skip)	(Skip)	(Skip)	(Skip)
1274	three times	Once	Nucleic acid test positive ┋ symptoms diagnosis	2	Self medication ┋ no special measures	No previous medications	0	24	female	151	45	0	1	In good previous physical condition	0	0	0	0	0	(Skip)	no	(Skip)	None	(Skip)	(Skip)	(Skip)	(Skip)	(Skip)	(Skip)	(Skip)	(Skip)	(Skip)	(Skip)	(Skip)	(Skip)	(Skip)	(Skip)	(Skip)	(Skip)	(Skip)	(Skip)	(Skip)	(Skip)	(Skip)	(Skip)	(Skip)	(Skip)	(Skip)	(Skip)
1275	three times	Once	Antigen test positive	8	Self medication	febrifuge	1	45	female	163	65	0	1	In good previous physical condition	0	0	0	0	0	(Skip)	no	(Skip)	None	(Skip)	(Skip)	(Skip)	(Skip)	(Skip)	(Skip)	(Skip)	(Skip)	(Skip)	(Skip)	(Skip)	(Skip)	(Skip)	(Skip)	(Skip)	(Skip)	(Skip)	(Skip)	(Skip)	(Skip)	(Skip)	(Skip)	(Skip)	(Skip)	(Skip)	(Skip)
1276	none	Once	Antigen test positive	4	Self medication	Antipyretics [1 grain of ibuprofen]	1	37	female	166	62	0	1	In good previous physical condition	0	0	0	0	0	(Skip)	no	(Skip)	None	(Skip)	(Skip)	(Skip)	(Skip)	(Skip)	(Skip)	(Skip)	(Skip)	(Skip)	(Skip)	(Skip)	(Skip)	(Skip)	(Skip)	(Skip)	(Skip)	(Skip)	(Skip)	(Skip)	(Skip)	(Skip)	(Skip)	(Skip)	(Skip)	(Skip)	(Skip)
1277	three times	Once	Antigen test positive	7	Self medication	Fever reducers ┋ Antiviral drugs	1	43	female	168	65	0	0	In good previous physical condition	0	0	0	0	0	(Skip)	no	(Skip)	None	(Skip)	(Skip)	(Skip)	(Skip)	(Skip)	(Skip)	(Skip)	(Skip)	(Skip)	(Skip)	(Skip)	(Skip)	(Skip)	(Skip)	(Skip)	(Skip)	(Skip)	(Skip)	(Skip)	(Skip)	(Skip)	(Skip)	(Skip)	(Skip)	(Skip)	(Skip)
1278	three times	Once	Antigen test positive	9	No special measures	Other drugs 〖 cough syrup 〗	0	24	female	162	57	0	1	In good previous physical condition	0	0	0	0	0	(Skip)	no	(Skip)	A lump in the throat or a feeling of something sticking	Never	(Skip)	(Skip)	(Skip)	(Skip)	(Skip)	(Skip)	(Skip)	(Skip)	(Skip)	(Skip)	(Skip)	(Skip)	(Skip)	(Skip)	(Skip)	(Skip)	(Skip)	(Skip)	(Skip)	(Skip)	(Skip)	(Skip)	(Skip)	(Skip)	(Skip)
1281	three times	Once	Antigen test positive	10	Self medication	Antivirals ┋ antibiotics	0	41	female	163	60	0	0	In good previous physical condition	0	0	0	0	0	(Skip)	no	(Skip)	None	(Skip)	(Skip)	(Skip)	(Skip)	(Skip)	(Skip)	(Skip)	(Skip)	(Skip)	(Skip)	(Skip)	(Skip)	(Skip)	(Skip)	(Skip)	(Skip)	(Skip)	(Skip)	(Skip)	(Skip)	(Skip)	(Skip)	(Skip)	(Skip)	(Skip)	(Skip)
1282	three times	Once	Positive nucleic acid test	2	Self medication ┋ no special measures	Fever reducers ┋ Antiviral drugs	1	22	male	178	78	1	1	In good previous physical condition	0	0	0	0	0	(Skip)	no	(Skip)	Nausea ┋ Vomiting	(Skip)	(Skip)	(Skip)	(Skip)	(Skip)	(Skip)	(Skip)	(Skip)	(Skip)	(Skip)	(Skip)	(Skip)	(Skip)	(Skip)	(Skip)	(Skip)	(Skip)	(Skip)	(Skip)	(Skip)	(Skip)	(Skip)	(Skip)	(Skip)	(Skip)	(Skip)
1283	three times	Once	Positive nucleic acid test	6	Self medication	Have taken medicine, but not clear what it is	1	38	male	170	85	1	1	In good previous physical condition	0	0	0	0	0	(Skip)	no	(Skip)	None	(Skip)	(Skip)	(Skip)	(Skip)	(Skip)	(Skip)	(Skip)	(Skip)	(Skip)	(Skip)	(Skip)	(Skip)	(Skip)	(Skip)	(Skip)	(Skip)	(Skip)	(Skip)	(Skip)	(Skip)	(Skip)	(Skip)	(Skip)	(Skip)	(Skip)	(Skip)
1284	three times	Once	Antigen test positive	11	Self medication	Fever reducers ┋ Antiviral drugs	1	43	male	176	85	0	1	In good previous physical condition	0	0	0	0	0	(Skip)	no	(Skip)	A lump in the throat or a feeling of something sticking	Never	(Skip)	(Skip)	(Skip)	(Skip)	(Skip)	(Skip)	(Skip)	(Skip)	(Skip)	(Skip)	(Skip)	(Skip)	(Skip)	(Skip)	(Skip)	(Skip)	(Skip)	(Skip)	(Skip)	(Skip)	(Skip)	(Skip)	(Skip)	(Skip)	(Skip)
1287	once	Once	Positive nucleic acid test	6	Self medication	Fever reducers ┋ Antiviral drugs	1	30	male	170	82.5	1	1	hypertension	1	0	0	0	0	(Skip)	no	(Skip)	None	(Skip)	(Skip)	(Skip)	(Skip)	(Skip)	(Skip)	(Skip)	(Skip)	(Skip)	(Skip)	(Skip)	(Skip)	(Skip)	(Skip)	(Skip)	(Skip)	(Skip)	(Skip)	(Skip)	(Skip)	(Skip)	(Skip)	(Skip)	(Skip)	(Skip)	(Skip)
1288	more than three times	Once	Antigen test positive	8	No special measures	No previous medications	0	51	female	160	65	0	1	In good previous physical condition	0	0	0	0	0	(Skip)	no	(Skip)	None	(Skip)	(Skip)	(Skip)	(Skip)	(Skip)	(Skip)	(Skip)	(Skip)	(Skip)	(Skip)	(Skip)	(Skip)	(Skip)	(Skip)	(Skip)	(Skip)	(Skip)	(Skip)	(Skip)	(Skip)	(Skip)	(Skip)	(Skip)	(Skip)	(Skip)	(Skip)
1289	once	Once	Positive nucleic acid test	57	Self medication	febrifuge	1	30	male	168	60	0	0	In good previous physical condition	0	0	0	0	0	(Skip)	no	(Skip)	None	(Skip)	(Skip)	(Skip)	(Skip)	(Skip)	(Skip)	(Skip)	(Skip)	(Skip)	(Skip)	(Skip)	(Skip)	(Skip)	(Skip)	(Skip)	(Skip)	(Skip)	(Skip)	(Skip)	(Skip)	(Skip)	(Skip)	(Skip)	(Skip)	(Skip)	(Skip)
1290	three times	Once	Antigen test positive	5	Self medication	febrifuge	1	24	female	168	60	0	1	In good previous physical condition	0	0	0	0	0	(Skip)	no	(Skip)	None	(Skip)	(Skip)	(Skip)	(Skip)	(Skip)	(Skip)	(Skip)	(Skip)	(Skip)	(Skip)	(Skip)	(Skip)	(Skip)	(Skip)	(Skip)	(Skip)	(Skip)	(Skip)	(Skip)	(Skip)	(Skip)	(Skip)	(Skip)	(Skip)	(Skip)	(Skip)
1291	three times	Once	Positive nucleic acid test	8	Self medication	Antipyretics [day and bufferin]	1	43	male	175	78	0	1	In good previous physical condition	0	0	0	0	0	(Skip)	no	(Skip)	None	(Skip)	(Skip)	(Skip)	(Skip)	(Skip)	(Skip)	(Skip)	(Skip)	(Skip)	(Skip)	(Skip)	(Skip)	(Skip)	(Skip)	(Skip)	(Skip)	(Skip)	(Skip)	(Skip)	(Skip)	(Skip)	(Skip)	(Skip)	(Skip)	(Skip)	(Skip)
1292	three times	Once	Antigen test positive	7	Self medication ┋ no special measures	Other medications 〖 cold medicine 〗	1	55	male	176	77	0	1	In good previous physical condition	0	0	0	0	0	(Skip)	is	Basically no abnormality	None	(Skip)	(Skip)	(Skip)	(Skip)	(Skip)	(Skip)	(Skip)	(Skip)	(Skip)	(Skip)	(Skip)	(Skip)	(Skip)	(Skip)	(Skip)	(Skip)	(Skip)	(Skip)	(Skip)	(Skip)	(Skip)	(Skip)	(Skip)	(Skip)	(Skip)	(Skip)
1295	twice	Once	Positive nucleic acid test	10	Self medication	Fever reducers ┋ Antiviral drugs	1	39	male	185	87	0	1	In good previous physical condition	0	0	0	0	0	(Skip)	no	(Skip)	None	(Skip)	(Skip)	(Skip)	(Skip)	(Skip)	(Skip)	(Skip)	(Skip)	(Skip)	(Skip)	(Skip)	(Skip)	(Skip)	(Skip)	(Skip)	(Skip)	(Skip)	(Skip)	(Skip)	(Skip)	(Skip)	(Skip)	(Skip)	(Skip)	(Skip)	(Skip)
1297	three times	Once	Positive nucleic acid test	8	Self medication	Other medications 〖 cold medicine 〗	1	35	female	162	52	0	0	In good previous physical condition	0	0	0	0	0	(Skip)	no	(Skip)	A lump in the throat or a feeling of something sticking	Never	(Skip)	(Skip)	(Skip)	(Skip)	(Skip)	(Skip)	(Skip)	(Skip)	(Skip)	(Skip)	(Skip)	(Skip)	(Skip)	(Skip)	(Skip)	(Skip)	(Skip)	(Skip)	(Skip)	(Skip)	(Skip)	(Skip)	(Skip)	(Skip)	(Skip)
1298	twice	Once	Positive nucleic acid test	8	Self medication	Antipyretics ┋ antibiotics	1	28	male	172	82	1	1	In good previous physical condition	0	0	0	0	0	(Skip)	no	(Skip)	None	(Skip)	(Skip)	(Skip)	(Skip)	(Skip)	(Skip)	(Skip)	(Skip)	(Skip)	(Skip)	(Skip)	(Skip)	(Skip)	(Skip)	(Skip)	(Skip)	(Skip)	(Skip)	(Skip)	(Skip)	(Skip)	(Skip)	(Skip)	(Skip)	(Skip)	(Skip)
1300	three times	Once	Antigen test positive	9	Self medication ┋ no special measures	Antipyretic [ibuprofen]	1	30	female	164	53	0	1	In good previous physical condition	0	0	0	0	0	(Skip)	no	(Skip)	None	(Skip)	(Skip)	(Skip)	(Skip)	(Skip)	(Skip)	(Skip)	(Skip)	(Skip)	(Skip)	(Skip)	(Skip)	(Skip)	(Skip)	(Skip)	(Skip)	(Skip)	(Skip)	(Skip)	(Skip)	(Skip)	(Skip)	(Skip)	(Skip)	(Skip)	(Skip)
1301	three times	Once	Antigen test positive	9	Self medication	Antipyretic [ibuprofen]	1	26	female	162	65	0	1	In good previous physical condition	0	0	0	0	0	(Skip)	no	(Skip)	(throat) feel choked or something adhesion ┋ retrosternal pain ┋ burning chest discomfort or pain ┋ adhesion in food or drink (chest), or through the chest slowly ┋ full bilge unwell ┋ nausea ┋ ┋ vomiting of food into the mouth ┋ gas ┋ ┋ diarrhea abdominal pain	Never	(Skip)	(Skip)	(Skip)	(Skip)	Never	(Skip)	(Skip)	(Skip)	Never	(Skip)	(Skip)	Never	(Skip)	Never	(Skip)	Never	(Skip)	Right upper quadrant ┋ no	Never	(Skip)	(Skip)	(Skip)	Never	(Skip)	(Skip)
1302	none	Once	Positive nucleic acid test	16	Self medication	Antipyretics [ibuprofen] ┋ other drugs [medicine]	1	43	male	160	70	0	1	The history of abdominal surgery	0	0	0	0	0	(Skip)	no	(Skip)	(throat) feel choked or something adhesion ┋ constipation	Never	(Skip)	(Skip)	(Skip)	(Skip)	(Skip)	(Skip)	(Skip)	(Skip)	(Skip)	(Skip)	(Skip)	(Skip)	(Skip)	(Skip)	(Skip)	(Skip)	(Skip)	(Skip)	(Skip)	(Skip)	(Skip)	(Skip)	(Skip)	(Skip)	(Skip)
1303	three times	Once	Antigen test positive	9	Self medication	Fever reducers ┋ Antiviral drugs	1	43	male	182	87	0	1	hypertension	1	0	0	0	0	(Skip)	no	(Skip)	None	(Skip)	(Skip)	(Skip)	(Skip)	(Skip)	(Skip)	(Skip)	(Skip)	(Skip)	(Skip)	(Skip)	(Skip)	(Skip)	(Skip)	(Skip)	(Skip)	(Skip)	(Skip)	(Skip)	(Skip)	(Skip)	(Skip)	(Skip)	(Skip)	(Skip)	(Skip)
1305	twice	Once	Antigen test positive	10	Self medication ┋ no special measures	febrifuge	1	36	male	170	66	0	0	In good previous physical condition	0	0	0	0	0	(Skip)	is	Basically no abnormality	None	(Skip)	(Skip)	(Skip)	(Skip)	(Skip)	(Skip)	(Skip)	(Skip)	(Skip)	(Skip)	(Skip)	(Skip)	(Skip)	(Skip)	(Skip)	(Skip)	(Skip)	(Skip)	(Skip)	(Skip)	(Skip)	(Skip)	(Skip)	(Skip)	(Skip)	(Skip)
1306	three times	Once	Nucleic acid test positive ┋ symptoms diagnosis	37	Self medication	Other medications	1	58	male	173	70	0	1	In good previous physical condition	0	0	0	0	0	(Skip)	is	Erosive gastritis	None	(Skip)	(Skip)	(Skip)	(Skip)	(Skip)	(Skip)	(Skip)	(Skip)	(Skip)	(Skip)	(Skip)	(Skip)	(Skip)	(Skip)	(Skip)	(Skip)	(Skip)	(Skip)	(Skip)	(Skip)	(Skip)	(Skip)	(Skip)	(Skip)	(Skip)	(Skip)
1307	three times	Once	A positive antigen test ┋ diagnosis of symptoms	9	Self medication ┋ no special measures	Fever reducers ┋ Antiviral drugs	1	36	female	158	60	0	0	In good previous physical condition	0	0	0	0	0	(Skip)	no	(Skip)	A lump in the throat or a feeling of something sticking	1 of every month	no	10%	10%	10%	(Skip)	(Skip)	(Skip)	(Skip)	(Skip)	(Skip)	(Skip)	(Skip)	(Skip)	(Skip)	(Skip)	(Skip)	(Skip)	(Skip)	(Skip)	(Skip)	(Skip)	(Skip)	(Skip)	(Skip)	(Skip)
1308	three times	Once	Positive nucleic acid test	33	Self medication	febrifuge	1	36	male	170	60	0	0	In good previous physical condition	0	0	0	0	0	(Skip)	no	(Skip)	None	(Skip)	(Skip)	(Skip)	(Skip)	(Skip)	(Skip)	(Skip)	(Skip)	(Skip)	(Skip)	(Skip)	(Skip)	(Skip)	(Skip)	(Skip)	(Skip)	(Skip)	(Skip)	(Skip)	(Skip)	(Skip)	(Skip)	(Skip)	(Skip)	(Skip)	(Skip)
1311	three times	Once	Positive nucleic acid test	5	Outpatient visit ┋ self-medicate	Fever reducers ┋ Other medications	1	37	female	155	53	0	1	In good previous physical condition	0	0	0	0	0	(Skip)	is	Chronic gastritis ┋ Erosive gastritis	Nausea	(Skip)	(Skip)	(Skip)	(Skip)	(Skip)	(Skip)	(Skip)	(Skip)	(Skip)	(Skip)	(Skip)	(Skip)	(Skip)	(Skip)	(Skip)	(Skip)	(Skip)	(Skip)	(Skip)	(Skip)	(Skip)	(Skip)	(Skip)	(Skip)	(Skip)	(Skip)
1313	three times	Once	Positive nucleic acid test	9	Self medication	febrifuge	1	36	female	161	56	0	0	In good previous physical condition	0	0	0	0	0	(Skip)	no	(Skip)	None	(Skip)	(Skip)	(Skip)	(Skip)	(Skip)	(Skip)	(Skip)	(Skip)	(Skip)	(Skip)	(Skip)	(Skip)	(Skip)	(Skip)	(Skip)	(Skip)	(Skip)	(Skip)	(Skip)	(Skip)	(Skip)	(Skip)	(Skip)	(Skip)	(Skip)	(Skip)
1315	three times	Once	A positive antigen test ┋ diagnosis of symptoms	17	Self medication ┋ no special measures	Fevers [ibuprofen] ┋ Medication for underlying diseases [Acetaminophen]	1	39	female	158	48	0	0	In good previous physical condition	0	0	0	0	0	(Skip)	no	(Skip)	None	(Skip)	(Skip)	(Skip)	(Skip)	(Skip)	(Skip)	(Skip)	(Skip)	(Skip)	(Skip)	(Skip)	(Skip)	(Skip)	(Skip)	(Skip)	(Skip)	(Skip)	(Skip)	(Skip)	(Skip)	(Skip)	(Skip)	(Skip)	(Skip)	(Skip)	(Skip)
1316	three times	Once	Antigen test positive	11	Self medication	Fever reducers ┋ Antiviral drugs ┋ Antibiotics	1	48	male	180	82	0	1	In good previous physical condition	0	0	0	0	0	(Skip)	is	Other	None	(Skip)	(Skip)	(Skip)	(Skip)	(Skip)	(Skip)	(Skip)	(Skip)	(Skip)	(Skip)	(Skip)	(Skip)	(Skip)	(Skip)	(Skip)	(Skip)	(Skip)	(Skip)	(Skip)	(Skip)	(Skip)	(Skip)	(Skip)	(Skip)	(Skip)	(Skip)
1317	twice	Once	Nucleic acid test was positive ┋ antigen test was positive	11	Self medication	No previous medications	0	25	male	175	70	1	1	In good previous physical condition	0	0	0	0	0	(Skip)	no	(Skip)	None	(Skip)	(Skip)	(Skip)	(Skip)	(Skip)	(Skip)	(Skip)	(Skip)	(Skip)	(Skip)	(Skip)	(Skip)	(Skip)	(Skip)	(Skip)	(Skip)	(Skip)	(Skip)	(Skip)	(Skip)	(Skip)	(Skip)	(Skip)	(Skip)	(Skip)	(Skip)
1318	three times	Once	Antigen test positive	3	Self medication	Antipyretic [ibuprofen]	1	28	male	172	67.5	1	1	In good previous physical condition	0	0	0	0	0	(Skip)	no	(Skip)	A lump in the throat or a feeling of something sticking	2 to 3 days a week	is	50%	50%	50%	(Skip)	(Skip)	(Skip)	(Skip)	(Skip)	(Skip)	(Skip)	(Skip)	(Skip)	(Skip)	(Skip)	(Skip)	(Skip)	(Skip)	(Skip)	(Skip)	(Skip)	(Skip)	(Skip)	(Skip)	(Skip)
1321	three times	Once	Antigen test positive	8	No special measures	No previous medications	0	41	female	163	63	1	1	In good previous physical condition	0	0	0	0	0	(Skip)	no	(Skip)	None	(Skip)	(Skip)	(Skip)	(Skip)	(Skip)	(Skip)	(Skip)	(Skip)	(Skip)	(Skip)	(Skip)	(Skip)	(Skip)	(Skip)	(Skip)	(Skip)	(Skip)	(Skip)	(Skip)	(Skip)	(Skip)	(Skip)	(Skip)	(Skip)	(Skip)	(Skip)
1325	three times	Once	Antigen test positive	31	Outpatient treatment ┋ Inpatient treatment ┋ Intensive care ICU┋ self-medication	Fever reducers ┋ Antiviral drugs ┋ Antibiotics	1	28	male	180	75	0	0	In good previous physical condition	0	0	0	0	0	(Skip)	no	(Skip)	None	(Skip)	(Skip)	(Skip)	(Skip)	(Skip)	(Skip)	(Skip)	(Skip)	(Skip)	(Skip)	(Skip)	(Skip)	(Skip)	(Skip)	(Skip)	(Skip)	(Skip)	(Skip)	(Skip)	(Skip)	(Skip)	(Skip)	(Skip)	(Skip)	(Skip)	(Skip)
1327	twice	Once	Positive nucleic acid test	4	Self medication	No previous medications	0	26	female	165	63	0	1	In good previous physical condition	0	0	0	0	0	(Skip)	no	(Skip)	A feeling of choking or something sticking (in the throat) ┋ Nausea ┋ vomiting	Never	(Skip)	(Skip)	(Skip)	(Skip)	(Skip)	(Skip)	(Skip)	(Skip)	(Skip)	(Skip)	(Skip)	(Skip)	(Skip)	(Skip)	(Skip)	(Skip)	(Skip)	(Skip)	(Skip)	(Skip)	(Skip)	(Skip)	(Skip)	(Skip)	(Skip)
1328	once	Once	Positive nucleic acid test	3	Outpatient visits	febrifuge	1	35	male	175	90	0	0	hypertension	1	0	0	0	0	(Skip)	no	(Skip)	A lump in the throat or a feeling of something sticking	Never	(Skip)	(Skip)	(Skip)	(Skip)	(Skip)	(Skip)	(Skip)	(Skip)	(Skip)	(Skip)	(Skip)	(Skip)	(Skip)	(Skip)	(Skip)	(Skip)	(Skip)	(Skip)	(Skip)	(Skip)	(Skip)	(Skip)	(Skip)	(Skip)	(Skip)
1330	twice	Once	Antigen test positive	7	Self medication	Fevers [Tylenol]	1	25	female	150	52	0	0	In good previous physical condition	0	0	0	0	0	(Skip)	no	(Skip)	None	(Skip)	(Skip)	(Skip)	(Skip)	(Skip)	(Skip)	(Skip)	(Skip)	(Skip)	(Skip)	(Skip)	(Skip)	(Skip)	(Skip)	(Skip)	(Skip)	(Skip)	(Skip)	(Skip)	(Skip)	(Skip)	(Skip)	(Skip)	(Skip)	(Skip)	(Skip)
1334	three times	Once	Nucleic acid test was positive ┋ antigen test was positive	9	Self medication	febrifuge	1	30	male	183	90	0	1	In good previous physical condition	0	0	0	0	0	(Skip)	no	(Skip)	None	(Skip)	(Skip)	(Skip)	(Skip)	(Skip)	(Skip)	(Skip)	(Skip)	(Skip)	(Skip)	(Skip)	(Skip)	(Skip)	(Skip)	(Skip)	(Skip)	(Skip)	(Skip)	(Skip)	(Skip)	(Skip)	(Skip)	(Skip)	(Skip)	(Skip)	(Skip)
1335	twice	Once	Antigen test positive	16	Self medication	febrifuge	1	61	female	157	55	0	0	Gastrointestinal diseases	0	0	0	0	0	Chronic gastritis	is	Chronic gastritis ┋ polyp/adenoma	None	(Skip)	(Skip)	(Skip)	(Skip)	(Skip)	(Skip)	(Skip)	(Skip)	(Skip)	(Skip)	(Skip)	(Skip)	(Skip)	(Skip)	(Skip)	(Skip)	(Skip)	(Skip)	(Skip)	(Skip)	(Skip)	(Skip)	(Skip)	(Skip)	(Skip)	(Skip)
1337	three times	Once	Antigen test positive	9	Self medication	febrifuge	1	40	female	162	65	0	1	The history of abdominal surgery	0	0	0	0	0	(Skip)	no	(Skip)	Bloating/distention of the abdomen	(Skip)	(Skip)	(Skip)	(Skip)	(Skip)	(Skip)	(Skip)	(Skip)	(Skip)	(Skip)	(Skip)	(Skip)	(Skip)	(Skip)	(Skip)	(Skip)	(Skip)	(Skip)	(Skip)	(Skip)	(Skip)	(Skip)	(Skip)	(Skip)	(Skip)	(Skip)
1340	twice	Once	Antigen test positive	7	Self medication	Antipyretic [Tylenol]	1	25	female	163	65	0	0	In good previous physical condition	0	0	0	0	0	(Skip)	no	(Skip)	None	(Skip)	(Skip)	(Skip)	(Skip)	(Skip)	(Skip)	(Skip)	(Skip)	(Skip)	(Skip)	(Skip)	(Skip)	(Skip)	(Skip)	(Skip)	(Skip)	(Skip)	(Skip)	(Skip)	(Skip)	(Skip)	(Skip)	(Skip)	(Skip)	(Skip)	(Skip)
1344	three times	Once	Positive nucleic acid test	11	Self medication	No previous medications	0	45	male	173	78	1	1	hypertension	1	0	0	0	0	(Skip)	no	(Skip)	None	(Skip)	(Skip)	(Skip)	(Skip)	(Skip)	(Skip)	(Skip)	(Skip)	(Skip)	(Skip)	(Skip)	(Skip)	(Skip)	(Skip)	(Skip)	(Skip)	(Skip)	(Skip)	(Skip)	(Skip)	(Skip)	(Skip)	(Skip)	(Skip)	(Skip)	(Skip)
1345	twice	Once	Antigen test positive	5	Self medication	Antipyretic [acetaminophen] ┋ Antiviral drug [Antiviral particle]	1	50	male	180	90	1	1	Hypertension ┋ Diabetes mellitus	1	0	1	0	0	(Skip)	no	(Skip)	None	(Skip)	(Skip)	(Skip)	(Skip)	(Skip)	(Skip)	(Skip)	(Skip)	(Skip)	(Skip)	(Skip)	(Skip)	(Skip)	(Skip)	(Skip)	(Skip)	(Skip)	(Skip)	(Skip)	(Skip)	(Skip)	(Skip)	(Skip)	(Skip)	(Skip)	(Skip)
1347	three times	Once	Antigen test positive	8	Self medication	febrifuge	1	26	female	165	55	0	0	In good previous physical condition	0	0	0	0	0	(Skip)	no	(Skip)	None	(Skip)	(Skip)	(Skip)	(Skip)	(Skip)	(Skip)	(Skip)	(Skip)	(Skip)	(Skip)	(Skip)	(Skip)	(Skip)	(Skip)	(Skip)	(Skip)	(Skip)	(Skip)	(Skip)	(Skip)	(Skip)	(Skip)	(Skip)	(Skip)	(Skip)	(Skip)
1348	three times	Once	Nucleic acid test was positive ┋ antigen test was positive	9	No special measures	No previous medications	0	35	female	160	52	0	0	In good previous physical condition	0	0	0	0	0	(Skip)	no	(Skip)	None	(Skip)	(Skip)	(Skip)	(Skip)	(Skip)	(Skip)	(Skip)	(Skip)	(Skip)	(Skip)	(Skip)	(Skip)	(Skip)	(Skip)	(Skip)	(Skip)	(Skip)	(Skip)	(Skip)	(Skip)	(Skip)	(Skip)	(Skip)	(Skip)	(Skip)	(Skip)
1351	three times	Once	Antigen test positive	9	Self medication	febrifuge	1	67	male	178	82	1	0	Hypertension ┋ Hepatobiliary and pancreatic disease	1	0	0	0	0	There was no cholecystitis/gallstone ┋	is	Basically no abnormality	A lump in the throat or a feeling of something sticking	2-3 days per month	no	30%	20%	20%	(Skip)	(Skip)	(Skip)	(Skip)	(Skip)	(Skip)	(Skip)	(Skip)	(Skip)	(Skip)	(Skip)	(Skip)	(Skip)	(Skip)	(Skip)	(Skip)	(Skip)	(Skip)	(Skip)	(Skip)	(Skip)
1354	twice	Once	Positive nucleic acid test	1	Outpatient visits	febrifuge	1	46	female	165	56	0	0	In good previous physical condition	0	0	0	0	0	(Skip)	no	(Skip)	None	(Skip)	(Skip)	(Skip)	(Skip)	(Skip)	(Skip)	(Skip)	(Skip)	(Skip)	(Skip)	(Skip)	(Skip)	(Skip)	(Skip)	(Skip)	(Skip)	(Skip)	(Skip)	(Skip)	(Skip)	(Skip)	(Skip)	(Skip)	(Skip)	(Skip)	(Skip)
1356	three times	Once	Antigen test positive	4	Self medication	Antipyretic ┋ Antiviral drugs [antivirus oral solution]	1	38	male	170	70	1	1	hypertension	1	0	0	0	0	(Skip)	no	(Skip)	A sensation of choking or adhesion (in the throat) ┋ burning discomfort or pain in the chest ┋ bloating discomfort ┋ belching ┋ Abdominal bloating/swelling	Never	(Skip)	(Skip)	(Skip)	(Skip)	(Skip)	(Skip)	(Skip)	(Skip)	Never	(Skip)	(Skip)	(Skip)	(Skip)	Never	(Skip)	Never	(Skip)	(Skip)	(Skip)	(Skip)	(Skip)	(Skip)	(Skip)	(Skip)	(Skip)
1357	three times	Once	Antigen test positive	24	Self medication ┋ no special measures	Fever reducers ┋ Antiviral drugs	1	50	female	162	59	0	1	In good previous physical condition	0	0	0	0	0	(Skip)	no	(Skip)	None	(Skip)	(Skip)	(Skip)	(Skip)	(Skip)	(Skip)	(Skip)	(Skip)	(Skip)	(Skip)	(Skip)	(Skip)	(Skip)	(Skip)	(Skip)	(Skip)	(Skip)	(Skip)	(Skip)	(Skip)	(Skip)	(Skip)	(Skip)	(Skip)	(Skip)	(Skip)
1358	three times	Once	Antigen test positive	7	Self medication ┋ no special measures	Antipyretics ┋ antibiotics	1	68	female	155	65	0	1	In good previous physical condition	0	0	0	0	0	(Skip)	no	(Skip)	A lump in the throat or a feeling of something sticking	Never	(Skip)	(Skip)	(Skip)	(Skip)	(Skip)	(Skip)	(Skip)	(Skip)	(Skip)	(Skip)	(Skip)	(Skip)	(Skip)	(Skip)	(Skip)	(Skip)	(Skip)	(Skip)	(Skip)	(Skip)	(Skip)	(Skip)	(Skip)	(Skip)	(Skip)
1359	three times	Once	Antigen test positive	8	Self medication	Antipyretic [merrill] ┋ Antiviral drug [TCD]	1	38	male	165	75	0	1	In good previous physical condition	0	0	0	0	0	(Skip)	no	(Skip)	None	(Skip)	(Skip)	(Skip)	(Skip)	(Skip)	(Skip)	(Skip)	(Skip)	(Skip)	(Skip)	(Skip)	(Skip)	(Skip)	(Skip)	(Skip)	(Skip)	(Skip)	(Skip)	(Skip)	(Skip)	(Skip)	(Skip)	(Skip)	(Skip)	(Skip)	(Skip)
1362	three times	Once	Antigen test positive	23	Self medication	Fever reducers ┋ Antiviral drugs	1	60	male	176	82	1	1	In good previous physical condition	0	0	0	0	0	(Skip)	no	(Skip)	A feeling of choking or adhesion (in the throat) ┋ Constipation ┋ Diarrhea ┋ Rectal pain/pressure	2-3 days per month	is	10%	10%	10%	(Skip)	(Skip)	(Skip)	(Skip)	(Skip)	(Skip)	(Skip)	(Skip)	(Skip)	(Skip)	(Skip)	(Skip)	(Skip)	(Skip)	(Skip)	(Skip)	(Skip)	(Skip)	(Skip)	(Skip)	(Skip)
1363	three times	Once	Antigen test positive	5	Self medication	Fever reducers ┋ Antiviral drugs	1	79	male	167	60	1	0	Hypertension ┋ Heart disease	1	1	0	0	0	(Skip)	no	(Skip)	A lump in the throat or a feeling of something sticking	1 day a week	is	50%	50%	30%	(Skip)	(Skip)	(Skip)	(Skip)	(Skip)	(Skip)	(Skip)	(Skip)	(Skip)	(Skip)	(Skip)	(Skip)	(Skip)	(Skip)	(Skip)	(Skip)	(Skip)	(Skip)	(Skip)	(Skip)	(Skip)
1365	once	Once	Nucleic acid test was positive ┋ antigen test was positive	4	Self medication	febrifuge	1	39	male	172	70	1	1	In good previous physical condition	0	0	0	0	0	(Skip)	no	(Skip)	None	(Skip)	(Skip)	(Skip)	(Skip)	(Skip)	(Skip)	(Skip)	(Skip)	(Skip)	(Skip)	(Skip)	(Skip)	(Skip)	(Skip)	(Skip)	(Skip)	(Skip)	(Skip)	(Skip)	(Skip)	(Skip)	(Skip)	(Skip)	(Skip)	(Skip)	(Skip)
1366	three times	Once	Antigen test positive	6	Self medication	febrifuge	1	40	male	173	63	1	1	In good previous physical condition	0	0	0	0	0	(Skip)	no	(Skip)	A lump in the throat or a feeling of something sticking	Never	(Skip)	(Skip)	(Skip)	(Skip)	(Skip)	(Skip)	(Skip)	(Skip)	(Skip)	(Skip)	(Skip)	(Skip)	(Skip)	(Skip)	(Skip)	(Skip)	(Skip)	(Skip)	(Skip)	(Skip)	(Skip)	(Skip)	(Skip)	(Skip)	(Skip)
1368	three times	Once	Antigen test positive	5	Self medication	Fever reducers ┋ Antiviral drugs	1	58	female	158	60	1	0	hypertension	1	0	0	0	0	(Skip)	no	(Skip)	A lump in the throat or a feeling of something sticking	Never	(Skip)	(Skip)	(Skip)	(Skip)	(Skip)	(Skip)	(Skip)	(Skip)	(Skip)	(Skip)	(Skip)	(Skip)	(Skip)	(Skip)	(Skip)	(Skip)	(Skip)	(Skip)	(Skip)	(Skip)	(Skip)	(Skip)	(Skip)	(Skip)	(Skip)
1369	three times	Once	Antigen test positive	6	Self medication	Fever reducers ┋ Other medications	1	34	female	160	55	0	0	In good previous physical condition	0	0	0	0	0	(Skip)	no	(Skip)	A lump in the throat or a feeling of something sticking	Never	(Skip)	(Skip)	(Skip)	(Skip)	(Skip)	(Skip)	(Skip)	(Skip)	(Skip)	(Skip)	(Skip)	(Skip)	(Skip)	(Skip)	(Skip)	(Skip)	(Skip)	(Skip)	(Skip)	(Skip)	(Skip)	(Skip)	(Skip)	(Skip)	(Skip)
1373	three times	Once	Positive nucleic acid test	3	Self medication	Antiviral drugs	0	46	male	171	80	0	0	In good previous physical condition	0	0	0	0	0	(Skip)	no	(Skip)	None	(Skip)	(Skip)	(Skip)	(Skip)	(Skip)	(Skip)	(Skip)	(Skip)	(Skip)	(Skip)	(Skip)	(Skip)	(Skip)	(Skip)	(Skip)	(Skip)	(Skip)	(Skip)	(Skip)	(Skip)	(Skip)	(Skip)	(Skip)	(Skip)	(Skip)	(Skip)
1376	three times	Once	Nucleic acid test positive ┋ symptoms diagnosis	8	Self medication	Antipyretic [ibuprofen]	1	36	female	168	62	0	1	In good previous physical condition	0	0	0	0	0	(Skip)	no	(Skip)	A feeling of choking or something sticking (in the throat) ┋ pain behind the sternum ┋ Nausea ┋ vomiting	Never	(Skip)	(Skip)	(Skip)	(Skip)	Never	(Skip)	(Skip)	(Skip)	(Skip)	(Skip)	(Skip)	(Skip)	(Skip)	(Skip)	(Skip)	(Skip)	(Skip)	(Skip)	(Skip)	(Skip)	(Skip)	(Skip)	(Skip)	(Skip)	(Skip)
1378	three times	Once	Positive nucleic acid test	1	Self medication	Have taken medicine, but not clear what it is	1	53	female	158	65	0	1	hypertension	1	0	0	0	0	(Skip)	no	(Skip)	A lump in the throat or a feeling of something sticking	Never	(Skip)	(Skip)	(Skip)	(Skip)	(Skip)	(Skip)	(Skip)	(Skip)	(Skip)	(Skip)	(Skip)	(Skip)	(Skip)	(Skip)	(Skip)	(Skip)	(Skip)	(Skip)	(Skip)	(Skip)	(Skip)	(Skip)	(Skip)	(Skip)	(Skip)
1381	none	Once	Antigen test positive	16	Self medication	febrifuge	1	34	female	165	75	0	1	In good previous physical condition	0	0	0	0	0	(Skip)	no	(Skip)	None	(Skip)	(Skip)	(Skip)	(Skip)	(Skip)	(Skip)	(Skip)	(Skip)	(Skip)	(Skip)	(Skip)	(Skip)	(Skip)	(Skip)	(Skip)	(Skip)	(Skip)	(Skip)	(Skip)	(Skip)	(Skip)	(Skip)	(Skip)	(Skip)	(Skip)	(Skip)
1383	three times	Once	Antigen test positive	8	Self medication	Fever reducers ┋ Antiviral drugs	1	45	female	154	46	0	0	In good previous physical condition	0	0	0	0	0	(Skip)	is	Chronic gastritis	None	(Skip)	(Skip)	(Skip)	(Skip)	(Skip)	(Skip)	(Skip)	(Skip)	(Skip)	(Skip)	(Skip)	(Skip)	(Skip)	(Skip)	(Skip)	(Skip)	(Skip)	(Skip)	(Skip)	(Skip)	(Skip)	(Skip)	(Skip)	(Skip)	(Skip)	(Skip)
1385	twice	Once	A positive antigen test ┋ diagnosis of symptoms	9	Self medication	Antipyretics ┋ antibiotics	1	42	female	163	65	1	1	In good previous physical condition	0	0	0	0	0	(Skip)	no	(Skip)	A lump in the throat or a feeling of something sticking	Never	(Skip)	(Skip)	(Skip)	(Skip)	(Skip)	(Skip)	(Skip)	(Skip)	(Skip)	(Skip)	(Skip)	(Skip)	(Skip)	(Skip)	(Skip)	(Skip)	(Skip)	(Skip)	(Skip)	(Skip)	(Skip)	(Skip)	(Skip)	(Skip)	(Skip)
1389	three times	Twice	Antigen test positive	9	Admission to ┋ Intensive care ICU	Antipyretic [ibuprofen]	1	29	female	176	63	1	0	Heart disease ┋ Gastrointestinal disease ┋ History of abdominal surgery	0	1	0	0	0	Esophagitis ┋ Hepatitis B virus carrier ┋ Cholecystitis/gallstones	is	Esophageal neoplasms ┋ Chronic gastritis ┋ Obstruction/stenosis of the digestive tract	A lump in the throat or a feeling of something sticking ┋ Burning discomfort or pain in the chest ┋ Food or drink that sticks to or passes slowly through the chest ┋ abdominal pain	2 to 3 days a week	no	80%	70%	80%	(Skip)	(Skip)	(Skip)	(Skip)	2-3 days per month	is	no	2-3 days a week	is	(Skip)	(Skip)	(Skip)	(Skip)	Right upper quadrant ┋ left upper abdomen	2-3 days per month	Symptoms are evident after meals	20%	is	1 day a week	50%	Symptoms occur mainly before defecation ┋ both before and after defecation
1390	three times	Once	Antigen test positive	16	Self medication	Fever-reducing medicine ┋ Antibiotics ┋ Other medicine	1	22	female	160	100	0	1	In good previous physical condition	0	0	0	0	0	(Skip)	no	(Skip)	None	(Skip)	(Skip)	(Skip)	(Skip)	(Skip)	(Skip)	(Skip)	(Skip)	(Skip)	(Skip)	(Skip)	(Skip)	(Skip)	(Skip)	(Skip)	(Skip)	(Skip)	(Skip)	(Skip)	(Skip)	(Skip)	(Skip)	(Skip)	(Skip)	(Skip)	(Skip)
1391	three times	Once	Antigen test positive	8	Self medication	febrifuge	1	36	female	152	50	0	0	In good previous physical condition	0	0	0	0	0	(Skip)	no	(Skip)	None	(Skip)	(Skip)	(Skip)	(Skip)	(Skip)	(Skip)	(Skip)	(Skip)	(Skip)	(Skip)	(Skip)	(Skip)	(Skip)	(Skip)	(Skip)	(Skip)	(Skip)	(Skip)	(Skip)	(Skip)	(Skip)	(Skip)	(Skip)	(Skip)	(Skip)	(Skip)
1393	none	Once	Antigen test positive	6	No special measures	No previous medications	0	33	male	177	85	0	1	In good previous physical condition	0	0	0	0	0	(Skip)	is	Basically no abnormality	None	(Skip)	(Skip)	(Skip)	(Skip)	(Skip)	(Skip)	(Skip)	(Skip)	(Skip)	(Skip)	(Skip)	(Skip)	(Skip)	(Skip)	(Skip)	(Skip)	(Skip)	(Skip)	(Skip)	(Skip)	(Skip)	(Skip)	(Skip)	(Skip)	(Skip)	(Skip)
1398	three times	Once	Positive nucleic acid test	5	Outpatient visit ┋ self-medicate	Fever reducers ┋ Antiviral drugs ┋ Antibiotics	1	38	female	163	60	0	1	In good previous physical condition	0	0	0	0	0	(Skip)	no	(Skip)	None	(Skip)	(Skip)	(Skip)	(Skip)	(Skip)	(Skip)	(Skip)	(Skip)	(Skip)	(Skip)	(Skip)	(Skip)	(Skip)	(Skip)	(Skip)	(Skip)	(Skip)	(Skip)	(Skip)	(Skip)	(Skip)	(Skip)	(Skip)	(Skip)	(Skip)	(Skip)
1399	three times	Once	A positive antigen test ┋CT revealed pneumonia	12	Outpatient visit ┋ self-medicate	Antidiarrheal agent ┋ eaten medicine, probiotics, but what is not clear	0	38	male	180	68	1	1	Heart disease ┋ Esophageal disease ┋ (while infected with COVID-19) pregnant/breastfeeding	0	0	0	0	0	The digestive tract ulcer / ┋ hepatitis cirrhosis	is	Gastrointestinal ulcer ┋ Polyp/adenoma	Retrosternal pain ┋ Fullness discomfort ┋ Vomiting	(Skip)	(Skip)	(Skip)	(Skip)	(Skip)	1 day a week	is	20%	30%	(Skip)	(Skip)	(Skip)	(Skip)	(Skip)	4-6 days a week	is	Less than 1 month	no	(Skip)	(Skip)	(Skip)	(Skip)	(Skip)	(Skip)	(Skip)	(Skip)
1400	three times	Once	Antigen test positive	8	Hospitalization	Antiviral drugs	0	22	male	175	62	1	1	Heart disease	0	1	0	0	0	(Skip)	is	Digestive tract ulcers	Burning discomfort or pain in the chest	(Skip)	(Skip)	(Skip)	(Skip)	(Skip)	(Skip)	(Skip)	(Skip)	(Skip)	2-3 days per month	no	no	(Skip)	(Skip)	(Skip)	(Skip)	(Skip)	(Skip)	(Skip)	(Skip)	(Skip)	(Skip)	(Skip)	(Skip)	(Skip)	(Skip)
1402	three times	Twice	Antigen test positive	29	Hospitalization	Have taken medicine, but not clear what it is	0		female	166	60	1	1	diabetes	0	0	1	0	0	(Skip)	is	Esophageal tumors	Food or drink is slow to adhere to or pass through (the chest)	(Skip)	(Skip)	(Skip)	(Skip)	(Skip)	(Skip)	(Skip)	(Skip)	(Skip)	(Skip)	(Skip)	(Skip)	1 day a week	is	(Skip)	(Skip)	(Skip)	(Skip)	(Skip)	(Skip)	(Skip)	(Skip)	(Skip)	(Skip)	(Skip)	(Skip)
1403	twice	Once	Antigen test positive	7	Self medication	Antipyretics ┋ antidiarrheal agent, probiotics	1	38	female	163	51	0	1	In good previous physical condition	0	0	0	0	0	(Skip)	no	(Skip)	None	(Skip)	(Skip)	(Skip)	(Skip)	(Skip)	(Skip)	(Skip)	(Skip)	(Skip)	(Skip)	(Skip)	(Skip)	(Skip)	(Skip)	(Skip)	(Skip)	(Skip)	(Skip)	(Skip)	(Skip)	(Skip)	(Skip)	(Skip)	(Skip)	(Skip)	(Skip)
1404	three times	Once	Antigen test positive	5	Outpatient visit ┋ self-medicate	Fever reducers ┋ Antibiotics ┋ Medication for underlying diseases ┋ Have taken medicine, but not clear what it is	1	24	male	170	60	1	1	In good previous physical condition	0	0	0	0	0	(Skip)	no	(Skip)	None	(Skip)	(Skip)	(Skip)	(Skip)	(Skip)	(Skip)	(Skip)	(Skip)	(Skip)	(Skip)	(Skip)	(Skip)	(Skip)	(Skip)	(Skip)	(Skip)	(Skip)	(Skip)	(Skip)	(Skip)	(Skip)	(Skip)	(Skip)	(Skip)	(Skip)	(Skip)
1407	three times	Once	Antigen test positive	14	Hospitalized treatment ┋ Self-medicated	Antibiotics ┋ Medication for underlying diseases	0	31	female	180	70	1	1	Hypertension ┋ Hepatobiliary and pancreatic disease	1	0	0	0	0	Chronic gastritis ┋ Crohn's disease ┋ Hepatitis B virus carrier	is	Esophageal neoplasms ┋ Chronic gastritis	A lump in the throat or a feeling of something sticking ┋ Vomiting	4 to 6 days a week	no	30%	30%	20%	(Skip)	(Skip)	(Skip)	(Skip)	(Skip)	(Skip)	(Skip)	(Skip)	(Skip)	(Skip)	(Skip)	(Skip)	(Skip)	(Skip)	(Skip)	(Skip)	(Skip)	(Skip)	(Skip)	(Skip)	(Skip)
1409	three times	Once	A positive antigen test ┋CT revealed pneumonia	11	Outpatient visit ┋ self-medicate	No previous medications	0	31	male	181	67	1	1	Heart disease ┋ Gastrointestinal disorders	0	1	0	0	0	Esophagitis ┋ Ulcerative colitis ┋ Cholecystitis/gallstones ┋ none	is	Digestive tract ulcer ┋ Erosive gastritis ┋ Polyp/adenoma	Retrosternal pain ┋ Fullness discomfort ┋ Food back into the mouth	(Skip)	(Skip)	(Skip)	(Skip)	(Skip)	Less than 1 day per month	no	10%	20%	(Skip)	(Skip)	(Skip)	(Skip)	(Skip)	2-3 days a week	no	Never	(Skip)	(Skip)	(Skip)	(Skip)	(Skip)	(Skip)	(Skip)	(Skip)	(Skip)
1410	three times	Once	Antigen test positive	9	Outpatient visits	Have taken medicine, but not clear what it is	1	24	female	162	60	0	0	In good previous physical condition	0	0	0	0	0	(Skip)	no	(Skip)	None	(Skip)	(Skip)	(Skip)	(Skip)	(Skip)	(Skip)	(Skip)	(Skip)	(Skip)	(Skip)	(Skip)	(Skip)	(Skip)	(Skip)	(Skip)	(Skip)	(Skip)	(Skip)	(Skip)	(Skip)	(Skip)	(Skip)	(Skip)	(Skip)	(Skip)	(Skip)
1413	three times	Once	Antigen test positive	69	Outpatient visit ┋ self-medicate	Other drugs 〖 Banlangen 〗	0	23	female	172	70	0	0	In good previous physical condition	0	0	0	0	0	(Skip)	no	(Skip)	None	(Skip)	(Skip)	(Skip)	(Skip)	(Skip)	(Skip)	(Skip)	(Skip)	(Skip)	(Skip)	(Skip)	(Skip)	(Skip)	(Skip)	(Skip)	(Skip)	(Skip)	(Skip)	(Skip)	(Skip)	(Skip)	(Skip)	(Skip)	(Skip)	(Skip)	(Skip)
1417	twice	Once	Antigen test positive	5	No special measures	Fever reducers ┋ Antiviral drugs	1	52	male	165	69	0	0	In good previous physical condition	0	0	0	0	0	(Skip)	no	(Skip)	None	(Skip)	(Skip)	(Skip)	(Skip)	(Skip)	(Skip)	(Skip)	(Skip)	(Skip)	(Skip)	(Skip)	(Skip)	(Skip)	(Skip)	(Skip)	(Skip)	(Skip)	(Skip)	(Skip)	(Skip)	(Skip)	(Skip)	(Skip)	(Skip)	(Skip)	(Skip)
1419	three times	Once	Nucleic acid test was positive ┋ antigen test was positive	5	Self medication	Medication for underlying diseases [cold medicine]	0	36	female	165	70	0	0	In good previous physical condition	0	0	0	0	0	(Skip)	no	(Skip)	Constipation	(Skip)	(Skip)	(Skip)	(Skip)	(Skip)	(Skip)	(Skip)	(Skip)	(Skip)	(Skip)	(Skip)	(Skip)	(Skip)	(Skip)	(Skip)	(Skip)	(Skip)	(Skip)	(Skip)	(Skip)	(Skip)	(Skip)	(Skip)	(Skip)	(Skip)	(Skip)
1421	twice	Once	Antigen test positive	39	Self medication	Anti-viral drugs ┋ Other drugs ┋ Have taken medicine but don't know what it is	0	48	male	165	58	1	1	Gastrointestinal disease ┋ Previously in good physical condition	0	0	0	0	0	There was no chronic gastritis ┋	no	(Skip)	Abdominal pain	(Skip)	(Skip)	(Skip)	(Skip)	(Skip)	(Skip)	(Skip)	(Skip)	(Skip)	(Skip)	(Skip)	(Skip)	(Skip)	(Skip)	(Skip)	(Skip)	(Skip)	(Skip)	Upper abdomen	Never	(Skip)	(Skip)	(Skip)	Never	(Skip)	(Skip)
1424	three times	Once	Antigen test positive	10	Self medication	Antipyretic [ibuprofen capsule] ┋ Antiviral drugs [four seasons antiviral oral liquid]	1	30	female	160	57	0	1	In good previous physical condition	0	0	0	0	0	(Skip)	no	(Skip)	None	(Skip)	(Skip)	(Skip)	(Skip)	(Skip)	(Skip)	(Skip)	(Skip)	(Skip)	(Skip)	(Skip)	(Skip)	(Skip)	(Skip)	(Skip)	(Skip)	(Skip)	(Skip)	(Skip)	(Skip)	(Skip)	(Skip)	(Skip)	(Skip)	(Skip)	(Skip)
1426	three times	Once	Antigen test positive	8	Self medication	febrifuge	1	46	male	172	90	0	1	In good previous physical condition	0	0	0	0	0	(Skip)	no	(Skip)	None	(Skip)	(Skip)	(Skip)	(Skip)	(Skip)	(Skip)	(Skip)	(Skip)	(Skip)	(Skip)	(Skip)	(Skip)	(Skip)	(Skip)	(Skip)	(Skip)	(Skip)	(Skip)	(Skip)	(Skip)	(Skip)	(Skip)	(Skip)	(Skip)	(Skip)	(Skip)
1427	twice	Once	Antigen test positive	10	Self medication	febrifuge	1	31	male	180	68	0	1	In good previous physical condition	0	0	0	0	0	(Skip)	no	(Skip)	None	(Skip)	(Skip)	(Skip)	(Skip)	(Skip)	(Skip)	(Skip)	(Skip)	(Skip)	(Skip)	(Skip)	(Skip)	(Skip)	(Skip)	(Skip)	(Skip)	(Skip)	(Skip)	(Skip)	(Skip)	(Skip)	(Skip)	(Skip)	(Skip)	(Skip)	(Skip)
1428	three times	Once	Positive nucleic acid test	7	Self medication	Fever reducers ┋ Antiviral drugs	1	53	male	168	75	0	1	hypertension	1	0	0	0	0	(Skip)	no	(Skip)	None	(Skip)	(Skip)	(Skip)	(Skip)	(Skip)	(Skip)	(Skip)	(Skip)	(Skip)	(Skip)	(Skip)	(Skip)	(Skip)	(Skip)	(Skip)	(Skip)	(Skip)	(Skip)	(Skip)	(Skip)	(Skip)	(Skip)	(Skip)	(Skip)	(Skip)	(Skip)
1429	three times	Once	Antigen test positive	9	Self medication ┋ no special measures	febrifuge	1	38	male	162	54	0	1	In good previous physical condition	0	0	0	0	0	(Skip)	no	(Skip)	None	(Skip)	(Skip)	(Skip)	(Skip)	(Skip)	(Skip)	(Skip)	(Skip)	(Skip)	(Skip)	(Skip)	(Skip)	(Skip)	(Skip)	(Skip)	(Skip)	(Skip)	(Skip)	(Skip)	(Skip)	(Skip)	(Skip)	(Skip)	(Skip)	(Skip)	(Skip)
1436	three times	Once	Antigen test positive	11	Self medication	Fever reducers ┋ Antiviral drugs	1	18	female	164	67	0	1	In good previous physical condition	0	0	0	0	0	(Skip)	no	(Skip)	A feeling of choking or something sticking (in the throat) ┋ abdominal pain	Never	(Skip)	(Skip)	(Skip)	(Skip)	(Skip)	(Skip)	(Skip)	(Skip)	(Skip)	(Skip)	(Skip)	(Skip)	(Skip)	(Skip)	(Skip)	(Skip)	(Skip)	None	(Skip)	(Skip)	(Skip)	(Skip)	(Skip)	(Skip)	(Skip)
1437	twice	Once	Positive nucleic acid test	10	Self medication	Medication for underlying diseases	0	34	male	169	78	0	1	Other diseases 〖 high uric acid 〗	0	0	0	0	0	(Skip)	no	(Skip)	None	(Skip)	(Skip)	(Skip)	(Skip)	(Skip)	(Skip)	(Skip)	(Skip)	(Skip)	(Skip)	(Skip)	(Skip)	(Skip)	(Skip)	(Skip)	(Skip)	(Skip)	(Skip)	(Skip)	(Skip)	(Skip)	(Skip)	(Skip)	(Skip)	(Skip)	(Skip)
1439	twice	Once	Positive nucleic acid test	4	Self medication	Antipyretics [ibuprofen sustained-release capsules] ┋ antiviral drugs [fructus forsythiae jiedu granule]	1	38	male	177	82	1	1	Gastrointestinal diseases	0	0	0	0	0	Chronic gastritis	is	Chronic gastritis	Fullness discomfort	(Skip)	(Skip)	(Skip)	(Skip)	(Skip)	(Skip)	(Skip)	(Skip)	(Skip)	(Skip)	(Skip)	(Skip)	(Skip)	(Skip)	Never	(Skip)	Never	(Skip)	(Skip)	(Skip)	(Skip)	(Skip)	(Skip)	(Skip)	(Skip)	(Skip)
1444	three times	Once	Antigen test positive	9	Self medication	Fever reducers ┋ Antiviral drugs	1	30	female	150	60	0	1	In good previous physical condition	0	0	0	0	0	(Skip)	no	(Skip)	None	(Skip)	(Skip)	(Skip)	(Skip)	(Skip)	(Skip)	(Skip)	(Skip)	(Skip)	(Skip)	(Skip)	(Skip)	(Skip)	(Skip)	(Skip)	(Skip)	(Skip)	(Skip)	(Skip)	(Skip)	(Skip)	(Skip)	(Skip)	(Skip)	(Skip)	(Skip)
1445	three times	Once	Antigen test positive	8	Self medication	Have taken medicine, but not clear what it is	1	40	female	164	51.5	0	1	In good previous physical condition	0	0	0	0	0	(Skip)	no	(Skip)	I have a lump in my throat or a feeling of something sticking ┋ Nausea	2 to 3 days a week	is	10%	10%	10%	(Skip)	(Skip)	(Skip)	(Skip)	(Skip)	(Skip)	(Skip)	(Skip)	(Skip)	(Skip)	(Skip)	(Skip)	(Skip)	(Skip)	(Skip)	(Skip)	(Skip)	(Skip)	(Skip)	(Skip)	(Skip)
1447	once	Once	Antigen test positive	10	Self medication	Fever reducers ┋ Antiviral drugs	1	19	female	156	44	0	0	In good previous physical condition	0	0	0	0	0	(Skip)	no	(Skip)	None	(Skip)	(Skip)	(Skip)	(Skip)	(Skip)	(Skip)	(Skip)	(Skip)	(Skip)	(Skip)	(Skip)	(Skip)	(Skip)	(Skip)	(Skip)	(Skip)	(Skip)	(Skip)	(Skip)	(Skip)	(Skip)	(Skip)	(Skip)	(Skip)	(Skip)	(Skip)
1448	three times	Once	Positive nucleic acid test	5	No special measures	No previous medications	0	27	male	183	80	0	1	hypertension	1	0	0	0	0	(Skip)	no	(Skip)	None	(Skip)	(Skip)	(Skip)	(Skip)	(Skip)	(Skip)	(Skip)	(Skip)	(Skip)	(Skip)	(Skip)	(Skip)	(Skip)	(Skip)	(Skip)	(Skip)	(Skip)	(Skip)	(Skip)	(Skip)	(Skip)	(Skip)	(Skip)	(Skip)	(Skip)	(Skip)
1450	three times	Once	Positive nucleic acid test	6	Self medication	Basic diseases medicine [cephalosporins, feeling kang]	0	47	male	175	75	1	1	In good previous physical condition	0	0	0	0	0	(Skip)	no	(Skip)	None	(Skip)	(Skip)	(Skip)	(Skip)	(Skip)	(Skip)	(Skip)	(Skip)	(Skip)	(Skip)	(Skip)	(Skip)	(Skip)	(Skip)	(Skip)	(Skip)	(Skip)	(Skip)	(Skip)	(Skip)	(Skip)	(Skip)	(Skip)	(Skip)	(Skip)	(Skip)
1451	three times	Once	Positive nucleic acid test	13	Self medication	Antipyretics [ibuprofen] ┋ other drugs [watermelon frost]	1	28	male	176	67	0	0	In good previous physical condition	0	0	0	0	0	(Skip)	no	(Skip)	A lump in the throat or a feeling of something sticking	Never	(Skip)	(Skip)	(Skip)	(Skip)	(Skip)	(Skip)	(Skip)	(Skip)	(Skip)	(Skip)	(Skip)	(Skip)	(Skip)	(Skip)	(Skip)	(Skip)	(Skip)	(Skip)	(Skip)	(Skip)	(Skip)	(Skip)	(Skip)	(Skip)	(Skip)
1453	three times	Once	Antigen test positive	32	Self medication	Antiviral drugs [antiviral oral liquid] ┋ other drugs [cough syrup]	0	43	female	160	70	0	1	In good previous physical condition	0	0	0	0	0	(Skip)	no	(Skip)	A feeling of choking or adhesion (in the throat) ┋ bloating and discomfort ┋ belching	Multiple times a day or continuously present	is	10%	10%	10%	(Skip)	(Skip)	(Skip)	(Skip)	(Skip)	(Skip)	(Skip)	(Skip)	(Skip)	2-3 days a month	is	Never	(Skip)	(Skip)	(Skip)	(Skip)	(Skip)	(Skip)	(Skip)	(Skip)	(Skip)
1456	three times	Once	Positive nucleic acid test	42	Self medication	Antibiotics ┋ not taking any medication	0	57	male		82	0	1	Rheumatic immune disease	0	0	0	1	0	(Skip)	no	(Skip)	A sensation of choking or adhesion (in the throat) ┋ bloating/swelling of the abdomen	Daily	no	50%	50%	50%	(Skip)	(Skip)	(Skip)	(Skip)	(Skip)	(Skip)	(Skip)	(Skip)	(Skip)	(Skip)	(Skip)	(Skip)	(Skip)	(Skip)	(Skip)	(Skip)	(Skip)	(Skip)	(Skip)	(Skip)	(Skip)
1458	three times	Once	Antigen test positive	7	No special measures	No previous medications	0	42	male	181	80	0	0	Other diseases 〖 gout 〗┋ in good physical condition previously	0	0	0	0	1	(Skip)	no	(Skip)	None	(Skip)	(Skip)	(Skip)	(Skip)	(Skip)	(Skip)	(Skip)	(Skip)	(Skip)	(Skip)	(Skip)	(Skip)	(Skip)	(Skip)	(Skip)	(Skip)	(Skip)	(Skip)	(Skip)	(Skip)	(Skip)	(Skip)	(Skip)	(Skip)	(Skip)	(Skip)
1463	three times	Once	Antigen test positive	10	Self medication ┋ no special measures	febrifuge	1	33	female	160	60	0	0	In good previous physical condition	0	0	0	0	0	(Skip)	no	(Skip)	A lump in the throat or a feeling of something sticking	Never	(Skip)	(Skip)	(Skip)	(Skip)	(Skip)	(Skip)	(Skip)	(Skip)	(Skip)	(Skip)	(Skip)	(Skip)	(Skip)	(Skip)	(Skip)	(Skip)	(Skip)	(Skip)	(Skip)	(Skip)	(Skip)	(Skip)	(Skip)	(Skip)	(Skip)
1464	once	Once	Antigen test positive	9	Self medication	febrifuge	1	28	female	160	53	0	0	In good previous physical condition	0	0	0	0	0	(Skip)	no	(Skip)	None	(Skip)	(Skip)	(Skip)	(Skip)	(Skip)	(Skip)	(Skip)	(Skip)	(Skip)	(Skip)	(Skip)	(Skip)	(Skip)	(Skip)	(Skip)	(Skip)	(Skip)	(Skip)	(Skip)	(Skip)	(Skip)	(Skip)	(Skip)	(Skip)	(Skip)	(Skip)
1468	twice	Once	Positive nucleic acid test	7	Self medication	febrifuge	1	25	female	170	75	0	1	In good previous physical condition	0	0	0	0	0	(Skip)	no	(Skip)	None	(Skip)	(Skip)	(Skip)	(Skip)	(Skip)	(Skip)	(Skip)	(Skip)	(Skip)	(Skip)	(Skip)	(Skip)	(Skip)	(Skip)	(Skip)	(Skip)	(Skip)	(Skip)	(Skip)	(Skip)	(Skip)	(Skip)	(Skip)	(Skip)	(Skip)	(Skip)
1469	three times	Once	Positive nucleic acid test	3	Self medication	febrifuge	1	24	male	169	70	0	0	In good previous physical condition	0	0	0	0	0	(Skip)	no	(Skip)	(throat) have choked or something adhesion ┋ ┋ full bilge feeling of discomfort nausea	Never	(Skip)	(Skip)	(Skip)	(Skip)	(Skip)	(Skip)	(Skip)	(Skip)	(Skip)	(Skip)	(Skip)	(Skip)	(Skip)	Never	(Skip)	Never	(Skip)	(Skip)	(Skip)	(Skip)	(Skip)	(Skip)	(Skip)	(Skip)	(Skip)
1471	three times	Once	Antigen test positive	10	No special measures	No previous medications	0	55	male	176	90	1	1	hypertension	1	0	0	0	0	(Skip)	no	(Skip)	None	(Skip)	(Skip)	(Skip)	(Skip)	(Skip)	(Skip)	(Skip)	(Skip)	(Skip)	(Skip)	(Skip)	(Skip)	(Skip)	(Skip)	(Skip)	(Skip)	(Skip)	(Skip)	(Skip)	(Skip)	(Skip)	(Skip)	(Skip)	(Skip)	(Skip)	(Skip)
1472	three times	Once	A positive antigen test ┋ diagnosis of symptoms	4	Self medication	febrifuge	1	20	male	178	60	0	1	Heart disease	0	1	0	0	0	(Skip)	no	(Skip)	None	(Skip)	(Skip)	(Skip)	(Skip)	(Skip)	(Skip)	(Skip)	(Skip)	(Skip)	(Skip)	(Skip)	(Skip)	(Skip)	(Skip)	(Skip)	(Skip)	(Skip)	(Skip)	(Skip)	(Skip)	(Skip)	(Skip)	(Skip)	(Skip)	(Skip)	(Skip)
1473	once	Once	Antigen test positive	12	Self medication	Have taken medicine, but not clear what it is	1	57	male	170	78	1	1	hypertension	1	0	0	0	0	(Skip)	is	Esophagitis ┋ Erosive gastritis	Pain behind the sternum ┋ Nausea	(Skip)	(Skip)	(Skip)	(Skip)	(Skip)	Never	(Skip)	(Skip)	(Skip)	(Skip)	(Skip)	(Skip)	(Skip)	(Skip)	(Skip)	(Skip)	(Skip)	(Skip)	(Skip)	(Skip)	(Skip)	(Skip)	(Skip)	(Skip)	(Skip)	(Skip)
1476	three times	Once	Antigen test positive	6	Self medication	Have taken medicine, but not clear what it is	1	24	female	169	60	0	1	In good previous physical condition	0	0	0	0	0	(Skip)	no	(Skip)	None	(Skip)	(Skip)	(Skip)	(Skip)	(Skip)	(Skip)	(Skip)	(Skip)	(Skip)	(Skip)	(Skip)	(Skip)	(Skip)	(Skip)	(Skip)	(Skip)	(Skip)	(Skip)	(Skip)	(Skip)	(Skip)	(Skip)	(Skip)	(Skip)	(Skip)	(Skip)
1479	once	Once	Positive nucleic acid test	15	Outpatient visits	Antiviral drugs	0	40	female	160	70	0	0	Heart disease	0	1	0	0	0	(Skip)	no	(Skip)	A lump in the throat or a feeling of something sticking	Never	(Skip)	(Skip)	(Skip)	(Skip)	(Skip)	(Skip)	(Skip)	(Skip)	(Skip)	(Skip)	(Skip)	(Skip)	(Skip)	(Skip)	(Skip)	(Skip)	(Skip)	(Skip)	(Skip)	(Skip)	(Skip)	(Skip)	(Skip)	(Skip)	(Skip)
1481	twice	Once	Positive nucleic acid test	11	Self medication	febrifuge	1	55	male	180	78	1	1	In good previous physical condition	0	0	0	0	0	(Skip)	is	Polyp/adenoma	None	(Skip)	(Skip)	(Skip)	(Skip)	(Skip)	(Skip)	(Skip)	(Skip)	(Skip)	(Skip)	(Skip)	(Skip)	(Skip)	(Skip)	(Skip)	(Skip)	(Skip)	(Skip)	(Skip)	(Skip)	(Skip)	(Skip)	(Skip)	(Skip)	(Skip)	(Skip)
1484	twice	Once	A positive antigen test ┋ diagnosis of symptoms	14	Self medication	febrifuge	1	20	female	160	44	0	0	In good previous physical condition	0	0	0	0	0	(Skip)	no	(Skip)	Nausea	(Skip)	(Skip)	(Skip)	(Skip)	(Skip)	(Skip)	(Skip)	(Skip)	(Skip)	(Skip)	(Skip)	(Skip)	(Skip)	(Skip)	(Skip)	(Skip)	(Skip)	(Skip)	(Skip)	(Skip)	(Skip)	(Skip)	(Skip)	(Skip)	(Skip)	(Skip)
1487	three times	Once	Antigen test positive	8	Self medication	Antipyretic [cefazol]	1	24	female	170	58	0	0	In good previous physical condition	0	0	0	0	0	(Skip)	no	(Skip)	None	(Skip)	(Skip)	(Skip)	(Skip)	(Skip)	(Skip)	(Skip)	(Skip)	(Skip)	(Skip)	(Skip)	(Skip)	(Skip)	(Skip)	(Skip)	(Skip)	(Skip)	(Skip)	(Skip)	(Skip)	(Skip)	(Skip)	(Skip)	(Skip)	(Skip)	(Skip)
1488	three times	Once	Positive nucleic acid test	20	No special measures	No previous medications	0	43	male	170	72	0	1	In good previous physical condition	0	0	0	0	0	(Skip)	no	(Skip)	None	(Skip)	(Skip)	(Skip)	(Skip)	(Skip)	(Skip)	(Skip)	(Skip)	(Skip)	(Skip)	(Skip)	(Skip)	(Skip)	(Skip)	(Skip)	(Skip)	(Skip)	(Skip)	(Skip)	(Skip)	(Skip)	(Skip)	(Skip)	(Skip)	(Skip)	(Skip)
1493	three times	Once	Positive nucleic acid test	11	Outpatient visits	Fever reducers ┋ Other medications	1	19	male	176	68	0	1	In good previous physical condition	0	0	0	0	0	(Skip)	no	(Skip)	A lump in the throat or a feeling of something sticking ┋ Vomiting	2 to 3 days a week	is	0% never	0% never	10%	(Skip)	(Skip)	(Skip)	(Skip)	(Skip)	(Skip)	(Skip)	(Skip)	(Skip)	(Skip)	(Skip)	(Skip)	(Skip)	(Skip)	(Skip)	(Skip)	(Skip)	(Skip)	(Skip)	(Skip)	(Skip)
1494	twice	Once	Positive nucleic acid test	14	No special measures	febrifuge	1	22	female	160	50	0	0	In good previous physical condition	0	0	0	0	0	(Skip)	no	(Skip)	None	(Skip)	(Skip)	(Skip)	(Skip)	(Skip)	(Skip)	(Skip)	(Skip)	(Skip)	(Skip)	(Skip)	(Skip)	(Skip)	(Skip)	(Skip)	(Skip)	(Skip)	(Skip)	(Skip)	(Skip)	(Skip)	(Skip)	(Skip)	(Skip)	(Skip)	(Skip)
1495	three times	Once	Positive nucleic acid test	9	Self medication	Antiviral drugs	0	50	female	158	93	0	1	In good previous physical condition	0	0	0	0	0	(Skip)	no	(Skip)	A lump in the throat or a feeling of something sticking	Less than 1 day per month	no	0% never	0% never	0% never	(Skip)	(Skip)	(Skip)	(Skip)	(Skip)	(Skip)	(Skip)	(Skip)	(Skip)	(Skip)	(Skip)	(Skip)	(Skip)	(Skip)	(Skip)	(Skip)	(Skip)	(Skip)	(Skip)	(Skip)	(Skip)
1496	twice	Once	A positive antigen test ┋ diagnosis of symptoms	11	Self medication ┋ no special measures	Antipyretic 〖 ibuprofen sustained-release capsule 〗┋ Antiviral drugs 〖 antiviral oral liquid 〗	1	40	female	156	65	0	0	In good previous physical condition	0	0	0	0	0	(Skip)	no	(Skip)	None	(Skip)	(Skip)	(Skip)	(Skip)	(Skip)	(Skip)	(Skip)	(Skip)	(Skip)	(Skip)	(Skip)	(Skip)	(Skip)	(Skip)	(Skip)	(Skip)	(Skip)	(Skip)	(Skip)	(Skip)	(Skip)	(Skip)	(Skip)	(Skip)	(Skip)	(Skip)
1499	twice	Once	Nucleic acid test was positive ┋ antigen test was positive	50	Self medication	Fever-reducing medicine ┋ Antibiotics ┋ Other medicine	1	25	male	178	80	0	1	In good previous physical condition	0	0	0	0	0	(Skip)	no	(Skip)	Nausea	(Skip)	(Skip)	(Skip)	(Skip)	(Skip)	(Skip)	(Skip)	(Skip)	(Skip)	(Skip)	(Skip)	(Skip)	(Skip)	(Skip)	(Skip)	(Skip)	(Skip)	(Skip)	(Skip)	(Skip)	(Skip)	(Skip)	(Skip)	(Skip)	(Skip)	(Skip)
1501	three times	Once	Positive nucleic acid test	11	Self medication	Fever reducers ┋ Other medications	1	42	female	160	55	0	0	In good previous physical condition	0	0	0	0	0	(Skip)	no	(Skip)	None	(Skip)	(Skip)	(Skip)	(Skip)	(Skip)	(Skip)	(Skip)	(Skip)	(Skip)	(Skip)	(Skip)	(Skip)	(Skip)	(Skip)	(Skip)	(Skip)	(Skip)	(Skip)	(Skip)	(Skip)	(Skip)	(Skip)	(Skip)	(Skip)	(Skip)	(Skip)
1502	twice	Once	Positive nucleic acid test	7	Self medication	Antipyretics ┋ basic diseases and medical treatment	1	24	female	162	55	0	0	In good previous physical condition	0	0	0	0	0	(Skip)	no	(Skip)	None	(Skip)	(Skip)	(Skip)	(Skip)	(Skip)	(Skip)	(Skip)	(Skip)	(Skip)	(Skip)	(Skip)	(Skip)	(Skip)	(Skip)	(Skip)	(Skip)	(Skip)	(Skip)	(Skip)	(Skip)	(Skip)	(Skip)	(Skip)	(Skip)	(Skip)	(Skip)
1504	three times	Once	Antigen test positive	43	Self medication	febrifuge	1	56	female	160	73	1	0	Hypertension ┋ Diabetes mellitus	1	0	1	0	0	(Skip)	is	Erosive gastritis	None	(Skip)	(Skip)	(Skip)	(Skip)	(Skip)	(Skip)	(Skip)	(Skip)	(Skip)	(Skip)	(Skip)	(Skip)	(Skip)	(Skip)	(Skip)	(Skip)	(Skip)	(Skip)	(Skip)	(Skip)	(Skip)	(Skip)	(Skip)	(Skip)	(Skip)	(Skip)
1505	twice	Once	Antigen test positive	8	Self medication	febrifuge	1	28	male	175	62.5	1	1	In good previous physical condition	0	0	0	0	0	(Skip)	no	(Skip)	None	(Skip)	(Skip)	(Skip)	(Skip)	(Skip)	(Skip)	(Skip)	(Skip)	(Skip)	(Skip)	(Skip)	(Skip)	(Skip)	(Skip)	(Skip)	(Skip)	(Skip)	(Skip)	(Skip)	(Skip)	(Skip)	(Skip)	(Skip)	(Skip)	(Skip)	(Skip)
1506	more than three times	Once	A positive antigen test ┋ diagnosis of symptoms	12	Self medication	Fevers [Merrill]	1	43	female	163	58	0	1	In good previous physical condition	0	0	0	0	0	(Skip)	no	(Skip)	None	(Skip)	(Skip)	(Skip)	(Skip)	(Skip)	(Skip)	(Skip)	(Skip)	(Skip)	(Skip)	(Skip)	(Skip)	(Skip)	(Skip)	(Skip)	(Skip)	(Skip)	(Skip)	(Skip)	(Skip)	(Skip)	(Skip)	(Skip)	(Skip)	(Skip)	(Skip)
1508	three times	Once	Antigen test positive	7	Self medication	febrifuge	1	48	female	162	60	0	1	hypertension	1	0	0	0	0	(Skip)	no	(Skip)	None	(Skip)	(Skip)	(Skip)	(Skip)	(Skip)	(Skip)	(Skip)	(Skip)	(Skip)	(Skip)	(Skip)	(Skip)	(Skip)	(Skip)	(Skip)	(Skip)	(Skip)	(Skip)	(Skip)	(Skip)	(Skip)	(Skip)	(Skip)	(Skip)	(Skip)	(Skip)
1509	twice	Once	Antigen test positive	8	Self medication	febrifuge	1	43	male	182	82	0	1	In good previous physical condition	0	0	0	0	0	(Skip)	no	(Skip)	None	(Skip)	(Skip)	(Skip)	(Skip)	(Skip)	(Skip)	(Skip)	(Skip)	(Skip)	(Skip)	(Skip)	(Skip)	(Skip)	(Skip)	(Skip)	(Skip)	(Skip)	(Skip)	(Skip)	(Skip)	(Skip)	(Skip)	(Skip)	(Skip)	(Skip)	(Skip)
1510	once	Twice	Positive nucleic acid test	5	Self medication	febrifuge	1	33	female	160	60	0	0	In good previous physical condition	0	0	0	0	0	(Skip)	no	(Skip)	(throat) have choked or something adhesion ┋ ┋ full bilge feeling of discomfort nausea	Never	(Skip)	(Skip)	(Skip)	(Skip)	(Skip)	(Skip)	(Skip)	(Skip)	(Skip)	(Skip)	(Skip)	(Skip)	(Skip)	Never	(Skip)	Never	(Skip)	(Skip)	(Skip)	(Skip)	(Skip)	(Skip)	(Skip)	(Skip)	(Skip)
1511	twice	Once	Antigen test positive	11	No special measures	Have taken medicine, but not clear what it is	1	24	male	185	90	1	1	In good previous physical condition	0	0	0	0	0	(Skip)	no	(Skip)	None	(Skip)	(Skip)	(Skip)	(Skip)	(Skip)	(Skip)	(Skip)	(Skip)	(Skip)	(Skip)	(Skip)	(Skip)	(Skip)	(Skip)	(Skip)	(Skip)	(Skip)	(Skip)	(Skip)	(Skip)	(Skip)	(Skip)	(Skip)	(Skip)	(Skip)	(Skip)
1513	three times	Once	A positive antigen test ┋ diagnosis of symptoms	8	Self medication	Antipyretics ┋ antibiotics	1	26	male	175	65	0	1	In good previous physical condition	0	0	0	0	0	(Skip)	no	(Skip)	A lump in the throat or a feeling of something sticking	Never	(Skip)	(Skip)	(Skip)	(Skip)	(Skip)	(Skip)	(Skip)	(Skip)	(Skip)	(Skip)	(Skip)	(Skip)	(Skip)	(Skip)	(Skip)	(Skip)	(Skip)	(Skip)	(Skip)	(Skip)	(Skip)	(Skip)	(Skip)	(Skip)	(Skip)
1514	once	Once	Antigen test positive	7	Self medication	febrifuge	1	59	male	168	70	0	0	hypertension	1	0	0	0	0	(Skip)	no	(Skip)	Abdominal pain ┋ Diarrhea	(Skip)	(Skip)	(Skip)	(Skip)	(Skip)	(Skip)	(Skip)	(Skip)	(Skip)	(Skip)	(Skip)	(Skip)	(Skip)	(Skip)	(Skip)	(Skip)	(Skip)	(Skip)	Upper abdomen	Never	(Skip)	(Skip)	(Skip)	Never	(Skip)	(Skip)
1515	twice	Once	Positive nucleic acid test	9	Outpatient visits	Antipyretic [] ┋ Glucocorticoid [yuan]	1	32	male	175	63	1	1	Heart disease ┋ rheumatoid immune diseases	0	1	0	1	0	(Skip)	no	(Skip)	Burning discomfort or pain in the chest	(Skip)	(Skip)	(Skip)	(Skip)	(Skip)	(Skip)	(Skip)	(Skip)	(Skip)	Less than 1 day per month	no	no	(Skip)	(Skip)	(Skip)	(Skip)	(Skip)	(Skip)	(Skip)	(Skip)	(Skip)	(Skip)	(Skip)	(Skip)	(Skip)	(Skip)
1516	three times	Once	Antigen test positive	5	Self medication	Fever reducers ┋ Antiviral drugs	1	35	female	165	50	0	0	Gastrointestinal disorders ┋ Esophageal disorders	0	0	0	0	0	Esophagitis	is	Esophagitis ┋ Digestive tract ulcers	A feeling of choking or something sticking (in the throat) ┋ pain behind the sternum ┋ Burning discomfort or pain in the chest	Less than 1 day per month	is	20%	20%	30%	Less than 1 day per month	no	20%	0% never	1 of every month	is	is	(Skip)	(Skip)	(Skip)	(Skip)	(Skip)	(Skip)	(Skip)	(Skip)	(Skip)	(Skip)	(Skip)	(Skip)	(Skip)	(Skip)
1517	three times	Once	Antigen test positive	7	Self medication	febrifuge	1	36	male	175	83	1	1	In good previous physical condition	0	0	0	0	0	(Skip)	no	(Skip)	None	(Skip)	(Skip)	(Skip)	(Skip)	(Skip)	(Skip)	(Skip)	(Skip)	(Skip)	(Skip)	(Skip)	(Skip)	(Skip)	(Skip)	(Skip)	(Skip)	(Skip)	(Skip)	(Skip)	(Skip)	(Skip)	(Skip)	(Skip)	(Skip)	(Skip)	(Skip)
1518	twice	Once	Antigen test positive	11	Inpatient treatment ┋ Intensive care ICU┋ Self-medicated	Antidiarrheal agents and probiotics ┋ medication for underlying diseases	0	20	female	165	45	1	0	In good previous physical condition	0	0	0	0	0	(Skip)	is	Basically no abnormality	A lump in the throat or a feeling of something sticking	1 of every month	no	10%	10%	90%	(Skip)	(Skip)	(Skip)	(Skip)	(Skip)	(Skip)	(Skip)	(Skip)	(Skip)	(Skip)	(Skip)	(Skip)	(Skip)	(Skip)	(Skip)	(Skip)	(Skip)	(Skip)	(Skip)	(Skip)	(Skip)
1521	three times	Once	Nucleic acid test was positive ┋ antigen test was positive	16	Self medication	Antipyretic [Sanjiu Ganmaoling cough medicine]	1	57	male	176	58	0	1	Hypertension ┋ History of abdominal surgery	1	0	0	0	0	(Skip)	no	(Skip)	None	(Skip)	(Skip)	(Skip)	(Skip)	(Skip)	(Skip)	(Skip)	(Skip)	(Skip)	(Skip)	(Skip)	(Skip)	(Skip)	(Skip)	(Skip)	(Skip)	(Skip)	(Skip)	(Skip)	(Skip)	(Skip)	(Skip)	(Skip)	(Skip)	(Skip)	(Skip)
1522	three times	Once	Antigen test positive	14	Self medication	febrifuge	1	43	male	174	85	0	1	Gastrointestinal diseases	0	0	0	0	0	No chronic gastritis ┋ cholecystitis/gallstones ┋	is	Basically no abnormality	(throat) feel choked or something adhesion ┋ diarrhea	Never	(Skip)	(Skip)	(Skip)	(Skip)	(Skip)	(Skip)	(Skip)	(Skip)	(Skip)	(Skip)	(Skip)	(Skip)	(Skip)	(Skip)	(Skip)	(Skip)	(Skip)	(Skip)	(Skip)	(Skip)	(Skip)	(Skip)	(Skip)	(Skip)	(Skip)
1526	three times	Once	Positive nucleic acid test	15	Outpatient visit ┋ self-medicate	Antipyretics [ibuprofen] ┋ eat any medicine, but it is not clear is what	1	65	male	175	65	0	0	In good previous physical condition	0	0	0	0	0	(Skip)	is	Basically no abnormality	None	(Skip)	(Skip)	(Skip)	(Skip)	(Skip)	(Skip)	(Skip)	(Skip)	(Skip)	(Skip)	(Skip)	(Skip)	(Skip)	(Skip)	(Skip)	(Skip)	(Skip)	(Skip)	(Skip)	(Skip)	(Skip)	(Skip)	(Skip)	(Skip)	(Skip)	(Skip)
1527	three times	Once	Nucleic acid test was positive ┋ antigen test was positive	12	Self medication ┋ no special measures	Antipyretic [Annaijin] ┋ Antiviral drug [Lianhua Qingwen capsule]	1	40	male	165	60	1	1	In good previous physical condition	0	0	0	0	0	(Skip)	no	(Skip)	None	(Skip)	(Skip)	(Skip)	(Skip)	(Skip)	(Skip)	(Skip)	(Skip)	(Skip)	(Skip)	(Skip)	(Skip)	(Skip)	(Skip)	(Skip)	(Skip)	(Skip)	(Skip)	(Skip)	(Skip)	(Skip)	(Skip)	(Skip)	(Skip)	(Skip)	(Skip)
1528	three times	Once	Antigen test positive		Outpatient visits	febrifuge	1	22	female	190	70	1	1	In good previous physical condition	0	0	0	0	0	(Skip)	no	(Skip)	Retrosternal pain ┋ Burning discomfort or pain in the chest	(Skip)	(Skip)	(Skip)	(Skip)	(Skip)	Never	(Skip)	(Skip)	(Skip)	Never	(Skip)	(Skip)	(Skip)	(Skip)	(Skip)	(Skip)	(Skip)	(Skip)	(Skip)	(Skip)	(Skip)	(Skip)	(Skip)	(Skip)	(Skip)	(Skip)
1529	three times	Once	Antigen test positive	8	Self medication	Other medications	1	54	male	171	82	0	1	In good previous physical condition	0	0	0	0	0	(Skip)	is	Basically no abnormality	None	(Skip)	(Skip)	(Skip)	(Skip)	(Skip)	(Skip)	(Skip)	(Skip)	(Skip)	(Skip)	(Skip)	(Skip)	(Skip)	(Skip)	(Skip)	(Skip)	(Skip)	(Skip)	(Skip)	(Skip)	(Skip)	(Skip)	(Skip)	(Skip)	(Skip)	(Skip)
1530	once	Once	Antigen test positive	20	Self medication	Antipyretic 〖 ibuprofen 〗┋ Antiviral drugs 〖 Lianhua Qingwen 〗┋ Other drugs 〖 ambroxol oral liquid 〗	1	37	female	158	46	0	1	Gastrointestinal diseases	0	0	0	0	0	Chronic gastritis	is	Chronic gastritis ┋ polyp/adenoma	diarrhea	(Skip)	(Skip)	(Skip)	(Skip)	(Skip)	(Skip)	(Skip)	(Skip)	(Skip)	(Skip)	(Skip)	(Skip)	(Skip)	(Skip)	(Skip)	(Skip)	(Skip)	(Skip)	(Skip)	(Skip)	(Skip)	(Skip)	(Skip)	(Skip)	(Skip)	(Skip)
1533	three times	Once	Antigen test positive	6	Self medication	febrifuge	1	45	female	155	61	0	0	In good previous physical condition	0	0	0	0	0	(Skip)	no	(Skip)	None	(Skip)	(Skip)	(Skip)	(Skip)	(Skip)	(Skip)	(Skip)	(Skip)	(Skip)	(Skip)	(Skip)	(Skip)	(Skip)	(Skip)	(Skip)	(Skip)	(Skip)	(Skip)	(Skip)	(Skip)	(Skip)	(Skip)	(Skip)	(Skip)	(Skip)	(Skip)
1537	twice	Once	Antigen test positive	17	Self medication	febrifuge	1	40	female	160	62.5	0	1	In good previous physical condition	0	0	0	0	0	(Skip)	no	(Skip)	Bloating/distention of the abdomen	(Skip)	(Skip)	(Skip)	(Skip)	(Skip)	(Skip)	(Skip)	(Skip)	(Skip)	(Skip)	(Skip)	(Skip)	(Skip)	(Skip)	(Skip)	(Skip)	(Skip)	(Skip)	(Skip)	(Skip)	(Skip)	(Skip)	(Skip)	(Skip)	(Skip)	(Skip)
1540	twice	Twice	Nucleic acid test positive ┋ antigen test positive ┋CT showed pneumonia	23	Outpatient visit ┋ self-medicate	No previous medications	0	45	male	175	73	0	1	Heart disease ┋ Esophageal disease ┋ had been in good health previously	0	1	0	0	0	Esophagitis ┋ Helicobacter pylori infection ┋ Peptic ulcer ┋ Crohn's disease ┋ Hepatitis B virus carriers ┋ None	no	(Skip)	A feeling of choking or something sticking (in the throat) ┋ pain behind the sternum ┋ Burning discomfort or pain in the chest	2-3 days per month	no	20%	10%	10%	2-3 days per month	is	20%	20%	Less than 1 day per month	no	is	(Skip)	(Skip)	(Skip)	(Skip)	(Skip)	(Skip)	(Skip)	(Skip)	(Skip)	(Skip)	(Skip)	(Skip)	(Skip)	(Skip)
1541	three times	Once	Positive nucleic acid test	10	Self medication	No previous medications	0	55	male	171	60	1	1	In good previous physical condition	0	0	0	0	0	(Skip)	no	(Skip)	None	(Skip)	(Skip)	(Skip)	(Skip)	(Skip)	(Skip)	(Skip)	(Skip)	(Skip)	(Skip)	(Skip)	(Skip)	(Skip)	(Skip)	(Skip)	(Skip)	(Skip)	(Skip)	(Skip)	(Skip)	(Skip)	(Skip)	(Skip)	(Skip)	(Skip)	(Skip)
1542	three times	Once	Positive nucleic acid test	20	Outpatient visits	Fevers [aspirin]	1	26	male	178	50	0	1	In good previous physical condition	0	0	0	0	0	(Skip)	no	(Skip)	None	(Skip)	(Skip)	(Skip)	(Skip)	(Skip)	(Skip)	(Skip)	(Skip)	(Skip)	(Skip)	(Skip)	(Skip)	(Skip)	(Skip)	(Skip)	(Skip)	(Skip)	(Skip)	(Skip)	(Skip)	(Skip)	(Skip)	(Skip)	(Skip)	(Skip)	(Skip)
1543	three times	Once	Antigen test positive	15	Self medication	Fever reducers ┋ Antiviral drugs	1	56	male	175	79	0	1	In good previous physical condition	0	0	0	0	0	(Skip)	no	(Skip)	None	(Skip)	(Skip)	(Skip)	(Skip)	(Skip)	(Skip)	(Skip)	(Skip)	(Skip)	(Skip)	(Skip)	(Skip)	(Skip)	(Skip)	(Skip)	(Skip)	(Skip)	(Skip)	(Skip)	(Skip)	(Skip)	(Skip)	(Skip)	(Skip)	(Skip)	(Skip)
1545	twice	Twice	Positive nucleic acid test	36	Outpatient visits	Antipyretic [ibuprofen]	1	30	female	163	45	0	0	In good previous physical condition	0	0	0	0	0	(Skip)	no	(Skip)	A lump in the throat or a feeling of something sticking	Never	(Skip)	(Skip)	(Skip)	(Skip)	(Skip)	(Skip)	(Skip)	(Skip)	(Skip)	(Skip)	(Skip)	(Skip)	(Skip)	(Skip)	(Skip)	(Skip)	(Skip)	(Skip)	(Skip)	(Skip)	(Skip)	(Skip)	(Skip)	(Skip)	(Skip)
1547	three times	Once	Nucleic acid test was positive ┋ antigen test was positive		See a doctor in the outpatient department ┋ Be hospitalized	Antipyretics ┋ antiviral drugs ┋ antidiarrheal agent, probiotics	1	26	female	160	49	0	0	In good previous physical condition	0	0	0	0	0	(Skip)	is	Esophagitis ┋ Digestive tract ulcers	A feeling of choking or adhesion (in the throat) ┋ belching	Less than 1 day per month	no	20%	10%	10%	(Skip)	(Skip)	(Skip)	(Skip)	(Skip)	(Skip)	(Skip)	(Skip)	(Skip)	(Skip)	(Skip)	(Skip)	(Skip)	(Skip)	(Skip)	(Skip)	(Skip)	(Skip)	(Skip)	(Skip)	(Skip)
1552	three times	Once	Nucleic acid test was positive ┋ antigen test was positive		Outpatient treatment ┋ Inpatient treatment ┋ self-medication	Fever-reducing drugs ┋ Antiviral drugs ┋ Glucocorticoids ┋ medication for underlying diseases	1	26	female	162	55	0	0	Hypertension ┋ Diabetes mellitus	1	0	1	0	0	(Skip)	is	Digestive tract ulcer ┋ Chronic gastritis	Pain behind the sternum	(Skip)	(Skip)	(Skip)	(Skip)	(Skip)	Less than 1 day per month	no	10%	20%	(Skip)	(Skip)	(Skip)	(Skip)	(Skip)	(Skip)	(Skip)	(Skip)	(Skip)	(Skip)	(Skip)	(Skip)	(Skip)	(Skip)	(Skip)	(Skip)	(Skip)
1553	twice	Once	Antigen test positive	9	Self medication	Antiviral drugs	0	45	female	160	49	0	1	In good previous physical condition	0	0	0	0	0	(Skip)	is	Basically no abnormality	A lump in the throat or a feeling of something sticking	Multiple times a day or continuously present	is	20%	10%	10%	(Skip)	(Skip)	(Skip)	(Skip)	(Skip)	(Skip)	(Skip)	(Skip)	(Skip)	(Skip)	(Skip)	(Skip)	(Skip)	(Skip)	(Skip)	(Skip)	(Skip)	(Skip)	(Skip)	(Skip)	(Skip)
1558	three times	Once	Antigen test positive	10	Self medication	febrifuge	1	47	female	165	70	0	1	In good previous physical condition	0	0	0	0	0	(Skip)	no	(Skip)	None	(Skip)	(Skip)	(Skip)	(Skip)	(Skip)	(Skip)	(Skip)	(Skip)	(Skip)	(Skip)	(Skip)	(Skip)	(Skip)	(Skip)	(Skip)	(Skip)	(Skip)	(Skip)	(Skip)	(Skip)	(Skip)	(Skip)	(Skip)	(Skip)	(Skip)	(Skip)
1559	twice	Once	Antigen test positive	16	Self medication	Antipyretics ┋ basic diseases and medical treatment	1	41	male	175	80	0	1	In good previous physical condition	0	0	0	0	0	(Skip)	is	Basically no abnormality	None	(Skip)	(Skip)	(Skip)	(Skip)	(Skip)	(Skip)	(Skip)	(Skip)	(Skip)	(Skip)	(Skip)	(Skip)	(Skip)	(Skip)	(Skip)	(Skip)	(Skip)	(Skip)	(Skip)	(Skip)	(Skip)	(Skip)	(Skip)	(Skip)	(Skip)	(Skip)
1560	three times	Once	Antigen test positive	6	Self medication	Antipyretic [ibuprofen]	1	47	female	168	70	0	0	In good previous physical condition	0	0	0	0	0	(Skip)	no	(Skip)	A lump in the throat or a feeling of something sticking	2 to 3 days a week	no	30%	20%	20%	(Skip)	(Skip)	(Skip)	(Skip)	(Skip)	(Skip)	(Skip)	(Skip)	(Skip)	(Skip)	(Skip)	(Skip)	(Skip)	(Skip)	(Skip)	(Skip)	(Skip)	(Skip)	(Skip)	(Skip)	(Skip)
1563	three times	Once	Nucleic acid test was positive ┋ antigen test was positive	19	Outpatient visits	febrifuge	1	35	male	170	65	0	1	Gastrointestinal diseases	0	0	0	0	0	Esophagitis ┋ Chronic gastritis	no	(Skip)	Retrosternal pain ┋ Food or drink sticks to or passes through the chest very slowly ┋ Nausea ┋ Abdominal pain ┋ Diarrhea	(Skip)	(Skip)	(Skip)	(Skip)	(Skip)	1 of every month	is	20%	30%	(Skip)	(Skip)	(Skip)	1 day a week	is	(Skip)	(Skip)	(Skip)	(Skip)	Left upper abdomen ┋ midabdomen	1 of every month	Pain predominated ┋ Both pain and burning	40%	is	2 to 3 days a week	20%	Symptoms are present both before and after bowel movements
1564	three times	Once	Nucleic acid test was positive ┋ antigen test was positive	11	Outpatient visit ┋ self-medication ┋ no special measures	Fever reducers ┋ Antiviral drugs	1	38	male	176	72	1	1	Gastrointestinal disorders ┋ Esophageal disorders	0	0	0	0	0	Chronic gastritis ┋ Helicobacter pylori infection ┋ Hepatitis/liver cirrhosis ┋ Cholecystitis/gallstones ┋ None	no	(Skip)	Retrosternal pain ┋ Food or drink adhering to or passing through the chest is very slow ┋ Nausea ┋ vomiting ┋ Abdominal pain	(Skip)	(Skip)	(Skip)	(Skip)	(Skip)	1 day a week	is	20%	20%	(Skip)	(Skip)	(Skip)	1 day a week	is	(Skip)	(Skip)	(Skip)	(Skip)	Upper abdomen ┋ Left upper abdomen ┋ Middle abdomen	2 to 3 days a week	A burning sensation is predominant ┋ and postprandial symptoms are evident	30%	is	1 of every month	20%	It mainly occurs before defecation ┋ mainly after defecation
1566	twice	Once	Positive nucleic acid test	13	Outpatient visit ┋ self-medicate	Fever reducers ┋ Antiviral drugs ┋ Antibiotics	1	30	male	173	75	1	1	In good previous physical condition	0	0	0	0	0	(Skip)	no	(Skip)	A feeling of choking or adhesion (in the throat) ┋ pain behind the sternum ┋ burning discomfort or pain in the chest ┋ belching ┋ Abdominal pain	2-3 days per month	no	30%	50%	50%	2 to 3 days a week	no	30%	30%	2 to 3 days a week	no	no	(Skip)	(Skip)	(Skip)	(Skip)	(Skip)	(Skip)	Upper abdomen ┋ Lower abdomen	2-3 days per month	Burning is predominant	30%	no	2-3 days per month	30%	Can't tell
1567	three times	Once	Antigen test positive	10	Self medication	Antipyretic [ibuprofen]	1	26	female	165	80	0	1	The history of abdominal surgery	0	0	0	0	0	(Skip)	no	(Skip)	A feeling of choking or sticking (in the throat) ┋ Food or drink is slow to adhere to or pass through the chest (in the chest) ┋ Fullness and discomfort	Less than 1 day per month	no	10%	10%	10%	(Skip)	(Skip)	(Skip)	(Skip)	(Skip)	(Skip)	(Skip)	1 day a week	no	Less than 1 month	no	Never	(Skip)	(Skip)	(Skip)	(Skip)	(Skip)	(Skip)	(Skip)	(Skip)	(Skip)
1569	three times	Once	Antigen test positive	6	Self medication	Antibiotics ┋ Medication for underlying diseases	0	30	female	172	60	0	0	In good previous physical condition	0	0	0	0	0	(Skip)	no	(Skip)	None	(Skip)	(Skip)	(Skip)	(Skip)	(Skip)	(Skip)	(Skip)	(Skip)	(Skip)	(Skip)	(Skip)	(Skip)	(Skip)	(Skip)	(Skip)	(Skip)	(Skip)	(Skip)	(Skip)	(Skip)	(Skip)	(Skip)	(Skip)	(Skip)	(Skip)	(Skip)
1570	three times	Once	Nucleic acid test was positive ┋ antigen test was positive	19	Self medication ┋ no special measures	febrifuge	1	66	male	176	75	0	1	Hypertension ┋ Heart disease	1	1	0	0	0	(Skip)	is	Erosive gastritis ┋ Polyp/adenoma	A feeling of choking or adhesion (in the throat) ┋ burning discomfort or pain in the chest ┋ belching	Less than 1 day per month	no	10%	10%	10%	(Skip)	(Skip)	(Skip)	(Skip)	Less than 1 day per month	no	is	(Skip)	(Skip)	(Skip)	(Skip)	(Skip)	(Skip)	(Skip)	(Skip)	(Skip)	(Skip)	(Skip)	(Skip)	(Skip)	(Skip)
1572	three times	Once	Antigen test positive	9	Self medication	Fever-reducing agents 〖! 〗 ┋ antibiotics 〖! 〗 ┋ Medication for underlying diseases 〖! 〗	1	30	male	175	70	1	1	In good previous physical condition	0	0	0	0	0	(Skip)	no	(Skip)	None	(Skip)	(Skip)	(Skip)	(Skip)	(Skip)	(Skip)	(Skip)	(Skip)	(Skip)	(Skip)	(Skip)	(Skip)	(Skip)	(Skip)	(Skip)	(Skip)	(Skip)	(Skip)	(Skip)	(Skip)	(Skip)	(Skip)	(Skip)	(Skip)	(Skip)	(Skip)
1577	twice	Once	Antigen test positive	5	Admission to ┋ Intensive care ICU	Medication for underlying diseases [gastrointestinal]	0	33	female	175	55	1	1	Diabetes ┋ Esophageal disease	0	0	1	0	0	There was no esophagitis ┋ cholecystitis/gallstones ┋	is	Ulcer of the digestive tract ┋ Erosive gastritis ┋ Obstruction/stenosis of the digestive tract	Retrosternal pain ┋ Food or drink is slow to adhere to or pass through the chest ┋ Fullness and discomfort ┋ Diarrhea	(Skip)	(Skip)	(Skip)	(Skip)	(Skip)	2-3 days per month	is	10%	20%	(Skip)	(Skip)	(Skip)	1 day of each month	is	1 day of each month	is	1 day of each month	is	(Skip)	(Skip)	(Skip)	(Skip)	(Skip)	(Skip)	(Skip)	(Skip)
1578	once	Once	Nucleic acid test was positive ┋ antigen test was positive	28	Intensive care ICU	Antibiotics	0	30	male	176	70	1	1	diabetes	0	0	1	0	0	(Skip)	no	(Skip)	A lump in the throat or a feeling of something sticking	2-3 days per month	no	10%	10%	10%	(Skip)	(Skip)	(Skip)	(Skip)	(Skip)	(Skip)	(Skip)	(Skip)	(Skip)	(Skip)	(Skip)	(Skip)	(Skip)	(Skip)	(Skip)	(Skip)	(Skip)	(Skip)	(Skip)	(Skip)	(Skip)
1579	three times	Once	Nucleic acid test was positive ┋ antigen test was positive	31	Self medication	febrifuge	1	38	female	165	49	0	0	In good previous physical condition	0	0	0	0	0	(Skip)	is	Chronic gastritis	Pain behind the sternum	(Skip)	(Skip)	(Skip)	(Skip)	(Skip)	1 day a week	is	40%	40%	(Skip)	(Skip)	(Skip)	(Skip)	(Skip)	(Skip)	(Skip)	(Skip)	(Skip)	(Skip)	(Skip)	(Skip)	(Skip)	(Skip)	(Skip)	(Skip)	(Skip)
1581	three times	Once	Nucleic acid test was positive ┋ antigen test was positive	10	Self medication ┋ no special measures	Antipyretic [ibuprofen] ┋ Antiviral drug [Lianhua Qingwen capsule]	1	35	male	165	65	1	1	In good previous physical condition	0	0	0	0	0	(Skip)	no	(Skip)	None	(Skip)	(Skip)	(Skip)	(Skip)	(Skip)	(Skip)	(Skip)	(Skip)	(Skip)	(Skip)	(Skip)	(Skip)	(Skip)	(Skip)	(Skip)	(Skip)	(Skip)	(Skip)	(Skip)	(Skip)	(Skip)	(Skip)	(Skip)	(Skip)	(Skip)	(Skip)
1582	three times	Twice	Antigen test positive	6	Admission to ┋ Intensive care ICU	Antiviral drugs [oral solution]	0	38	male	170	56	1	1	Heart disease	0	1	0	0	0	(Skip)	is	Chronic gastritis ┋ digestive tract obstruction/narrow ┋ / adenomatous polyp ┋ gastrointestinal tumors	Retrosternal pain ┋ Food or drink is very slow to adhere to or pass through the chest ┋ Diarrhea	(Skip)	(Skip)	(Skip)	(Skip)	(Skip)	1 of every month	is	90%	40%	(Skip)	(Skip)	(Skip)	2-3 days a week	no	(Skip)	(Skip)	(Skip)	(Skip)	(Skip)	(Skip)	(Skip)	(Skip)	(Skip)	(Skip)	(Skip)	(Skip)
1585	three times	Once	Antigen test positive		Hospitalization	No previous medications	0	38	male	176	70	0	1	diabetes	0	0	1	0	0	(Skip)	no	(Skip)	Burning discomfort or pain in the chest	(Skip)	(Skip)	(Skip)	(Skip)	(Skip)	(Skip)	(Skip)	(Skip)	(Skip)	Never	(Skip)	(Skip)	(Skip)	(Skip)	(Skip)	(Skip)	(Skip)	(Skip)	(Skip)	(Skip)	(Skip)	(Skip)	(Skip)	(Skip)	(Skip)	(Skip)
1587	twice	Once	Positive nucleic acid test	4	Self medication	Antiviral drugs	0	25	female	178	55	0	0	Heart disease	0	1	0	0	0	(Skip)	no	(Skip)	Burning chest discomfort or pain ┋ constipation	(Skip)	(Skip)	(Skip)	(Skip)	(Skip)	(Skip)	(Skip)	(Skip)	(Skip)	1 day a week	no	is	(Skip)	(Skip)	(Skip)	(Skip)	(Skip)	(Skip)	(Skip)	(Skip)	(Skip)	(Skip)	(Skip)	(Skip)	(Skip)	(Skip)
1588	three times	Once	Positive nucleic acid test	8	Self medication	Antibiotic [1] ┋ eat any medicine, but it is not clear is what	0	45	female	158	45	0	0	Other diseases [1]	0	0	0	0	0	(Skip)	no	(Skip)	Burning chest discomfort or pain ┋ full bilge unwell	(Skip)	(Skip)	(Skip)	(Skip)	(Skip)	(Skip)	(Skip)	(Skip)	(Skip)	1 of every month	no	no	(Skip)	(Skip)	Daily	no	2-3 days a month	no	(Skip)	(Skip)	(Skip)	(Skip)	(Skip)	(Skip)	(Skip)	(Skip)
1589	once	Once	Antigen test positive	11	Self medication	Have taken medicine, but not clear what it is	0	32	female	160	52	0	0	In good previous physical condition	0	0	0	0	0	(Skip)	no	(Skip)	Burning discomfort or pain in the chest ┋ Food or drink is slow to adhere to or pass through the chest	(Skip)	(Skip)	(Skip)	(Skip)	(Skip)	(Skip)	(Skip)	(Skip)	(Skip)	Never	(Skip)	(Skip)	Never	(Skip)	(Skip)	(Skip)	(Skip)	(Skip)	(Skip)	(Skip)	(Skip)	(Skip)	(Skip)	(Skip)	(Skip)	(Skip)
1590	twice	Once	Nucleic acid test was positive ┋ antigen test was positive		See a doctor in the outpatient department ┋ Be hospitalized	Fever reducers ┋ Antiviral drugs	1	28	male	178	70	1	1	Heart disease	0	1	0	0	0	(Skip)	is	Esophagitis ┋ Tumor of the esophagus	A lump in the throat or a feeling of something sticking ┋ pain behind the sternum	Less than 1 day per month	no	10%	10%	10%	1 of every month	is	30%	0% never	(Skip)	(Skip)	(Skip)	(Skip)	(Skip)	(Skip)	(Skip)	(Skip)	(Skip)	(Skip)	(Skip)	(Skip)	(Skip)	(Skip)	(Skip)	(Skip)	(Skip)
1592	three times	Once	Positive nucleic acid test	10	Outpatient visits	Antipyretic [ibuprofen]	1	26	male	170	70	1	0	In good previous physical condition	0	0	0	0	0	(Skip)	no	(Skip)	A lump in the throat or a feeling of something sticking	Never	(Skip)	(Skip)	(Skip)	(Skip)	(Skip)	(Skip)	(Skip)	(Skip)	(Skip)	(Skip)	(Skip)	(Skip)	(Skip)	(Skip)	(Skip)	(Skip)	(Skip)	(Skip)	(Skip)	(Skip)	(Skip)	(Skip)	(Skip)	(Skip)	(Skip)
1594	twice	Once	Nucleic acid test positive ┋ antigen test positive ┋CT showed pneumonia	29	Outpatient treatment ┋ Inpatient treatment ┋ Intensive care ICU	No previous medications	0	25	female	165	53	0	1	Heart disease ┋ Diabetes ┋ Gastrointestinal disease	0	1	1	0	0	Esophagitis ┋ Chronic gastritis ┋ Helicobacter pylori infection ┋ Digestive tract ulcer ┋ Hepatitis B virus carrier ┋ None	is	Esophageal neoplasms ┋ Peptic ulcer ┋ Chronic gastritis	Pain behind the sternum ┋ Burning discomfort or pain in the chest ┋ Food or drink is slow to adhere to or pass through the chest	(Skip)	(Skip)	(Skip)	(Skip)	(Skip)	Less than 1 day per month	no	20%	20%	1 of every month	no	is	Less than 1 month	is	(Skip)	(Skip)	(Skip)	(Skip)	(Skip)	(Skip)	(Skip)	(Skip)	(Skip)	(Skip)	(Skip)	(Skip)
1595	three times	Once	Nucleic acid test was positive ┋ antigen test was positive	10	Self medication	febrifuge	1	24	female	163	47	0	1	In good previous physical condition	0	0	0	0	0	(Skip)	no	(Skip)	None	(Skip)	(Skip)	(Skip)	(Skip)	(Skip)	(Skip)	(Skip)	(Skip)	(Skip)	(Skip)	(Skip)	(Skip)	(Skip)	(Skip)	(Skip)	(Skip)	(Skip)	(Skip)	(Skip)	(Skip)	(Skip)	(Skip)	(Skip)	(Skip)	(Skip)	(Skip)
1599	three times	Once	Positive nucleic acid test	9	Outpatient treatment ┋ Inpatient treatment ┋ self-medication	Antipyretic [ibuprofen]	1	36	male	180	85	0	0	In good previous physical condition	0	0	0	0	0	(Skip)	no	(Skip)	None	(Skip)	(Skip)	(Skip)	(Skip)	(Skip)	(Skip)	(Skip)	(Skip)	(Skip)	(Skip)	(Skip)	(Skip)	(Skip)	(Skip)	(Skip)	(Skip)	(Skip)	(Skip)	(Skip)	(Skip)	(Skip)	(Skip)	(Skip)	(Skip)	(Skip)	(Skip)
1601	three times	Once	Positive nucleic acid test	16	Self medication	Antipyretic 〖 compound acetaminophen 〗┋ Other drugs 〖 Yinqiao Baitu powder traditional Chinese medicine decoction 〗	1	36	female	160	48	0	0	In good previous physical condition	0	0	0	0	0	(Skip)	no	(Skip)	None	(Skip)	(Skip)	(Skip)	(Skip)	(Skip)	(Skip)	(Skip)	(Skip)	(Skip)	(Skip)	(Skip)	(Skip)	(Skip)	(Skip)	(Skip)	(Skip)	(Skip)	(Skip)	(Skip)	(Skip)	(Skip)	(Skip)	(Skip)	(Skip)	(Skip)	(Skip)
1602	three times	Once	Antigen test positive	13	Self medication	febrifuge	1	39	male	182	80	1	1	In good previous physical condition	0	0	0	0	0	(Skip)	no	(Skip)	None	(Skip)	(Skip)	(Skip)	(Skip)	(Skip)	(Skip)	(Skip)	(Skip)	(Skip)	(Skip)	(Skip)	(Skip)	(Skip)	(Skip)	(Skip)	(Skip)	(Skip)	(Skip)	(Skip)	(Skip)	(Skip)	(Skip)	(Skip)	(Skip)	(Skip)	(Skip)
1603	three times	Once	Positive nucleic acid test	18	Self medication	Antipyretic [ibuprofen]	1	37	male	170	75	0	1	In good previous physical condition	0	0	0	0	0	(Skip)	no	(Skip)	None	(Skip)	(Skip)	(Skip)	(Skip)	(Skip)	(Skip)	(Skip)	(Skip)	(Skip)	(Skip)	(Skip)	(Skip)	(Skip)	(Skip)	(Skip)	(Skip)	(Skip)	(Skip)	(Skip)	(Skip)	(Skip)	(Skip)	(Skip)	(Skip)	(Skip)	(Skip)
1605	three times	Once	Antigen test positive	9	Self medication	Have taken medicine, but not clear what it is	1	58	female	156	58	0	0	In good previous physical condition	0	0	0	0	0	(Skip)	no	(Skip)	None	(Skip)	(Skip)	(Skip)	(Skip)	(Skip)	(Skip)	(Skip)	(Skip)	(Skip)	(Skip)	(Skip)	(Skip)	(Skip)	(Skip)	(Skip)	(Skip)	(Skip)	(Skip)	(Skip)	(Skip)	(Skip)	(Skip)	(Skip)	(Skip)	(Skip)	(Skip)
1607	three times	Once	A positive nucleic acid test ┋CT showed pneumonia	11	Outpatient visit ┋ self-medicate	Antibiotics ┋ Antidiarrheal, probiotics	0	38	male	171	58	1	1	diabetes	0	0	1	0	0	(Skip)	is	Digestive tract ulcer ┋ Erosive gastritis	Burning discomfort or pain in the chest ┋ belching	(Skip)	(Skip)	(Skip)	(Skip)	(Skip)	(Skip)	(Skip)	(Skip)	(Skip)	2-3 days per month	is	no	(Skip)	(Skip)	(Skip)	(Skip)	(Skip)	(Skip)	(Skip)	(Skip)	(Skip)	(Skip)	(Skip)	(Skip)	(Skip)	(Skip)
1608	twice	Twice	Positive nucleic acid test	29	Hospitalization	Antidiarrheal, probiotics	0	22	female	166	60	1	1	Gastrointestinal diseases	0	0	0	0	0	Intestinal tuberculosis/tuberculous peritonitis ┋ Hepatitis B virus carrier ┋ none	is	Digestive tract ulcers	Pain behind the sternum	(Skip)	(Skip)	(Skip)	(Skip)	(Skip)	1 day a week	is	30%	20%	(Skip)	(Skip)	(Skip)	(Skip)	(Skip)	(Skip)	(Skip)	(Skip)	(Skip)	(Skip)	(Skip)	(Skip)	(Skip)	(Skip)	(Skip)	(Skip)	(Skip)
1609	twice	Twice	Positive nucleic acid test	10	Self medication	Have taken medicine, but not clear what it is	1	42	male	180	100	0	1	hypertension	1	0	0	0	0	(Skip)	no	(Skip)	A feeling of choking or something sticking (in the throat) ┋ pain behind the sternum ┋ Nausea ┋ vomiting	2-3 days per month	is	40%	30%	30%	Less than 1 day per month	no	20%	10%	(Skip)	(Skip)	(Skip)	(Skip)	(Skip)	(Skip)	(Skip)	(Skip)	(Skip)	(Skip)	(Skip)	(Skip)	(Skip)	(Skip)	(Skip)	(Skip)	(Skip)
1610	twice	Twice	Antigen test positive	32	Hospitalization	Antiviral drugs [none]	0	32	female	175	50	1	1	Heart disease ┋ Gastrointestinal disorders	0	1	0	0	0	Esophagitis ┋ Hepatitis B virus carrier ┋ none	is	Esophageal neoplasms ┋ Peptic ulcer	Retrosternal PAIN ┋ Food or drink is slow to adhere to or pass through (the chest)	(Skip)	(Skip)	(Skip)	(Skip)	(Skip)	2-3 days per month	is	30%	30%	(Skip)	(Skip)	(Skip)	2-3 days a month	is	(Skip)	(Skip)	(Skip)	(Skip)	(Skip)	(Skip)	(Skip)	(Skip)	(Skip)	(Skip)	(Skip)	(Skip)
1612	three times	Once	Nucleic acid test positive ┋ symptoms diagnosis	8	Hospitalized treatment ┋ Self-medicated	Antipyretics ┋ antibiotics	1	35	female	156	48	1	1	Heart disease ┋ Diabetes	0	1	1	0	0	(Skip)	is	Digestive tract ulcer ┋ Erosive gastritis	Burning discomfort or pain in the chest ┋ Food or drink is slow to adhere to or pass through the chest	(Skip)	(Skip)	(Skip)	(Skip)	(Skip)	(Skip)	(Skip)	(Skip)	(Skip)	2-3 days per month	no	no	2-3 days a month	no	(Skip)	(Skip)	(Skip)	(Skip)	(Skip)	(Skip)	(Skip)	(Skip)	(Skip)	(Skip)	(Skip)	(Skip)
1616	once	Once	Nucleic acid test positive ┋ antigen test positive ┋CT showed pneumonia	62	Outpatient visits to the doctor ┋ Inpatient treatment ┋ Intensive care ICU┋ Self-medication ┋ No special measures	No previous medications	0	53	female	165	60	0	0	Hypertension ┋ Heart disease ┋ Diabetes mellitus ┋ Gastrointestinal disease <e:3> Esophageal disease	1	1	1	0	0	Chronic gastritis ┋ Helicobacter pylori infection ┋ Gastrointestinal ulcer ┋ Crohn's disease ┋ Ulcerative colitis ┋ Pancreatitis ┋ None	no	(Skip)	A lump in the throat or a feeling of something sticking ┋ pain behind the sternum ┋ burning discomfort or pain in the chest ┋ Food or drink is slow to adhere to or pass through the chest	Never	(Skip)	(Skip)	(Skip)	(Skip)	Never	(Skip)	(Skip)	(Skip)	Less than 1 day per month	no	no	Never	(Skip)	(Skip)	(Skip)	(Skip)	(Skip)	(Skip)	(Skip)	(Skip)	(Skip)	(Skip)	(Skip)	(Skip)	(Skip)
1620	three times	Once	Antigen test positive	54	Self medication	No previous medications	0	33	male	173	70	1	1	In good previous physical condition	0	0	0	0	0	(Skip)	no	(Skip)	Pain behind the sternum	(Skip)	(Skip)	(Skip)	(Skip)	(Skip)	2-3 days per month	no	40%	0% never	(Skip)	(Skip)	(Skip)	(Skip)	(Skip)	(Skip)	(Skip)	(Skip)	(Skip)	(Skip)	(Skip)	(Skip)	(Skip)	(Skip)	(Skip)	(Skip)	(Skip)
1621	three times	Once	Antigen test positive	5	Self medication ┋ no special measures	Antipyretics [ibuprofen] ┋ basic diseases and medical treatment	1	26	male	175	73	0	1	Other illnesses	0	0	0	0	0	(Skip)	no	(Skip)	None	(Skip)	(Skip)	(Skip)	(Skip)	(Skip)	(Skip)	(Skip)	(Skip)	(Skip)	(Skip)	(Skip)	(Skip)	(Skip)	(Skip)	(Skip)	(Skip)	(Skip)	(Skip)	(Skip)	(Skip)	(Skip)	(Skip)	(Skip)	(Skip)	(Skip)	(Skip)
1623	three times	Once	Positive nucleic acid test	8	Self medication ┋ no special measures	Antipyretics [ibuprofen] ┋ antiviral drugs [lotus antipyretic]	1	43	male	173	68	1	1	In good previous physical condition	0	0	0	0	0	(Skip)	no	(Skip)	None	(Skip)	(Skip)	(Skip)	(Skip)	(Skip)	(Skip)	(Skip)	(Skip)	(Skip)	(Skip)	(Skip)	(Skip)	(Skip)	(Skip)	(Skip)	(Skip)	(Skip)	(Skip)	(Skip)	(Skip)	(Skip)	(Skip)	(Skip)	(Skip)	(Skip)	(Skip)
1626	three times	Once	Antigen test positive	5	Self medication	febrifuge	1	49	male	170	70	1	1	In good previous physical condition	0	0	0	0	0	(Skip)	is	Basically no abnormality	None	(Skip)	(Skip)	(Skip)	(Skip)	(Skip)	(Skip)	(Skip)	(Skip)	(Skip)	(Skip)	(Skip)	(Skip)	(Skip)	(Skip)	(Skip)	(Skip)	(Skip)	(Skip)	(Skip)	(Skip)	(Skip)	(Skip)	(Skip)	(Skip)	(Skip)	(Skip)
1627	more than three times	Once	Nucleic acid test was positive ┋ antigen test was positive	11	Self medication	Fever reducers ┋ Antiviral drugs ┋ Antibiotics	1	36	male	170	80	1	1	In good previous physical condition	0	0	0	0	0	(Skip)	no	(Skip)	None	(Skip)	(Skip)	(Skip)	(Skip)	(Skip)	(Skip)	(Skip)	(Skip)	(Skip)	(Skip)	(Skip)	(Skip)	(Skip)	(Skip)	(Skip)	(Skip)	(Skip)	(Skip)	(Skip)	(Skip)	(Skip)	(Skip)	(Skip)	(Skip)	(Skip)	(Skip)
1628	three times	Once	Antigen test positive	9	Self medication	Fever reducers ┋ Antiviral drugs	1	36	male	170	78	1	1	In good previous physical condition	0	0	0	0	0	(Skip)	no	(Skip)	None	(Skip)	(Skip)	(Skip)	(Skip)	(Skip)	(Skip)	(Skip)	(Skip)	(Skip)	(Skip)	(Skip)	(Skip)	(Skip)	(Skip)	(Skip)	(Skip)	(Skip)	(Skip)	(Skip)	(Skip)	(Skip)	(Skip)	(Skip)	(Skip)	(Skip)	(Skip)
1629	once	Once	Antigen test positive	13	Outpatient treatment ┋ Inpatient treatment ┋ self-medication	Fever reducers ┋ Antiviral drugs ┋ Antibiotics	1	27	male	170	7	1	1	Esophageal diseases ┋ rheumatoid immune diseases	0	0	0	1	0	There was no functional gastrointestinal disease ┋	no	(Skip)	Retrosternal PAIN ┋ Food or drink is slow to adhere to or pass through (the chest)	(Skip)	(Skip)	(Skip)	(Skip)	(Skip)	1 day a week	is	40%	20%	(Skip)	(Skip)	(Skip)	2-3 days a week	is	(Skip)	(Skip)	(Skip)	(Skip)	(Skip)	(Skip)	(Skip)	(Skip)	(Skip)	(Skip)	(Skip)	(Skip)
1632	three times	Once	Antigen test positive	10	Self medication	Antiviral drugs ┋ antibiotics ┋ were used for underlying diseases	0	35	male	175	70	1	1	In good previous physical condition	0	0	0	0	0	(Skip)	no	(Skip)	None	(Skip)	(Skip)	(Skip)	(Skip)	(Skip)	(Skip)	(Skip)	(Skip)	(Skip)	(Skip)	(Skip)	(Skip)	(Skip)	(Skip)	(Skip)	(Skip)	(Skip)	(Skip)	(Skip)	(Skip)	(Skip)	(Skip)	(Skip)	(Skip)	(Skip)	(Skip)
1634	three times	Twice	A positive antigen test ┋CT revealed pneumonia	1	Outpatient visit to ┋ intensive care unit	No previous medications	0	36	female	162	60	1	1	Gastrointestinal disorders ┋ Esophageal disorders	0	0	0	0	0	Helicobacter pylori infection ┋ Crohn's disease ┋ None of the hepatitis B virus carriers ┋	no	(Skip)	Retrosternal pain ┋ Constipation	(Skip)	(Skip)	(Skip)	(Skip)	(Skip)	2-3 days per month	no	20%	10%	(Skip)	(Skip)	(Skip)	(Skip)	(Skip)	(Skip)	(Skip)	(Skip)	(Skip)	(Skip)	(Skip)	(Skip)	(Skip)	(Skip)	(Skip)	(Skip)	(Skip)
1635	none	Once	Antigen test positive	3	No special measures	No previous medications	0	30	female	162	60	0	0	In good previous physical condition	0	0	0	0	0	(Skip)	no	(Skip)	None	(Skip)	(Skip)	(Skip)	(Skip)	(Skip)	(Skip)	(Skip)	(Skip)	(Skip)	(Skip)	(Skip)	(Skip)	(Skip)	(Skip)	(Skip)	(Skip)	(Skip)	(Skip)	(Skip)	(Skip)	(Skip)	(Skip)	(Skip)	(Skip)	(Skip)	(Skip)
1636	once	Once	Positive nucleic acid test	17	Self medication ┋ no special measures	Antipyretics ┋ basic diseases and medical treatment	1	42	female	164	58	0	0	In good previous physical condition	0	0	0	0	0	(Skip)	no	(Skip)	None	(Skip)	(Skip)	(Skip)	(Skip)	(Skip)	(Skip)	(Skip)	(Skip)	(Skip)	(Skip)	(Skip)	(Skip)	(Skip)	(Skip)	(Skip)	(Skip)	(Skip)	(Skip)	(Skip)	(Skip)	(Skip)	(Skip)	(Skip)	(Skip)	(Skip)	(Skip)
1638	once	Once	Antigen test positive	9	Self medication	Have taken medicine, but not clear what it is	1	32	female	158	50	0	0	In good previous physical condition	0	0	0	0	0	(Skip)	is	Erosive gastritis	Burning discomfort or pain in the chest	(Skip)	(Skip)	(Skip)	(Skip)	(Skip)	(Skip)	(Skip)	(Skip)	(Skip)	Less than 1 day per month	is	is	(Skip)	(Skip)	(Skip)	(Skip)	(Skip)	(Skip)	(Skip)	(Skip)	(Skip)	(Skip)	(Skip)	(Skip)	(Skip)	(Skip)
1640	three times	Twice	Antigen test positive	31	Self medication	Antibiotics ┋ Taken but not clear what they are	0	28	male	160	50	1	1	Heart disease	0	1	0	0	0	(Skip)	is	Digestive tract ulcers	Constipation	(Skip)	(Skip)	(Skip)	(Skip)	(Skip)	(Skip)	(Skip)	(Skip)	(Skip)	(Skip)	(Skip)	(Skip)	(Skip)	(Skip)	(Skip)	(Skip)	(Skip)	(Skip)	(Skip)	(Skip)	(Skip)	(Skip)	(Skip)	(Skip)	(Skip)	(Skip)
1641	once	Once	Antigen test positive	8	Self medication	Have taken medicine, but not clear what it is	1	28	female	158	50	0	0	In good previous physical condition	0	0	0	0	0	(Skip)	is	Chronic gastritis	Burning discomfort or pain in the chest	(Skip)	(Skip)	(Skip)	(Skip)	(Skip)	(Skip)	(Skip)	(Skip)	(Skip)	Less than 1 day per month	no	no	(Skip)	(Skip)	(Skip)	(Skip)	(Skip)	(Skip)	(Skip)	(Skip)	(Skip)	(Skip)	(Skip)	(Skip)	(Skip)	(Skip)
1642	three times	Once	A positive nucleic acid test ┋CT showed pneumonia	15	Hospitalization	Antibiotics [quality]	0	26	female	165	51	1	1	diabetes	0	0	1	0	0	(Skip)	is	Chronic gastritis	Retrosternal pain ┋ Abdominal pain	(Skip)	(Skip)	(Skip)	(Skip)	(Skip)	1 of every month	no	20%	40%	(Skip)	(Skip)	(Skip)	(Skip)	(Skip)	(Skip)	(Skip)	(Skip)	(Skip)	Left upper quadrant	2-3 days per month	Symptoms are evident after meals	30%	no	2-3 days per month	30%	It mainly occurs after bowel movements
1643	twice	Twice	A positive antigen test ┋CT revealed pneumonia	1	Admission to ┋ Intensive care ICU	Antipyretic [just] ┋ Have taken medicine, but not clear what it is	1	35	male		55	1	1	Hypertension ┋ Diabetes ┋ Esophageal disease ┋ Hepatobiliary pancreatic disease	1	0	1	0	0	Chronic gastritis ┋ Gastrointestinal ulcer ┋ Crohn's disease ┋ Ulcerative colitis ┋ Intestinal tuberculosis/tuberculous peritonitis ┋ Hepatitis/liver cirrhosis ┋ Cholecystitis/gallstones	is	Esophageal neoplasms ┋ Chronic gastritis ┋ Erosive gastritis ┋ Gastrointestinal neoplasms	A feeling of choking or sticking (in the throat) ┋ Pain behind the sternum ┋ When food or drink sticks to or passes through the chest very slowly ┋ fullness and discomfort ┋ Nausea ┋ Diarrhea	1 day a week	no	40%	40%	30%	1 of every month	no	70%	30%	(Skip)	(Skip)	(Skip)	2-3 days a week	is	2-3 days a month	no	2-3 days a week	no	(Skip)	(Skip)	(Skip)	(Skip)	(Skip)	(Skip)	(Skip)	(Skip)
1644	twice	Once	Positive nucleic acid test	3	Self medication	febrifuge	1	35	male	170	66	1	1	In good previous physical condition	0	0	0	0	0	(Skip)	no	(Skip)	None	(Skip)	(Skip)	(Skip)	(Skip)	(Skip)	(Skip)	(Skip)	(Skip)	(Skip)	(Skip)	(Skip)	(Skip)	(Skip)	(Skip)	(Skip)	(Skip)	(Skip)	(Skip)	(Skip)	(Skip)	(Skip)	(Skip)	(Skip)	(Skip)	(Skip)	(Skip)
1645	three times	Once	Antigen test positive	10	Self medication	Antipyretic 〖 ibuprofen 〗┋ Antiviral drugs 〖 Lianhua Qingwen 〗	1	36	female	160	55	0	0	In good previous physical condition	0	0	0	0	0	(Skip)	no	(Skip)	None	(Skip)	(Skip)	(Skip)	(Skip)	(Skip)	(Skip)	(Skip)	(Skip)	(Skip)	(Skip)	(Skip)	(Skip)	(Skip)	(Skip)	(Skip)	(Skip)	(Skip)	(Skip)	(Skip)	(Skip)	(Skip)	(Skip)	(Skip)	(Skip)	(Skip)	(Skip)
1646	three times	Once	Antigen test positive	8	Self medication	Fever-reducing agents [paracetamol] ┋ Antivirals	1	45	male	185	90	1	1	In good previous physical condition	0	0	0	0	0	(Skip)	no	(Skip)	None	(Skip)	(Skip)	(Skip)	(Skip)	(Skip)	(Skip)	(Skip)	(Skip)	(Skip)	(Skip)	(Skip)	(Skip)	(Skip)	(Skip)	(Skip)	(Skip)	(Skip)	(Skip)	(Skip)	(Skip)	(Skip)	(Skip)	(Skip)	(Skip)	(Skip)	(Skip)
1647	once	Once	Positive nucleic acid test	33	Outpatient visits	Fever reducers ┋ Antiviral drugs	1	50	female	155	52.5	0	1	In good previous physical condition	0	0	0	0	0	(Skip)	is	Esophagitis	Nausea ┋ Vomiting	(Skip)	(Skip)	(Skip)	(Skip)	(Skip)	(Skip)	(Skip)	(Skip)	(Skip)	(Skip)	(Skip)	(Skip)	(Skip)	(Skip)	(Skip)	(Skip)	(Skip)	(Skip)	(Skip)	(Skip)	(Skip)	(Skip)	(Skip)	(Skip)	(Skip)	(Skip)
1648	three times	Once	Antigen test positive	14	Self medication	Fever reducers ┋ Antiviral drugs	1	35	male	175	80	0	1	In good previous physical condition	0	0	0	0	0	(Skip)	no	(Skip)	None	(Skip)	(Skip)	(Skip)	(Skip)	(Skip)	(Skip)	(Skip)	(Skip)	(Skip)	(Skip)	(Skip)	(Skip)	(Skip)	(Skip)	(Skip)	(Skip)	(Skip)	(Skip)	(Skip)	(Skip)	(Skip)	(Skip)	(Skip)	(Skip)	(Skip)	(Skip)
1649	twice	Once	Antigen test positive	9	Self medication	No previous medications	0	21	female	165	45	0	0	In good previous physical condition	0	0	0	0	0	(Skip)	no	(Skip)	None	(Skip)	(Skip)	(Skip)	(Skip)	(Skip)	(Skip)	(Skip)	(Skip)	(Skip)	(Skip)	(Skip)	(Skip)	(Skip)	(Skip)	(Skip)	(Skip)	(Skip)	(Skip)	(Skip)	(Skip)	(Skip)	(Skip)	(Skip)	(Skip)	(Skip)	(Skip)
1650	three times	Once	Antigen test positive	5	Self medication	Antipyretics ┋ antibiotics	1	28	female	160	45	0	0	In good previous physical condition	0	0	0	0	0	(Skip)	no	(Skip)	None	(Skip)	(Skip)	(Skip)	(Skip)	(Skip)	(Skip)	(Skip)	(Skip)	(Skip)	(Skip)	(Skip)	(Skip)	(Skip)	(Skip)	(Skip)	(Skip)	(Skip)	(Skip)	(Skip)	(Skip)	(Skip)	(Skip)	(Skip)	(Skip)	(Skip)	(Skip)
1652	three times	Twice	Nucleic acid test was positive ┋ antigen test was positive	8	Self medication	Antibiotics 〖 amoxicillin 〗	0	56	female	165	62	0	1	Hepatobiliary and pancreatic diseases	0	0	0	0	0	Chronic gastritis ┋ Carrier of hepatitis B virus	is	Digestive tract ulcer ┋ Erosive gastritis	Retrosternal pain ┋ Burning discomfort or pain in the chest	(Skip)	(Skip)	(Skip)	(Skip)	(Skip)	1 of every month	no	10%	30%	2-3 days per month	is	is	(Skip)	(Skip)	(Skip)	(Skip)	(Skip)	(Skip)	(Skip)	(Skip)	(Skip)	(Skip)	(Skip)	(Skip)	(Skip)	(Skip)
1653	twice	Once	A positive antigen test ┋CT revealed pneumonia	10	Admission to ┋ Intensive care ICU	Antidiarrheal, probiotics	0	35	female	166	57	1	1	Diabetes mellitus ┋ Esophageal disease ┋ History of abdominal surgery	0	0	1	0	0	Esophagitis ┋ Crohn's disease ┋ Cholecystitis/gallstones ┋ were all absent	is	Digestive tract ulcer ┋ Obstruction/stenosis of the digestive tract	Burning discomfort or pain in the chest ┋ Nausea ┋ Abdominal pain	(Skip)	(Skip)	(Skip)	(Skip)	(Skip)	(Skip)	(Skip)	(Skip)	(Skip)	4 to 6 days a week	no	is	(Skip)	(Skip)	(Skip)	(Skip)	(Skip)	(Skip)	Upper abdomen ┋ Middle abdomen ┋ right lower back	1 of every month	Both pain and burning are evident with ┋ postprandial symptoms	40%	no	2 to 3 days a week	40%	Symptoms occur mainly after defecation ┋ both before and after defecation
1655	three times	Once	Antigen test positive	31	Self medication	Antipyretic 〖 acetaminophen 〗┋ Other drugs 〖 diclofenac sodium 〗	1	38	male	180	103	0	1	Other diseases 〖 Fatty liver 〗	0	0	0	0	0	(Skip)	no	(Skip)	None	(Skip)	(Skip)	(Skip)	(Skip)	(Skip)	(Skip)	(Skip)	(Skip)	(Skip)	(Skip)	(Skip)	(Skip)	(Skip)	(Skip)	(Skip)	(Skip)	(Skip)	(Skip)	(Skip)	(Skip)	(Skip)	(Skip)	(Skip)	(Skip)	(Skip)	(Skip)
1658	three times	Once	Antigen test positive	1	Self medication	Have taken medicine, but not clear what it is	1	35	male	175	90	1	1	In good previous physical condition	0	0	0	0	0	(Skip)	no	(Skip)	None	(Skip)	(Skip)	(Skip)	(Skip)	(Skip)	(Skip)	(Skip)	(Skip)	(Skip)	(Skip)	(Skip)	(Skip)	(Skip)	(Skip)	(Skip)	(Skip)	(Skip)	(Skip)	(Skip)	(Skip)	(Skip)	(Skip)	(Skip)	(Skip)	(Skip)	(Skip)
1662	twice	Once	Nucleic acid testing positive ┋ antigen positive ┋ symptom diagnosis	12	Self medication ┋ no special measures	Antipyretics ┋ basic diseases and medical treatment	1	31	female	164	70	0	1	In good previous physical condition	0	0	0	0	0	(Skip)	no	(Skip)	None	(Skip)	(Skip)	(Skip)	(Skip)	(Skip)	(Skip)	(Skip)	(Skip)	(Skip)	(Skip)	(Skip)	(Skip)	(Skip)	(Skip)	(Skip)	(Skip)	(Skip)	(Skip)	(Skip)	(Skip)	(Skip)	(Skip)	(Skip)	(Skip)	(Skip)	(Skip)
1664	once	Once	Antigen test positive	9	Self medication	febrifuge	1	29	female	165	65	0	0	In good previous physical condition	0	0	0	0	0	(Skip)	no	(Skip)	None	(Skip)	(Skip)	(Skip)	(Skip)	(Skip)	(Skip)	(Skip)	(Skip)	(Skip)	(Skip)	(Skip)	(Skip)	(Skip)	(Skip)	(Skip)	(Skip)	(Skip)	(Skip)	(Skip)	(Skip)	(Skip)	(Skip)	(Skip)	(Skip)	(Skip)	(Skip)
1665	three times	Once	Positive nucleic acid test	10	Outpatient visits	Antipyretic 〖 paracetamol 〗┋ Taken medicine, but not clear what it is	1	39	female	154	44	1	1	Gastrointestinal diseases	0	0	0	0	0	Helicobacter pylori infection	no	(Skip)	Fullness discomfort ┋ bloating/distention of the abdomen	(Skip)	(Skip)	(Skip)	(Skip)	(Skip)	(Skip)	(Skip)	(Skip)	(Skip)	(Skip)	(Skip)	(Skip)	(Skip)	(Skip)	Less than 1 month	is	Less than 1 month	no	(Skip)	(Skip)	(Skip)	(Skip)	(Skip)	(Skip)	(Skip)	(Skip)
1666	three times	Once	Nucleic acid test positive ┋ symptoms diagnosis	9	Self medication ┋ no special measures	Fever reducers ┋ Antiviral drugs ┋ Antibiotics	1	50	female	158	61	0	0	hypertension	1	0	0	0	0	(Skip)	no	(Skip)	None	(Skip)	(Skip)	(Skip)	(Skip)	(Skip)	(Skip)	(Skip)	(Skip)	(Skip)	(Skip)	(Skip)	(Skip)	(Skip)	(Skip)	(Skip)	(Skip)	(Skip)	(Skip)	(Skip)	(Skip)	(Skip)	(Skip)	(Skip)	(Skip)	(Skip)	(Skip)
1667	twice	Once	Nucleic acid testing positive ┋ antigen positive ┋ symptom diagnosis	12	Self medication ┋ no special measures	Antipyretics ┋ basic diseases and medical treatment	1	31	female	164	70	0	1	In good previous physical condition	0	0	0	0	0	(Skip)	no	(Skip)	None	(Skip)	(Skip)	(Skip)	(Skip)	(Skip)	(Skip)	(Skip)	(Skip)	(Skip)	(Skip)	(Skip)	(Skip)	(Skip)	(Skip)	(Skip)	(Skip)	(Skip)	(Skip)	(Skip)	(Skip)	(Skip)	(Skip)	(Skip)	(Skip)	(Skip)	(Skip)
1669	three times	Twice	Antigen test positive	7	Hospitalization	Fever reducers ┋ Other medications	1	25	male	170	65	0	0	Heart disease	0	1	0	0	0	(Skip)	no	(Skip)	(throat) feel choked or something adhesion ┋ food or drinks adhesion on or through the chest (chest) slowly	Never	(Skip)	(Skip)	(Skip)	(Skip)	(Skip)	(Skip)	(Skip)	(Skip)	(Skip)	(Skip)	(Skip)	1 day a week	no	(Skip)	(Skip)	(Skip)	(Skip)	(Skip)	(Skip)	(Skip)	(Skip)	(Skip)	(Skip)	(Skip)	(Skip)
1672	three times	Once	Positive nucleic acid test	12	Self medication	Antipyretic [diclofenac sodium]	1	37	female	172	70	0	1	Heart disease	0	1	0	0	0	(Skip)	no	(Skip)	A feeling of choking or something sticking (in the throat) ┋ pain behind the sternum ┋ Burning discomfort or pain in the chest	2-3 days per month	no	20%	20%	20%	Never	(Skip)	(Skip)	(Skip)	2-3 days per month	no	Don't know because no such treatment has been tried	(Skip)	(Skip)	(Skip)	(Skip)	(Skip)	(Skip)	(Skip)	(Skip)	(Skip)	(Skip)	(Skip)	(Skip)	(Skip)	(Skip)
1673	three times	Once	Positive nucleic acid test	9	Self medication	Other medications	1	26	female	160	50	1	0	In good previous physical condition	0	0	0	0	0	(Skip)	no	(Skip)	None	(Skip)	(Skip)	(Skip)	(Skip)	(Skip)	(Skip)	(Skip)	(Skip)	(Skip)	(Skip)	(Skip)	(Skip)	(Skip)	(Skip)	(Skip)	(Skip)	(Skip)	(Skip)	(Skip)	(Skip)	(Skip)	(Skip)	(Skip)	(Skip)	(Skip)	(Skip)
1676	twice	Once	Antigen test positive	10	Self medication ┋ no special measures	No previous medications	0	30	female	160	60	0	1	In good previous physical condition	0	0	0	0	0	(Skip)	no	(Skip)	Nausea	(Skip)	(Skip)	(Skip)	(Skip)	(Skip)	(Skip)	(Skip)	(Skip)	(Skip)	(Skip)	(Skip)	(Skip)	(Skip)	(Skip)	(Skip)	(Skip)	(Skip)	(Skip)	(Skip)	(Skip)	(Skip)	(Skip)	(Skip)	(Skip)	(Skip)	(Skip)
1677	more than three times	Once	Antigen test positive	75	Hospitalization	Fever reducers ┋ Antiviral drugs	1	45	male	170	65	0	1	Gastrointestinal diseases	0	0	0	0	0	Helicobacter pylori infection	no	(Skip)	A lump in the throat or a feeling of something sticking ┋ pain behind the sternum	Never	(Skip)	(Skip)	(Skip)	(Skip)	Never	(Skip)	(Skip)	(Skip)	(Skip)	(Skip)	(Skip)	(Skip)	(Skip)	(Skip)	(Skip)	(Skip)	(Skip)	(Skip)	(Skip)	(Skip)	(Skip)	(Skip)	(Skip)	(Skip)	(Skip)
1678	three times	Once	Antigen test positive	11	Self medication	Fever reducers ┋ Antiviral drugs	1	21	male	176	74	0	1	In good previous physical condition	0	0	0	0	0	(Skip)	no	(Skip)	None	(Skip)	(Skip)	(Skip)	(Skip)	(Skip)	(Skip)	(Skip)	(Skip)	(Skip)	(Skip)	(Skip)	(Skip)	(Skip)	(Skip)	(Skip)	(Skip)	(Skip)	(Skip)	(Skip)	(Skip)	(Skip)	(Skip)	(Skip)	(Skip)	(Skip)	(Skip)
1681	three times	Once	Antigen test positive	1	Self medication ┋ no special measures	febrifuge	1	31	male	170	65	1	1	In good previous physical condition	0	0	0	0	0	(Skip)	no	(Skip)	None	(Skip)	(Skip)	(Skip)	(Skip)	(Skip)	(Skip)	(Skip)	(Skip)	(Skip)	(Skip)	(Skip)	(Skip)	(Skip)	(Skip)	(Skip)	(Skip)	(Skip)	(Skip)	(Skip)	(Skip)	(Skip)	(Skip)	(Skip)	(Skip)	(Skip)	(Skip)
1683	twice	Once	Positive nucleic acid test	7	Self medication	Fever reducers ┋ Antiviral drugs ┋ Antibiotics	1	48	male	174	90	0	1	In good previous physical condition	0	0	0	0	0	(Skip)	no	(Skip)	None	(Skip)	(Skip)	(Skip)	(Skip)	(Skip)	(Skip)	(Skip)	(Skip)	(Skip)	(Skip)	(Skip)	(Skip)	(Skip)	(Skip)	(Skip)	(Skip)	(Skip)	(Skip)	(Skip)	(Skip)	(Skip)	(Skip)	(Skip)	(Skip)	(Skip)	(Skip)
1685	twice	Once	Antigen test positive	62	Hospitalization	No previous medications	0	40	male	176	70	0	0	diabetes	0	0	1	0	0	(Skip)	no	(Skip)	Burning discomfort or pain in the chest	(Skip)	(Skip)	(Skip)	(Skip)	(Skip)	(Skip)	(Skip)	(Skip)	(Skip)	Never	(Skip)	(Skip)	(Skip)	(Skip)	(Skip)	(Skip)	(Skip)	(Skip)	(Skip)	(Skip)	(Skip)	(Skip)	(Skip)	(Skip)	(Skip)	(Skip)
1688	three times	Once	Antigen test positive	10	Self medication	Antiviral drugs	0	55	female	163	62	0	0	In good previous physical condition	0	0	0	0	0	(Skip)	no	(Skip)	None	(Skip)	(Skip)	(Skip)	(Skip)	(Skip)	(Skip)	(Skip)	(Skip)	(Skip)	(Skip)	(Skip)	(Skip)	(Skip)	(Skip)	(Skip)	(Skip)	(Skip)	(Skip)	(Skip)	(Skip)	(Skip)	(Skip)	(Skip)	(Skip)	(Skip)	(Skip)
1692	three times	Once	Antigen test positive	17	Self medication	Antiviral drugs [anti-inflammatory and antipyretic granules] ┋ Other drugs [Elderly Kechuan tablets, Qiqi oral liquid, cough]	0	50	female	158	65	0	1	In good previous physical condition	0	0	0	0	0	(Skip)	no	(Skip)	(throat) feel choked or something adhesion ┋ diarrhea	1 of every month	is	10%	0% never	10%	(Skip)	(Skip)	(Skip)	(Skip)	(Skip)	(Skip)	(Skip)	(Skip)	(Skip)	(Skip)	(Skip)	(Skip)	(Skip)	(Skip)	(Skip)	(Skip)	(Skip)	(Skip)	(Skip)	(Skip)	(Skip)
1694	three times	Once	Positive nucleic acid test	7	Self medication	febrifuge	1	29	male	171	90	0	0	In good previous physical condition	0	0	0	0	0	(Skip)	no	(Skip)	None	(Skip)	(Skip)	(Skip)	(Skip)	(Skip)	(Skip)	(Skip)	(Skip)	(Skip)	(Skip)	(Skip)	(Skip)	(Skip)	(Skip)	(Skip)	(Skip)	(Skip)	(Skip)	(Skip)	(Skip)	(Skip)	(Skip)	(Skip)	(Skip)	(Skip)	(Skip)
1695	twice	Twice	Antigen test positive	12	Hospitalization	Antipyretic [无〗┋ Antiviral [无]	1	45	female	158	64	1	1	Heart disease	0	1	0	0	0	(Skip)	is	Esophagitis ┋ Esophageal neoplasms ┋ Chronic gastritis	Food or drink is slow to adhere to or pass through the chest ┋ fullness and discomfort	(Skip)	(Skip)	(Skip)	(Skip)	(Skip)	(Skip)	(Skip)	(Skip)	(Skip)	(Skip)	(Skip)	(Skip)	1 day of each month	no	1 day of each month	no	Never	(Skip)	(Skip)	(Skip)	(Skip)	(Skip)	(Skip)	(Skip)	(Skip)	(Skip)
1697	twice	Twice	Antigen test positive	31	See a doctor in the outpatient department ┋ Be hospitalized	Antibiotics [no]	0	32	female	175	57	1	1	Heart disease ┋ Gastrointestinal disorders	0	1	0	0	0	Esophagitis ┋ Helicobacter pylori infection ┋ Hepatitis B virus carrier ┋ Cholecystitis/gallstones ┋ None	is	Digestive tract ulcer ┋ Erosive gastritis ┋ Gastrointestinal neoplasms	Retrosternal pain ┋ Very slow when food or drink adheres to or passes through the chest ┋ Vomiting	(Skip)	(Skip)	(Skip)	(Skip)	(Skip)	1 day a week	is	60%	30%	(Skip)	(Skip)	(Skip)	2-3 days a month	is	(Skip)	(Skip)	(Skip)	(Skip)	(Skip)	(Skip)	(Skip)	(Skip)	(Skip)	(Skip)	(Skip)	(Skip)
1698	twice	Once	Antigen test positive	11	Self medication	Fever reducers ┋ Antiviral drugs	1	37	female	160	60	0	1	In good previous physical condition	0	0	0	0	0	(Skip)	no	(Skip)	Fullness discomfort	(Skip)	(Skip)	(Skip)	(Skip)	(Skip)	(Skip)	(Skip)	(Skip)	(Skip)	(Skip)	(Skip)	(Skip)	(Skip)	(Skip)	1 day a week	is	Never	(Skip)	(Skip)	(Skip)	(Skip)	(Skip)	(Skip)	(Skip)	(Skip)	(Skip)
1701	once	Once	Antigen test positive	6	Self medication	febrifuge	1	68	male	169	64	0	0	diabetes	0	0	1	0	0	(Skip)	no	(Skip)	Retrosternal pain ┋ Diarrhea	(Skip)	(Skip)	(Skip)	(Skip)	(Skip)	Never	(Skip)	(Skip)	(Skip)	(Skip)	(Skip)	(Skip)	(Skip)	(Skip)	(Skip)	(Skip)	(Skip)	(Skip)	(Skip)	(Skip)	(Skip)	(Skip)	(Skip)	(Skip)	(Skip)	(Skip)
1702	once	Once	Positive nucleic acid test	6	Self medication	febrifuge	1	27	male	168	62	0	1	In good previous physical condition	0	0	0	0	0	(Skip)	no	(Skip)	None	(Skip)	(Skip)	(Skip)	(Skip)	(Skip)	(Skip)	(Skip)	(Skip)	(Skip)	(Skip)	(Skip)	(Skip)	(Skip)	(Skip)	(Skip)	(Skip)	(Skip)	(Skip)	(Skip)	(Skip)	(Skip)	(Skip)	(Skip)	(Skip)	(Skip)	(Skip)
1703	once	Once	Positive nucleic acid test	6	Self medication	febrifuge	1	27	male	178	72	0	1	In good previous physical condition	0	0	0	0	0	(Skip)	no	(Skip)	None	(Skip)	(Skip)	(Skip)	(Skip)	(Skip)	(Skip)	(Skip)	(Skip)	(Skip)	(Skip)	(Skip)	(Skip)	(Skip)	(Skip)	(Skip)	(Skip)	(Skip)	(Skip)	(Skip)	(Skip)	(Skip)	(Skip)	(Skip)	(Skip)	(Skip)	(Skip)
1704	three times	Once	A positive antigen test ┋ diagnosis of symptoms	18	Self medication	Fever reducers ┋ Antiviral drugs	1	33	male	170	80	0	1	In good previous physical condition	0	0	0	0	0	(Skip)	no	(Skip)	None	(Skip)	(Skip)	(Skip)	(Skip)	(Skip)	(Skip)	(Skip)	(Skip)	(Skip)	(Skip)	(Skip)	(Skip)	(Skip)	(Skip)	(Skip)	(Skip)	(Skip)	(Skip)	(Skip)	(Skip)	(Skip)	(Skip)	(Skip)	(Skip)	(Skip)	(Skip)
1705	twice	Once	Antigen test positive	5	Self medication	febrifuge	1	17	male	180	50	1	0	In good previous physical condition	0	0	0	0	0	(Skip)	no	(Skip)	None	(Skip)	(Skip)	(Skip)	(Skip)	(Skip)	(Skip)	(Skip)	(Skip)	(Skip)	(Skip)	(Skip)	(Skip)	(Skip)	(Skip)	(Skip)	(Skip)	(Skip)	(Skip)	(Skip)	(Skip)	(Skip)	(Skip)	(Skip)	(Skip)	(Skip)	(Skip)
1706	twice	Once	Antigen test positive	8	Self medication	Fever reducers ┋ Antiviral drugs	1	31	female	160	55	0	1	In good previous physical condition	0	0	0	0	0	(Skip)	no	(Skip)	None	(Skip)	(Skip)	(Skip)	(Skip)	(Skip)	(Skip)	(Skip)	(Skip)	(Skip)	(Skip)	(Skip)	(Skip)	(Skip)	(Skip)	(Skip)	(Skip)	(Skip)	(Skip)	(Skip)	(Skip)	(Skip)	(Skip)	(Skip)	(Skip)	(Skip)	(Skip)
1709	once	Once	Antigen test positive	62	Hospitalization	No previous medications	0	30	male	176	70	1	0	Gastrointestinal diseases	0	0	0	0	0	Ulcerative colitis ┋ Carriers of hepatitis B virus	no	(Skip)	Pain behind the sternum	(Skip)	(Skip)	(Skip)	(Skip)	(Skip)	Multiple times a day or continuously present	no	30%	100% always	(Skip)	(Skip)	(Skip)	(Skip)	(Skip)	(Skip)	(Skip)	(Skip)	(Skip)	(Skip)	(Skip)	(Skip)	(Skip)	(Skip)	(Skip)	(Skip)	(Skip)
1711	three times	Once	Positive nucleic acid test	9	Hospitalization	Antiviral drugs	0	22	female	162	58	1	1	Heart disease	0	1	0	0	0	(Skip)	is	Esophageal tumors	Pain behind the sternum	(Skip)	(Skip)	(Skip)	(Skip)	(Skip)	4 to 6 days a week	is	10%	10%	(Skip)	(Skip)	(Skip)	(Skip)	(Skip)	(Skip)	(Skip)	(Skip)	(Skip)	(Skip)	(Skip)	(Skip)	(Skip)	(Skip)	(Skip)	(Skip)	(Skip)
1712	three times	Once	Antigen test positive	26	Self medication	Antipyretic [ibuprofen tablets]	1	32	male	179	68	0	1	In good previous physical condition	0	0	0	0	0	(Skip)	no	(Skip)	A lump in the throat or a feeling of something sticking	Multiple times a day or continuously present	no	40%	30%	40%	(Skip)	(Skip)	(Skip)	(Skip)	(Skip)	(Skip)	(Skip)	(Skip)	(Skip)	(Skip)	(Skip)	(Skip)	(Skip)	(Skip)	(Skip)	(Skip)	(Skip)	(Skip)	(Skip)	(Skip)	(Skip)
1713	three times	Once	Positive nucleic acid test	44	Self medication	Fever reducers ┋ Antiviral drugs ┋ Other medications	1	55	male	170	67	1	0	In good previous physical condition	0	0	0	0	0	(Skip)	no	(Skip)	(throat) feel choked or something adhesion ┋ diarrhea	1 day a week	no	0% never	0% never	0% never	(Skip)	(Skip)	(Skip)	(Skip)	(Skip)	(Skip)	(Skip)	(Skip)	(Skip)	(Skip)	(Skip)	(Skip)	(Skip)	(Skip)	(Skip)	(Skip)	(Skip)	(Skip)	(Skip)	(Skip)	(Skip)
1714	twice	Once	Antigen test positive	13	Self medication	Antipyretic ┋ Have taken medicine, but not clear what it is	1	29	male	173	97	1	0	In good previous physical condition	0	0	0	0	0	(Skip)	no	(Skip)	Pain behind the sternum	(Skip)	(Skip)	(Skip)	(Skip)	(Skip)	Never	(Skip)	(Skip)	(Skip)	(Skip)	(Skip)	(Skip)	(Skip)	(Skip)	(Skip)	(Skip)	(Skip)	(Skip)	(Skip)	(Skip)	(Skip)	(Skip)	(Skip)	(Skip)	(Skip)	(Skip)
1715	twice	Once	Nucleic acid testing positive ┋ antigen positive ┋ symptom diagnosis	23	Outpatient visit ┋ self-medicate	Fever reducers ┋ Antiviral drugs ┋ Antibiotics	1	26	male	178	90	1	1	In good previous physical condition	0	0	0	0	0	(Skip)	no	(Skip)	A lump in the throat or a feeling of something sticking ┋ pain behind the sternum	1 day a week	is	30%	30%	30%	Less than 1 day per month	is	10%	10%	(Skip)	(Skip)	(Skip)	(Skip)	(Skip)	(Skip)	(Skip)	(Skip)	(Skip)	(Skip)	(Skip)	(Skip)	(Skip)	(Skip)	(Skip)	(Skip)	(Skip)
1716	twice	Once	Antigen test positive	7	Self medication	febrifuge	1	47	female	168	55	0	0	In good previous physical condition	0	0	0	0	0	(Skip)	no	(Skip)	A lump in the throat or a feeling of something sticking	Never	(Skip)	(Skip)	(Skip)	(Skip)	(Skip)	(Skip)	(Skip)	(Skip)	(Skip)	(Skip)	(Skip)	(Skip)	(Skip)	(Skip)	(Skip)	(Skip)	(Skip)	(Skip)	(Skip)	(Skip)	(Skip)	(Skip)	(Skip)	(Skip)	(Skip)
1718	three times	Once	Antigen test positive	10	Outpatient visits	Fever-reducing drugs ┋ Antibiotics ┋ Glucocorticoids	1	28	male	170	70	0	1	In good previous physical condition	0	0	0	0	0	(Skip)	no	(Skip)	None	(Skip)	(Skip)	(Skip)	(Skip)	(Skip)	(Skip)	(Skip)	(Skip)	(Skip)	(Skip)	(Skip)	(Skip)	(Skip)	(Skip)	(Skip)	(Skip)	(Skip)	(Skip)	(Skip)	(Skip)	(Skip)	(Skip)	(Skip)	(Skip)	(Skip)	(Skip)
1719	once	Once	Antigen test positive	12	Outpatient visits	febrifuge	1	29	male	175	97	1	0	In good previous physical condition	0	0	0	0	0	(Skip)	no	(Skip)	Pain behind the sternum	(Skip)	(Skip)	(Skip)	(Skip)	(Skip)	Never	(Skip)	(Skip)	(Skip)	(Skip)	(Skip)	(Skip)	(Skip)	(Skip)	(Skip)	(Skip)	(Skip)	(Skip)	(Skip)	(Skip)	(Skip)	(Skip)	(Skip)	(Skip)	(Skip)	(Skip)
1722	three times	Once	Antigen test positive	11	Self medication	Antiviral drugs	0	50	male	178	90	0	1	Hypertension ┋ Diabetes mellitus	1	0	1	0	0	(Skip)	is	Basically no abnormality	None	(Skip)	(Skip)	(Skip)	(Skip)	(Skip)	(Skip)	(Skip)	(Skip)	(Skip)	(Skip)	(Skip)	(Skip)	(Skip)	(Skip)	(Skip)	(Skip)	(Skip)	(Skip)	(Skip)	(Skip)	(Skip)	(Skip)	(Skip)	(Skip)	(Skip)	(Skip)
1726	three times	Once	Antigen test positive	7	Self medication	febrifuge	1	18	female	168	51	0	0	In good previous physical condition	0	0	0	0	0	(Skip)	no	(Skip)	A lump in the throat or a feeling of something sticking	Multiple times a day or continuously present	no	100% have this feeling all the time	100% always feel this way when swallowing	100% always feel this way when swallowing	(Skip)	(Skip)	(Skip)	(Skip)	(Skip)	(Skip)	(Skip)	(Skip)	(Skip)	(Skip)	(Skip)	(Skip)	(Skip)	(Skip)	(Skip)	(Skip)	(Skip)	(Skip)	(Skip)	(Skip)	(Skip)
1727	three times	Once	Antigen test positive	8	Self medication	febrifuge	1	36	female	162	69	0	1	In good previous physical condition	0	0	0	0	0	(Skip)	no	(Skip)	A sensation of choking or adhesion (in the throat) ┋ bloating/swelling of the abdomen	2-3 days per month	is	10%	10%	10%	(Skip)	(Skip)	(Skip)	(Skip)	(Skip)	(Skip)	(Skip)	(Skip)	(Skip)	(Skip)	(Skip)	(Skip)	(Skip)	(Skip)	(Skip)	(Skip)	(Skip)	(Skip)	(Skip)	(Skip)	(Skip)
1728	three times	Once	Nucleic acid testing positive ┋ antigen positive ┋ symptom diagnosis	6	Self medication	febrifuge	1	23	male	178	65	1	1	In good previous physical condition	0	0	0	0	0	(Skip)	no	(Skip)	None	(Skip)	(Skip)	(Skip)	(Skip)	(Skip)	(Skip)	(Skip)	(Skip)	(Skip)	(Skip)	(Skip)	(Skip)	(Skip)	(Skip)	(Skip)	(Skip)	(Skip)	(Skip)	(Skip)	(Skip)	(Skip)	(Skip)	(Skip)	(Skip)	(Skip)	(Skip)
1729	twice	Once	Antigen test positive	5	Self medication	Antipyretic [brunofin] ┋ Antiviral drug [Pudilan oral liquid]	1	36	female	160	60	0	0	In good previous physical condition	0	0	0	0	0	(Skip)	no	(Skip)	None	(Skip)	(Skip)	(Skip)	(Skip)	(Skip)	(Skip)	(Skip)	(Skip)	(Skip)	(Skip)	(Skip)	(Skip)	(Skip)	(Skip)	(Skip)	(Skip)	(Skip)	(Skip)	(Skip)	(Skip)	(Skip)	(Skip)	(Skip)	(Skip)	(Skip)	(Skip)
1730	three times	Once	Antigen test positive	7	Self medication	Medication for underlying diseases 〖 Ganmaoling granule 〗	0	33	female	160	60	0	0	In good previous physical condition	0	0	0	0	0	(Skip)	no	(Skip)	None	(Skip)	(Skip)	(Skip)	(Skip)	(Skip)	(Skip)	(Skip)	(Skip)	(Skip)	(Skip)	(Skip)	(Skip)	(Skip)	(Skip)	(Skip)	(Skip)	(Skip)	(Skip)	(Skip)	(Skip)	(Skip)	(Skip)	(Skip)	(Skip)	(Skip)	(Skip)
[truncated: 6,962 more rows]
[truncated: 65 more columns]
